# Supplementary material for: Estimating the total variance explained by whole-brain imaging for zero-inflated outcomes
Source: Commun Biol. 2024 Jul 9;7:836. doi: 10.1038/s42003-024-06504-y (PMC11233705; doi:10.1038/s42003-024-06504-y)
Supplement: Supplementary file 4 — Supplementary Data 1-5 [file 42003_2024_6504_MOESM4_ESM.xlsx]

## Sheet: Supplementary_Data_1
	n	True FVE	True PNN	outcome	Parameter	Model	Estimate	True value
1	160	True FVE = 0.5	0.1	Zero-inflated	FVE	GCTA	0.379453	0.5
2	160	True FVE = 0.5	0.1	Zero-inflated	FVE	ZIV	0.500253	0.5
3	160	True FVE = 0.5	0.1	Zero-inflated	FVE	ZIVM	0.54618	0.5
4	160	True FVE = 0.5	0.1	Zero-inflated	PNN	ZIV	0.0651044	0.1
5	160	True FVE = 0.5	0.1	Zero-inflated	PNN	ZIVM	0.0580485	0.1
6	160	True FVE = 0.5	0.1	Zero-inflated	MAE	ZIV	1.04025	NA
7	160	True FVE = 0.5	0.1	Zero-inflated	MAE	LASSO	1.30752	NA
8	160	True FVE = 0.5	0.1	Zero-inflated	MAE	RIDGE	1.42181	NA
9	160	True FVE = 0.5	0.1	Zero-inflated	MAE	GCTA	0.90156	NA
10	160	True FVE = 0.5	0.1	Zero-inflated	FVE coverage	ZIV	1	0.5
11	160	True FVE = 0.5	0.1	Zero-inflated	FVE coverage	ZIVM	1	0.5
12	160	True FVE = 0.5	0.1	Zero-inflated	PNN coverage	ZIV	1	0.1
13	160	True FVE = 0.5	0.1	Zero-inflated	PNN coverage	ZIVM	1	0.1
14	160	True FVE = 0.5	0.1	Zero-inflated	LogTime	ZIV	4.05165	NA
15	160	True FVE = 0.5	0.1	Zero-inflated	LogTime	ZIVM	3.58369	NA
16	160	True FVE = 0.5	0.1	Zero-inflated	LogTime	GCTA	3.03407	NA
17	160	True FVE = 0.5	0.1	Zero-inflated	FVE CI range	ZIV	0.319425	0.5
18	160	True FVE = 0.5	0.1	Zero-inflated	FVE CI range	ZIVM	0.6348	0.5
19	160	True FVE = 0.5	0.1	Zero-inflated	PNN CI range	ZIV	0.102706	0.1
20	160	True FVE = 0.5	0.1	Zero-inflated	PNN CI range	ZIVM	0.121206	0.1
21	160	True FVE = 0.5	0.1	Zero-inflated	Sensitivity: 1.00*pi	ZIVM	0.225	NA
22	160	True FVE = 0.5	0.1	Zero-inflated	Sensitivity: 1.00*pi	ZIV	0.2	NA
23	160	True FVE = 0.5	0.1	Zero-inflated	Sensitivity: 0.50*pi	ZIVM	0.15	NA
24	160	True FVE = 0.5	0.1	Zero-inflated	Sensitivity: 0.50*pi	ZIV	0.175	NA
25	160	True FVE = 0.5	0.1	Zero-inflated	Sensitivity: 0.25*pi	ZIVM	0.075	NA
26	160	True FVE = 0.5	0.1	Zero-inflated	Sensitivity: 0.25*pi	ZIV	0.1	NA
27	160	True FVE = 0.5	0.1	Zero-inflated	FDR: 1.00*pi	ZIVM	0.225	NA
28	160	True FVE = 0.5	0.1	Zero-inflated	FDR: 1.00*pi	ZIV	0.2	NA
29	160	True FVE = 0.5	0.1	Zero-inflated	FDR: 0.50*pi	ZIVM	0.454545	NA
30	160	True FVE = 0.5	0.1	Zero-inflated	FDR: 0.50*pi	ZIV	0.461538	NA
31	160	True FVE = 0.5	0.1	Zero-inflated	FDR: 0.25*pi	ZIVM	0.4	NA
32	160	True FVE = 0.5	0.1	Zero-inflated	FDR: 0.25*pi	ZIV	0.333333	NA
33	160	True FVE = 0.5	0.1	Zero-inflated	FVE	GCTA positive	1e-06	0.5
34	160	True FVE = 0.5	0.1	Zero-inflated	FVE	GCTA	0.25695	0.5
35	160	True FVE = 0.5	0.1	Zero-inflated	FVE	ZIV	0.431392	0.5
36	160	True FVE = 0.5	0.1	Zero-inflated	FVE	ZIVM	0.23442	0.5
37	160	True FVE = 0.5	0.1	Zero-inflated	PNN	ZIV	0.0511578	0.1
38	160	True FVE = 0.5	0.1	Zero-inflated	PNN	ZIVM	0.0202628	0.1
39	160	True FVE = 0.5	0.1	Zero-inflated	MAE	ZIV	0.81329	NA
40	160	True FVE = 0.5	0.1	Zero-inflated	MAE	LASSO	1.03163	NA
41	160	True FVE = 0.5	0.1	Zero-inflated	MAE	RIDGE	1.04245	NA
42	160	True FVE = 0.5	0.1	Zero-inflated	MAE	GCTA	1.45601	NA
43	160	True FVE = 0.5	0.1	Zero-inflated	FVE coverage	ZIV	1	0.5
44	160	True FVE = 0.5	0.1	Zero-inflated	FVE coverage	ZIVM	1	0.5
45	160	True FVE = 0.5	0.1	Zero-inflated	PNN coverage	ZIV	1	0.1
46	160	True FVE = 0.5	0.1	Zero-inflated	PNN coverage	ZIVM	0	0.1
47	160	True FVE = 0.5	0.1	Zero-inflated	LogTime	ZIV	3.74387	NA
48	160	True FVE = 0.5	0.1	Zero-inflated	LogTime	ZIVM	3.78993	NA
49	160	True FVE = 0.5	0.1	Zero-inflated	LogTime	GCTA	2.95843	NA
50	160	True FVE = 0.5	0.1	Zero-inflated	FVE CI range	ZIV	0.434086	0.5
51	160	True FVE = 0.5	0.1	Zero-inflated	FVE CI range	ZIVM	0.626284	0.5
52	160	True FVE = 0.5	0.1	Zero-inflated	PNN CI range	ZIV	0.106489	0.1
53	160	True FVE = 0.5	0.1	Zero-inflated	PNN CI range	ZIVM	0.098699	0.1
54	160	True FVE = 0.5	0.1	Zero-inflated	Sensitivity: 1.00*pi	ZIVM	0.1	NA
55	160	True FVE = 0.5	0.1	Zero-inflated	Sensitivity: 1.00*pi	ZIV	0.175	NA
56	160	True FVE = 0.5	0.1	Zero-inflated	Sensitivity: 0.50*pi	ZIVM	0.075	NA
57	160	True FVE = 0.5	0.1	Zero-inflated	Sensitivity: 0.50*pi	ZIV	0.125	NA
58	160	True FVE = 0.5	0.1	Zero-inflated	Sensitivity: 0.25*pi	ZIVM	0.025	NA
59	160	True FVE = 0.5	0.1	Zero-inflated	Sensitivity: 0.25*pi	ZIV	0.1	NA
60	160	True FVE = 0.5	0.1	Zero-inflated	FDR: 1.00*pi	ZIVM	0.1	NA
61	160	True FVE = 0.5	0.1	Zero-inflated	FDR: 1.00*pi	ZIV	0.175	NA
62	160	True FVE = 0.5	0.1	Zero-inflated	FDR: 0.50*pi	ZIVM	0.25	NA
63	160	True FVE = 0.5	0.1	Zero-inflated	FDR: 0.50*pi	ZIV	0.5	NA
64	160	True FVE = 0.5	0.1	Zero-inflated	FDR: 0.25*pi	ZIVM	0.5	NA
65	160	True FVE = 0.5	0.1	Zero-inflated	FDR: 0.25*pi	ZIV	0.2	NA
66	160	True FVE = 0.5	0.1	Zero-inflated	FVE	GCTA positive	1e-06	0.5
67	160	True FVE = 0.5	0.1	Zero-inflated	FVE	GCTA	0.495812	0.5
68	160	True FVE = 0.5	0.1	Zero-inflated	FVE	ZIV	0.357907	0.5
69	160	True FVE = 0.5	0.1	Zero-inflated	FVE	ZIVM	0.0836955	0.5
70	160	True FVE = 0.5	0.1	Zero-inflated	PNN	ZIV	0.0476761	0.1
71	160	True FVE = 0.5	0.1	Zero-inflated	PNN	ZIVM	0.00838804	0.1
72	160	True FVE = 0.5	0.1	Zero-inflated	MAE	ZIV	1.22213	NA
73	160	True FVE = 0.5	0.1	Zero-inflated	MAE	LASSO	1.28305	NA
74	160	True FVE = 0.5	0.1	Zero-inflated	MAE	RIDGE	1.48361	NA
75	160	True FVE = 0.5	0.1	Zero-inflated	MAE	GCTA	1.11799	NA
76	160	True FVE = 0.5	0.1	Zero-inflated	FVE coverage	ZIV	1	0.5
77	160	True FVE = 0.5	0.1	Zero-inflated	FVE coverage	ZIVM	0	0.5
78	160	True FVE = 0.5	0.1	Zero-inflated	PNN coverage	ZIV	1	0.1
79	160	True FVE = 0.5	0.1	Zero-inflated	PNN coverage	ZIVM	0	0.1
80	160	True FVE = 0.5	0.1	Zero-inflated	LogTime	ZIV	4.11515	NA
81	160	True FVE = 0.5	0.1	Zero-inflated	LogTime	ZIVM	3.44339	NA
82	160	True FVE = 0.5	0.1	Zero-inflated	LogTime	GCTA	2.93953	NA
83	160	True FVE = 0.5	0.1	Zero-inflated	FVE CI range	ZIV	0.406451	0.5
84	160	True FVE = 0.5	0.1	Zero-inflated	FVE CI range	ZIVM	0.376166	0.5
85	160	True FVE = 0.5	0.1	Zero-inflated	PNN CI range	ZIV	0.0892155	0.1
86	160	True FVE = 0.5	0.1	Zero-inflated	PNN CI range	ZIVM	0.0414294	0.1
87	160	True FVE = 0.5	0.1	Zero-inflated	Sensitivity: 1.00*pi	ZIVM	0.075	NA
88	160	True FVE = 0.5	0.1	Zero-inflated	Sensitivity: 1.00*pi	ZIV	0.225	NA
89	160	True FVE = 0.5	0.1	Zero-inflated	Sensitivity: 0.50*pi	ZIVM	0.025	NA
90	160	True FVE = 0.5	0.1	Zero-inflated	Sensitivity: 0.50*pi	ZIV	0.125	NA
91	160	True FVE = 0.5	0.1	Zero-inflated	Sensitivity: 0.25*pi	ZIVM	0	NA
92	160	True FVE = 0.5	0.1	Zero-inflated	Sensitivity: 0.25*pi	ZIV	0.1	NA
93	160	True FVE = 0.5	0.1	Zero-inflated	FDR: 1.00*pi	ZIVM	0.075	NA
94	160	True FVE = 0.5	0.1	Zero-inflated	FDR: 1.00*pi	ZIV	0.225	NA
95	160	True FVE = 0.5	0.1	Zero-inflated	FDR: 0.50*pi	ZIVM	0	NA
96	160	True FVE = 0.5	0.1	Zero-inflated	FDR: 0.50*pi	ZIV	0.444444	NA
97	160	True FVE = 0.5	0.1	Zero-inflated	FDR: 0.25*pi	ZIVM	NA	NA
98	160	True FVE = 0.5	0.1	Zero-inflated	FDR: 0.25*pi	ZIV	0	NA
99	160	True FVE = 0.5	0.1	Zero-inflated	FVE	GCTA positive	1e-06	0.5
100	160	True FVE = 0.5	0.1	Zero-inflated	FVE	GCTA	0.236753	0.5
101	160	True FVE = 0.5	0.1	Zero-inflated	FVE	ZIV	0.464313	0.5
102	160	True FVE = 0.5	0.1	Zero-inflated	FVE	ZIVM	0.575735	0.5
103	160	True FVE = 0.5	0.1	Zero-inflated	PNN	ZIV	0.0683405	0.1
104	160	True FVE = 0.5	0.1	Zero-inflated	PNN	ZIVM	0.0850849	0.1
105	160	True FVE = 0.5	0.1	Zero-inflated	MAE	ZIV	1.27621	NA
106	160	True FVE = 0.5	0.1	Zero-inflated	MAE	LASSO	1.61637	NA
107	160	True FVE = 0.5	0.1	Zero-inflated	MAE	RIDGE	1.89342	NA
108	160	True FVE = 0.5	0.1	Zero-inflated	MAE	GCTA	1.23087	NA
109	160	True FVE = 0.5	0.1	Zero-inflated	FVE coverage	ZIV	1	0.5
110	160	True FVE = 0.5	0.1	Zero-inflated	FVE coverage	ZIVM	1	0.5
111	160	True FVE = 0.5	0.1	Zero-inflated	PNN coverage	ZIV	1	0.1
112	160	True FVE = 0.5	0.1	Zero-inflated	PNN coverage	ZIVM	1	0.1
113	160	True FVE = 0.5	0.1	Zero-inflated	LogTime	ZIV	4.03555	NA
114	160	True FVE = 0.5	0.1	Zero-inflated	LogTime	ZIVM	3.54378	NA
115	160	True FVE = 0.5	0.1	Zero-inflated	LogTime	GCTA	2.95523	NA
116	160	True FVE = 0.5	0.1	Zero-inflated	FVE CI range	ZIV	0.330368	0.5
117	160	True FVE = 0.5	0.1	Zero-inflated	FVE CI range	ZIVM	0.659123	0.5
118	160	True FVE = 0.5	0.1	Zero-inflated	PNN CI range	ZIV	0.0970285	0.1
119	160	True FVE = 0.5	0.1	Zero-inflated	PNN CI range	ZIVM	0.173442	0.1
120	160	True FVE = 0.5	0.1	Zero-inflated	Sensitivity: 1.00*pi	ZIVM	0.4	NA
121	160	True FVE = 0.5	0.1	Zero-inflated	Sensitivity: 1.00*pi	ZIV	0.275	NA
122	160	True FVE = 0.5	0.1	Zero-inflated	Sensitivity: 0.50*pi	ZIVM	0.275	NA
123	160	True FVE = 0.5	0.1	Zero-inflated	Sensitivity: 0.50*pi	ZIV	0.2	NA
124	160	True FVE = 0.5	0.1	Zero-inflated	Sensitivity: 0.25*pi	ZIVM	0.175	NA
125	160	True FVE = 0.5	0.1	Zero-inflated	Sensitivity: 0.25*pi	ZIV	0.125	NA
126	160	True FVE = 0.5	0.1	Zero-inflated	FDR: 1.00*pi	ZIVM	0.4	NA
127	160	True FVE = 0.5	0.1	Zero-inflated	FDR: 1.00*pi	ZIV	0.275	NA
128	160	True FVE = 0.5	0.1	Zero-inflated	FDR: 0.50*pi	ZIVM	0.352941	NA
129	160	True FVE = 0.5	0.1	Zero-inflated	FDR: 0.50*pi	ZIV	0.384615	NA
130	160	True FVE = 0.5	0.1	Zero-inflated	FDR: 0.25*pi	ZIVM	0.125	NA
131	160	True FVE = 0.5	0.1	Zero-inflated	FDR: 0.25*pi	ZIV	0.166667	NA
132	160	True FVE = 0.5	0.1	Zero-inflated	FVE	GCTA positive	0.095413	0.5
133	160	True FVE = 0.5	0.1	Zero-inflated	FVE	GCTA	0.498517	0.5
134	160	True FVE = 0.5	0.1	Zero-inflated	FVE	ZIV	0.469326	0.5
135	160	True FVE = 0.5	0.1	Zero-inflated	FVE	ZIVM	0.632961	0.5
136	160	True FVE = 0.5	0.1	Zero-inflated	PNN	ZIV	0.0739342	0.1
137	160	True FVE = 0.5	0.1	Zero-inflated	PNN	ZIVM	0.0731937	0.1
138	160	True FVE = 0.5	0.1	Zero-inflated	MAE	ZIV	0.853224	NA
139	160	True FVE = 0.5	0.1	Zero-inflated	MAE	LASSO	1.11013	NA
140	160	True FVE = 0.5	0.1	Zero-inflated	MAE	RIDGE	1.12375	NA
141	160	True FVE = 0.5	0.1	Zero-inflated	MAE	GCTA	1.72365	NA
142	160	True FVE = 0.5	0.1	Zero-inflated	FVE coverage	ZIV	1	0.5
143	160	True FVE = 0.5	0.1	Zero-inflated	FVE coverage	ZIVM	1	0.5
144	160	True FVE = 0.5	0.1	Zero-inflated	PNN coverage	ZIV	1	0.1
145	160	True FVE = 0.5	0.1	Zero-inflated	PNN coverage	ZIVM	1	0.1
146	160	True FVE = 0.5	0.1	Zero-inflated	LogTime	ZIV	4.10627	NA
147	160	True FVE = 0.5	0.1	Zero-inflated	LogTime	ZIVM	3.69462	NA
148	160	True FVE = 0.5	0.1	Zero-inflated	LogTime	GCTA	2.95083	NA
149	160	True FVE = 0.5	0.1	Zero-inflated	FVE CI range	ZIV	0.333928	0.5
150	160	True FVE = 0.5	0.1	Zero-inflated	FVE CI range	ZIVM	0.543259	0.5
151	160	True FVE = 0.5	0.1	Zero-inflated	PNN CI range	ZIV	0.112236	0.1
152	160	True FVE = 0.5	0.1	Zero-inflated	PNN CI range	ZIVM	0.125031	0.1
153	160	True FVE = 0.5	0.1	Zero-inflated	Sensitivity: 1.00*pi	ZIVM	0.3	NA
154	160	True FVE = 0.5	0.1	Zero-inflated	Sensitivity: 1.00*pi	ZIV	0.2	NA
155	160	True FVE = 0.5	0.1	Zero-inflated	Sensitivity: 0.50*pi	ZIVM	0.2	NA
156	160	True FVE = 0.5	0.1	Zero-inflated	Sensitivity: 0.50*pi	ZIV	0.2	NA
157	160	True FVE = 0.5	0.1	Zero-inflated	Sensitivity: 0.25*pi	ZIVM	0.175	NA
158	160	True FVE = 0.5	0.1	Zero-inflated	Sensitivity: 0.25*pi	ZIV	0.15	NA
159	160	True FVE = 0.5	0.1	Zero-inflated	FDR: 1.00*pi	ZIVM	0.3	NA
160	160	True FVE = 0.5	0.1	Zero-inflated	FDR: 1.00*pi	ZIV	0.2	NA
161	160	True FVE = 0.5	0.1	Zero-inflated	FDR: 0.50*pi	ZIVM	0.428571	NA
162	160	True FVE = 0.5	0.1	Zero-inflated	FDR: 0.50*pi	ZIV	0.428571	NA
163	160	True FVE = 0.5	0.1	Zero-inflated	FDR: 0.25*pi	ZIVM	0	NA
164	160	True FVE = 0.5	0.1	Zero-inflated	FDR: 0.25*pi	ZIV	0.142857	NA
165	160	True FVE = 0.5	0.1	Zero-inflated	FVE	GCTA positive	0.030634	0.5
166	160	True FVE = 0.5	0.1	Zero-inflated	FVE	GCTA	0.67955	0.5
167	160	True FVE = 0.5	0.1	Zero-inflated	FVE	ZIV	0.486444	0.5
168	160	True FVE = 0.5	0.1	Zero-inflated	FVE	ZIVM	0.458345	0.5
169	160	True FVE = 0.5	0.1	Zero-inflated	PNN	ZIV	0.0582627	0.1
170	160	True FVE = 0.5	0.1	Zero-inflated	PNN	ZIVM	0.0332011	0.1
171	160	True FVE = 0.5	0.1	Zero-inflated	MAE	ZIV	0.947865	NA
172	160	True FVE = 0.5	0.1	Zero-inflated	MAE	LASSO	0.895675	NA
173	160	True FVE = 0.5	0.1	Zero-inflated	MAE	RIDGE	1.009	NA
174	160	True FVE = 0.5	0.1	Zero-inflated	MAE	GCTA	1.85977	NA
175	160	True FVE = 0.5	0.1	Zero-inflated	FVE coverage	ZIV	1	0.5
176	160	True FVE = 0.5	0.1	Zero-inflated	FVE coverage	ZIVM	1	0.5
177	160	True FVE = 0.5	0.1	Zero-inflated	PNN coverage	ZIV	1	0.1
178	160	True FVE = 0.5	0.1	Zero-inflated	PNN coverage	ZIVM	0	0.1
179	160	True FVE = 0.5	0.1	Zero-inflated	LogTime	ZIV	3.91503	NA
180	160	True FVE = 0.5	0.1	Zero-inflated	LogTime	ZIVM	3.68658	NA
181	160	True FVE = 0.5	0.1	Zero-inflated	LogTime	GCTA	2.95856	NA
182	160	True FVE = 0.5	0.1	Zero-inflated	FVE CI range	ZIV	0.344802	0.5
183	160	True FVE = 0.5	0.1	Zero-inflated	FVE CI range	ZIVM	0.580358	0.5
184	160	True FVE = 0.5	0.1	Zero-inflated	PNN CI range	ZIV	0.10549	0.1
185	160	True FVE = 0.5	0.1	Zero-inflated	PNN CI range	ZIVM	0.0901498	0.1
186	160	True FVE = 0.5	0.1	Zero-inflated	Sensitivity: 1.00*pi	ZIVM	0.175	NA
187	160	True FVE = 0.5	0.1	Zero-inflated	Sensitivity: 1.00*pi	ZIV	0.175	NA
188	160	True FVE = 0.5	0.1	Zero-inflated	Sensitivity: 0.50*pi	ZIVM	0.125	NA
189	160	True FVE = 0.5	0.1	Zero-inflated	Sensitivity: 0.50*pi	ZIV	0.15	NA
190	160	True FVE = 0.5	0.1	Zero-inflated	Sensitivity: 0.25*pi	ZIVM	0.075	NA
191	160	True FVE = 0.5	0.1	Zero-inflated	Sensitivity: 0.25*pi	ZIV	0.125	NA
192	160	True FVE = 0.5	0.1	Zero-inflated	FDR: 1.00*pi	ZIVM	0.175	NA
193	160	True FVE = 0.5	0.1	Zero-inflated	FDR: 1.00*pi	ZIV	0.175	NA
194	160	True FVE = 0.5	0.1	Zero-inflated	FDR: 0.50*pi	ZIVM	0.166667	NA
195	160	True FVE = 0.5	0.1	Zero-inflated	FDR: 0.50*pi	ZIV	0.454545	NA
196	160	True FVE = 0.5	0.1	Zero-inflated	FDR: 0.25*pi	ZIVM	0	NA
197	160	True FVE = 0.5	0.1	Zero-inflated	FDR: 0.25*pi	ZIV	0	NA
198	160	True FVE = 0.5	0.1	Zero-inflated	FVE	GCTA positive	0.677636	0.5
199	160	True FVE = 0.5	0.1	Zero-inflated	FVE	GCTA	1e-06	0.5
200	160	True FVE = 0.5	0.1	Zero-inflated	FVE	ZIV	0.435462	0.5
201	160	True FVE = 0.5	0.1	Zero-inflated	FVE	ZIVM	0.341864	0.5
202	160	True FVE = 0.5	0.1	Zero-inflated	PNN	ZIV	0.0685026	0.1
203	160	True FVE = 0.5	0.1	Zero-inflated	PNN	ZIVM	0.0386188	0.1
204	160	True FVE = 0.5	0.1	Zero-inflated	MAE	ZIV	1.4199	NA
205	160	True FVE = 0.5	0.1	Zero-inflated	MAE	LASSO	1.66778	NA
206	160	True FVE = 0.5	0.1	Zero-inflated	MAE	RIDGE	1.50348	NA
207	160	True FVE = 0.5	0.1	Zero-inflated	MAE	GCTA	1.16997	NA
208	160	True FVE = 0.5	0.1	Zero-inflated	FVE coverage	ZIV	1	0.5
209	160	True FVE = 0.5	0.1	Zero-inflated	FVE coverage	ZIVM	1	0.5
210	160	True FVE = 0.5	0.1	Zero-inflated	PNN coverage	ZIV	1	0.1
211	160	True FVE = 0.5	0.1	Zero-inflated	PNN coverage	ZIVM	1	0.1
212	160	True FVE = 0.5	0.1	Zero-inflated	LogTime	ZIV	3.94246	NA
213	160	True FVE = 0.5	0.1	Zero-inflated	LogTime	ZIVM	3.57805	NA
214	160	True FVE = 0.5	0.1	Zero-inflated	LogTime	GCTA	2.94673	NA
215	160	True FVE = 0.5	0.1	Zero-inflated	FVE CI range	ZIV	0.391602	0.5
216	160	True FVE = 0.5	0.1	Zero-inflated	FVE CI range	ZIVM	0.700521	0.5
217	160	True FVE = 0.5	0.1	Zero-inflated	PNN CI range	ZIV	0.122277	0.1
218	160	True FVE = 0.5	0.1	Zero-inflated	PNN CI range	ZIVM	0.121646	0.1
219	160	True FVE = 0.5	0.1	Zero-inflated	Sensitivity: 1.00*pi	ZIVM	0.225	NA
220	160	True FVE = 0.5	0.1	Zero-inflated	Sensitivity: 1.00*pi	ZIV	0.225	NA
221	160	True FVE = 0.5	0.1	Zero-inflated	Sensitivity: 0.50*pi	ZIVM	0.15	NA
222	160	True FVE = 0.5	0.1	Zero-inflated	Sensitivity: 0.50*pi	ZIV	0.225	NA
223	160	True FVE = 0.5	0.1	Zero-inflated	Sensitivity: 0.25*pi	ZIVM	0.075	NA
224	160	True FVE = 0.5	0.1	Zero-inflated	Sensitivity: 0.25*pi	ZIV	0.125	NA
225	160	True FVE = 0.5	0.1	Zero-inflated	FDR: 1.00*pi	ZIVM	0.225	NA
226	160	True FVE = 0.5	0.1	Zero-inflated	FDR: 1.00*pi	ZIV	0.225	NA
227	160	True FVE = 0.5	0.1	Zero-inflated	FDR: 0.50*pi	ZIVM	0.142857	NA
228	160	True FVE = 0.5	0.1	Zero-inflated	FDR: 0.50*pi	ZIV	0.307692	NA
229	160	True FVE = 0.5	0.1	Zero-inflated	FDR: 0.25*pi	ZIVM	0	NA
230	160	True FVE = 0.5	0.1	Zero-inflated	FDR: 0.25*pi	ZIV	0.166667	NA
231	160	True FVE = 0.5	0.1	Zero-inflated	FVE	GCTA positive	0.428355	0.5
232	160	True FVE = 0.5	0.1	Zero-inflated	FVE	GCTA	0.53433	0.5
233	160	True FVE = 0.5	0.1	Zero-inflated	FVE	ZIV	0.419791	0.5
234	160	True FVE = 0.5	0.1	Zero-inflated	FVE	ZIVM	0.300272	0.5
235	160	True FVE = 0.5	0.1	Zero-inflated	PNN	ZIV	0.0510868	0.1
236	160	True FVE = 0.5	0.1	Zero-inflated	PNN	ZIVM	0.0250197	0.1
237	160	True FVE = 0.5	0.1	Zero-inflated	MAE	ZIV	0.925052	NA
238	160	True FVE = 0.5	0.1	Zero-inflated	MAE	LASSO	1.34714	NA
239	160	True FVE = 0.5	0.1	Zero-inflated	MAE	RIDGE	1.47767	NA
240	160	True FVE = 0.5	0.1	Zero-inflated	MAE	GCTA	1.60012	NA
241	160	True FVE = 0.5	0.1	Zero-inflated	FVE coverage	ZIV	1	0.5
242	160	True FVE = 0.5	0.1	Zero-inflated	FVE coverage	ZIVM	1	0.5
243	160	True FVE = 0.5	0.1	Zero-inflated	PNN coverage	ZIV	1	0.1
244	160	True FVE = 0.5	0.1	Zero-inflated	PNN coverage	ZIVM	0	0.1
245	160	True FVE = 0.5	0.1	Zero-inflated	LogTime	ZIV	3.89602	NA
246	160	True FVE = 0.5	0.1	Zero-inflated	LogTime	ZIVM	3.71138	NA
247	160	True FVE = 0.5	0.1	Zero-inflated	LogTime	GCTA	2.9462	NA
248	160	True FVE = 0.5	0.1	Zero-inflated	FVE CI range	ZIV	0.355341	0.5
249	160	True FVE = 0.5	0.1	Zero-inflated	FVE CI range	ZIVM	0.679038	0.5
250	160	True FVE = 0.5	0.1	Zero-inflated	PNN CI range	ZIV	0.0931165	0.1
251	160	True FVE = 0.5	0.1	Zero-inflated	PNN CI range	ZIVM	0.0799781	0.1
252	160	True FVE = 0.5	0.1	Zero-inflated	Sensitivity: 1.00*pi	ZIVM	0.175	NA
253	160	True FVE = 0.5	0.1	Zero-inflated	Sensitivity: 1.00*pi	ZIV	0.175	NA
254	160	True FVE = 0.5	0.1	Zero-inflated	Sensitivity: 0.50*pi	ZIVM	0.1	NA
255	160	True FVE = 0.5	0.1	Zero-inflated	Sensitivity: 0.50*pi	ZIV	0.15	NA
256	160	True FVE = 0.5	0.1	Zero-inflated	Sensitivity: 0.25*pi	ZIVM	0.05	NA
257	160	True FVE = 0.5	0.1	Zero-inflated	Sensitivity: 0.25*pi	ZIV	0.1	NA
258	160	True FVE = 0.5	0.1	Zero-inflated	FDR: 1.00*pi	ZIVM	0.175	NA
259	160	True FVE = 0.5	0.1	Zero-inflated	FDR: 1.00*pi	ZIV	0.175	NA
260	160	True FVE = 0.5	0.1	Zero-inflated	FDR: 0.50*pi	ZIVM	0.2	NA
261	160	True FVE = 0.5	0.1	Zero-inflated	FDR: 0.50*pi	ZIV	0.4	NA
262	160	True FVE = 0.5	0.1	Zero-inflated	FDR: 0.25*pi	ZIVM	0	NA
263	160	True FVE = 0.5	0.1	Zero-inflated	FDR: 0.25*pi	ZIV	0.2	NA
264	160	True FVE = 0.5	0.1	Zero-inflated	FVE	GCTA positive	0.600744	0.5
265	160	True FVE = 0.5	0.1	Zero-inflated	FVE	GCTA	0.165717	0.5
266	160	True FVE = 0.5	0.1	Zero-inflated	FVE	ZIV	0.373806	0.5
267	160	True FVE = 0.5	0.1	Zero-inflated	FVE	ZIVM	0.314402	0.5
268	160	True FVE = 0.5	0.1	Zero-inflated	PNN	ZIV	0.0511543	0.1
269	160	True FVE = 0.5	0.1	Zero-inflated	PNN	ZIVM	0.0352775	0.1
270	160	True FVE = 0.5	0.1	Zero-inflated	MAE	ZIV	1.3688	NA
271	160	True FVE = 0.5	0.1	Zero-inflated	MAE	LASSO	2.01167	NA
272	160	True FVE = 0.5	0.1	Zero-inflated	MAE	RIDGE	1.90091	NA
273	160	True FVE = 0.5	0.1	Zero-inflated	MAE	GCTA	1.41019	NA
274	160	True FVE = 0.5	0.1	Zero-inflated	FVE coverage	ZIV	1	0.5
275	160	True FVE = 0.5	0.1	Zero-inflated	FVE coverage	ZIVM	1	0.5
276	160	True FVE = 0.5	0.1	Zero-inflated	PNN coverage	ZIV	1	0.1
277	160	True FVE = 0.5	0.1	Zero-inflated	PNN coverage	ZIVM	0	0.1
278	160	True FVE = 0.5	0.1	Zero-inflated	LogTime	ZIV	3.9596	NA
279	160	True FVE = 0.5	0.1	Zero-inflated	LogTime	ZIVM	3.58578	NA
280	160	True FVE = 0.5	0.1	Zero-inflated	LogTime	GCTA	2.95504	NA
281	160	True FVE = 0.5	0.1	Zero-inflated	FVE CI range	ZIV	0.353599	0.5
282	160	True FVE = 0.5	0.1	Zero-inflated	FVE CI range	ZIVM	0.526328	0.5
283	160	True FVE = 0.5	0.1	Zero-inflated	PNN CI range	ZIV	0.0956693	0.1
284	160	True FVE = 0.5	0.1	Zero-inflated	PNN CI range	ZIVM	0.0938399	0.1
285	160	True FVE = 0.5	0.1	Zero-inflated	Sensitivity: 1.00*pi	ZIVM	0.125	NA
286	160	True FVE = 0.5	0.1	Zero-inflated	Sensitivity: 1.00*pi	ZIV	0.125	NA
287	160	True FVE = 0.5	0.1	Zero-inflated	Sensitivity: 0.50*pi	ZIVM	0.125	NA
288	160	True FVE = 0.5	0.1	Zero-inflated	Sensitivity: 0.50*pi	ZIV	0.125	NA
289	160	True FVE = 0.5	0.1	Zero-inflated	Sensitivity: 0.25*pi	ZIVM	0.075	NA
290	160	True FVE = 0.5	0.1	Zero-inflated	Sensitivity: 0.25*pi	ZIV	0.1	NA
291	160	True FVE = 0.5	0.1	Zero-inflated	FDR: 1.00*pi	ZIVM	0.125	NA
292	160	True FVE = 0.5	0.1	Zero-inflated	FDR: 1.00*pi	ZIV	0.125	NA
293	160	True FVE = 0.5	0.1	Zero-inflated	FDR: 0.50*pi	ZIVM	0.285714	NA
294	160	True FVE = 0.5	0.1	Zero-inflated	FDR: 0.50*pi	ZIV	0.5	NA
295	160	True FVE = 0.5	0.1	Zero-inflated	FDR: 0.25*pi	ZIVM	0	NA
296	160	True FVE = 0.5	0.1	Zero-inflated	FDR: 0.25*pi	ZIV	0.2	NA
297	160	True FVE = 0.5	0.1	Zero-inflated	FVE	GCTA positive	1e-06	0.5
298	160	True FVE = 0.5	0.1	Zero-inflated	FVE	GCTA	0.2268	0.5
299	160	True FVE = 0.5	0.1	Zero-inflated	FVE	ZIV	0.467592	0.5
300	160	True FVE = 0.5	0.1	Zero-inflated	FVE	ZIVM	0.275987	0.5
301	160	True FVE = 0.5	0.1	Zero-inflated	PNN	ZIV	0.0632095	0.1
302	160	True FVE = 0.5	0.1	Zero-inflated	PNN	ZIVM	0.0152484	0.1
303	160	True FVE = 0.5	0.1	Zero-inflated	MAE	ZIV	0.844717	NA
304	160	True FVE = 0.5	0.1	Zero-inflated	MAE	LASSO	0.979199	NA
305	160	True FVE = 0.5	0.1	Zero-inflated	MAE	RIDGE	1.16349	NA
306	160	True FVE = 0.5	0.1	Zero-inflated	MAE	GCTA	0.868128	NA
307	160	True FVE = 0.5	0.1	Zero-inflated	FVE coverage	ZIV	1	0.5
308	160	True FVE = 0.5	0.1	Zero-inflated	FVE coverage	ZIVM	1	0.5
309	160	True FVE = 0.5	0.1	Zero-inflated	PNN coverage	ZIV	1	0.1
310	160	True FVE = 0.5	0.1	Zero-inflated	PNN coverage	ZIVM	0	0.1
311	160	True FVE = 0.5	0.1	Zero-inflated	LogTime	ZIV	3.79375	NA
312	160	True FVE = 0.5	0.1	Zero-inflated	LogTime	ZIVM	3.8066	NA
313	160	True FVE = 0.5	0.1	Zero-inflated	LogTime	GCTA	2.95805	NA
314	160	True FVE = 0.5	0.1	Zero-inflated	FVE CI range	ZIV	0.326387	0.5
315	160	True FVE = 0.5	0.1	Zero-inflated	FVE CI range	ZIVM	0.574959	0.5
316	160	True FVE = 0.5	0.1	Zero-inflated	PNN CI range	ZIV	0.102307	0.1
317	160	True FVE = 0.5	0.1	Zero-inflated	PNN CI range	ZIVM	0.0494318	0.1
318	160	True FVE = 0.5	0.1	Zero-inflated	Sensitivity: 1.00*pi	ZIVM	0.15	NA
319	160	True FVE = 0.5	0.1	Zero-inflated	Sensitivity: 1.00*pi	ZIV	0.25	NA
320	160	True FVE = 0.5	0.1	Zero-inflated	Sensitivity: 0.50*pi	ZIVM	0.075	NA
321	160	True FVE = 0.5	0.1	Zero-inflated	Sensitivity: 0.50*pi	ZIV	0.225	NA
322	160	True FVE = 0.5	0.1	Zero-inflated	Sensitivity: 0.25*pi	ZIVM	0.025	NA
323	160	True FVE = 0.5	0.1	Zero-inflated	Sensitivity: 0.25*pi	ZIV	0.15	NA
324	160	True FVE = 0.5	0.1	Zero-inflated	FDR: 1.00*pi	ZIVM	0.15	NA
325	160	True FVE = 0.5	0.1	Zero-inflated	FDR: 1.00*pi	ZIV	0.25	NA
326	160	True FVE = 0.5	0.1	Zero-inflated	FDR: 0.50*pi	ZIVM	0	NA
327	160	True FVE = 0.5	0.1	Zero-inflated	FDR: 0.50*pi	ZIV	0.25	NA
328	160	True FVE = 0.5	0.1	Zero-inflated	FDR: 0.25*pi	ZIVM	0	NA
329	160	True FVE = 0.5	0.1	Zero-inflated	FDR: 0.25*pi	ZIV	0	NA
330	160	True FVE = 0.5	0.1	Zero-inflated	FVE	GCTA positive	0.448851	0.5
331	160	True FVE = 0.5	0.1	Zero-inflated	FVE	GCTA	0.038078	0.5
332	160	True FVE = 0.5	0.1	Zero-inflated	FVE	ZIV	0.413661	0.5
333	160	True FVE = 0.5	0.1	Zero-inflated	FVE	ZIVM	0.211684	0.5
334	160	True FVE = 0.5	0.1	Zero-inflated	PNN	ZIV	0.0472973	0.1
335	160	True FVE = 0.5	0.1	Zero-inflated	PNN	ZIVM	0.0118709	0.1
336	160	True FVE = 0.5	0.1	Zero-inflated	MAE	ZIV	1.23392	NA
337	160	True FVE = 0.5	0.1	Zero-inflated	MAE	LASSO	1.30841	NA
338	160	True FVE = 0.5	0.1	Zero-inflated	MAE	RIDGE	1.28183	NA
339	160	True FVE = 0.5	0.1	Zero-inflated	MAE	GCTA	1.06377	NA
340	160	True FVE = 0.5	0.1	Zero-inflated	FVE coverage	ZIV	1	0.5
341	160	True FVE = 0.5	0.1	Zero-inflated	FVE coverage	ZIVM	0	0.5
342	160	True FVE = 0.5	0.1	Zero-inflated	PNN coverage	ZIV	1	0.1
343	160	True FVE = 0.5	0.1	Zero-inflated	PNN coverage	ZIVM	0	0.1
344	160	True FVE = 0.5	0.1	Zero-inflated	LogTime	ZIV	3.97983	NA
345	160	True FVE = 0.5	0.1	Zero-inflated	LogTime	ZIVM	3.63556	NA
346	160	True FVE = 0.5	0.1	Zero-inflated	LogTime	GCTA	2.95729	NA
347	160	True FVE = 0.5	0.1	Zero-inflated	FVE CI range	ZIV	0.419335	0.5
348	160	True FVE = 0.5	0.1	Zero-inflated	FVE CI range	ZIVM	0.462164	0.5
349	160	True FVE = 0.5	0.1	Zero-inflated	PNN CI range	ZIV	0.100993	0.1
350	160	True FVE = 0.5	0.1	Zero-inflated	PNN CI range	ZIVM	0.0411034	0.1
351	160	True FVE = 0.5	0.1	Zero-inflated	Sensitivity: 1.00*pi	ZIVM	0.1	NA
352	160	True FVE = 0.5	0.1	Zero-inflated	Sensitivity: 1.00*pi	ZIV	0.25	NA
353	160	True FVE = 0.5	0.1	Zero-inflated	Sensitivity: 0.50*pi	ZIVM	0.05	NA
354	160	True FVE = 0.5	0.1	Zero-inflated	Sensitivity: 0.50*pi	ZIV	0.15	NA
355	160	True FVE = 0.5	0.1	Zero-inflated	Sensitivity: 0.25*pi	ZIVM	0.025	NA
356	160	True FVE = 0.5	0.1	Zero-inflated	Sensitivity: 0.25*pi	ZIV	0.1	NA
357	160	True FVE = 0.5	0.1	Zero-inflated	FDR: 1.00*pi	ZIVM	0.1	NA
358	160	True FVE = 0.5	0.1	Zero-inflated	FDR: 1.00*pi	ZIV	0.25	NA
359	160	True FVE = 0.5	0.1	Zero-inflated	FDR: 0.50*pi	ZIVM	0	NA
360	160	True FVE = 0.5	0.1	Zero-inflated	FDR: 0.50*pi	ZIV	0.333333	NA
361	160	True FVE = 0.5	0.1	Zero-inflated	FDR: 0.25*pi	ZIVM	0	NA
362	160	True FVE = 0.5	0.1	Zero-inflated	FDR: 0.25*pi	ZIV	0	NA
363	160	True FVE = 0.5	0.1	Zero-inflated	FVE	GCTA positive	1e-06	0.5
364	160	True FVE = 0.5	0.1	Zero-inflated	FVE	GCTA	0.157269	0.5
365	160	True FVE = 0.5	0.1	Zero-inflated	FVE	ZIV	0.485314	0.5
366	160	True FVE = 0.5	0.1	Zero-inflated	FVE	ZIVM	0.460073	0.5
367	160	True FVE = 0.5	0.1	Zero-inflated	PNN	ZIV	0.0567757	0.1
368	160	True FVE = 0.5	0.1	Zero-inflated	PNN	ZIVM	0.0353745	0.1
369	160	True FVE = 0.5	0.1	Zero-inflated	MAE	ZIV	0.973195	NA
370	160	True FVE = 0.5	0.1	Zero-inflated	MAE	LASSO	1.11841	NA
371	160	True FVE = 0.5	0.1	Zero-inflated	MAE	RIDGE	1.28343	NA
372	160	True FVE = 0.5	0.1	Zero-inflated	MAE	GCTA	1.05794	NA
373	160	True FVE = 0.5	0.1	Zero-inflated	FVE coverage	ZIV	1	0.5
374	160	True FVE = 0.5	0.1	Zero-inflated	FVE coverage	ZIVM	1	0.5
375	160	True FVE = 0.5	0.1	Zero-inflated	PNN coverage	ZIV	1	0.1
376	160	True FVE = 0.5	0.1	Zero-inflated	PNN coverage	ZIVM	1	0.1
377	160	True FVE = 0.5	0.1	Zero-inflated	LogTime	ZIV	3.98631	NA
378	160	True FVE = 0.5	0.1	Zero-inflated	LogTime	ZIVM	3.6193	NA
379	160	True FVE = 0.5	0.1	Zero-inflated	LogTime	GCTA	2.95644	NA
380	160	True FVE = 0.5	0.1	Zero-inflated	FVE CI range	ZIV	0.354293	0.5
381	160	True FVE = 0.5	0.1	Zero-inflated	FVE CI range	ZIVM	0.640917	0.5
382	160	True FVE = 0.5	0.1	Zero-inflated	PNN CI range	ZIV	0.0919724	0.1
383	160	True FVE = 0.5	0.1	Zero-inflated	PNN CI range	ZIVM	0.118189	0.1
384	160	True FVE = 0.5	0.1	Zero-inflated	Sensitivity: 1.00*pi	ZIVM	0.175	NA
385	160	True FVE = 0.5	0.1	Zero-inflated	Sensitivity: 1.00*pi	ZIV	0.225	NA
386	160	True FVE = 0.5	0.1	Zero-inflated	Sensitivity: 0.50*pi	ZIVM	0.15	NA
387	160	True FVE = 0.5	0.1	Zero-inflated	Sensitivity: 0.50*pi	ZIV	0.15	NA
388	160	True FVE = 0.5	0.1	Zero-inflated	Sensitivity: 0.25*pi	ZIVM	0.075	NA
389	160	True FVE = 0.5	0.1	Zero-inflated	Sensitivity: 0.25*pi	ZIV	0.125	NA
390	160	True FVE = 0.5	0.1	Zero-inflated	FDR: 1.00*pi	ZIVM	0.175	NA
391	160	True FVE = 0.5	0.1	Zero-inflated	FDR: 1.00*pi	ZIV	0.225	NA
392	160	True FVE = 0.5	0.1	Zero-inflated	FDR: 0.50*pi	ZIVM	0.142857	NA
393	160	True FVE = 0.5	0.1	Zero-inflated	FDR: 0.50*pi	ZIV	0.454545	NA
394	160	True FVE = 0.5	0.1	Zero-inflated	FDR: 0.25*pi	ZIVM	0	NA
395	160	True FVE = 0.5	0.1	Zero-inflated	FDR: 0.25*pi	ZIV	0	NA
396	160	True FVE = 0.5	0.1	Zero-inflated	FVE	GCTA positive	1e-06	0.5
397	160	True FVE = 0.5	0.1	Zero-inflated	FVE	GCTA	0.13871	0.5
398	160	True FVE = 0.5	0.1	Zero-inflated	FVE	ZIV	0.398943	0.5
399	160	True FVE = 0.5	0.1	Zero-inflated	FVE	ZIVM	0.314607	0.5
400	160	True FVE = 0.5	0.1	Zero-inflated	PNN	ZIV	0.0454971	0.1
401	160	True FVE = 0.5	0.1	Zero-inflated	PNN	ZIVM	0.0255009	0.1
402	160	True FVE = 0.5	0.1	Zero-inflated	MAE	ZIV	1.27443	NA
403	160	True FVE = 0.5	0.1	Zero-inflated	MAE	LASSO	1.77224	NA
404	160	True FVE = 0.5	0.1	Zero-inflated	MAE	RIDGE	1.64423	NA
405	160	True FVE = 0.5	0.1	Zero-inflated	MAE	GCTA	0.975854	NA
406	160	True FVE = 0.5	0.1	Zero-inflated	FVE coverage	ZIV	1	0.5
407	160	True FVE = 0.5	0.1	Zero-inflated	FVE coverage	ZIVM	1	0.5
408	160	True FVE = 0.5	0.1	Zero-inflated	PNN coverage	ZIV	1	0.1
409	160	True FVE = 0.5	0.1	Zero-inflated	PNN coverage	ZIVM	0	0.1
410	160	True FVE = 0.5	0.1	Zero-inflated	LogTime	ZIV	4.0181	NA
411	160	True FVE = 0.5	0.1	Zero-inflated	LogTime	ZIVM	3.73808	NA
412	160	True FVE = 0.5	0.1	Zero-inflated	LogTime	GCTA	2.94031	NA
413	160	True FVE = 0.5	0.1	Zero-inflated	FVE CI range	ZIV	0.354376	0.5
414	160	True FVE = 0.5	0.1	Zero-inflated	FVE CI range	ZIVM	0.441045	0.5
415	160	True FVE = 0.5	0.1	Zero-inflated	PNN CI range	ZIV	0.105772	0.1
416	160	True FVE = 0.5	0.1	Zero-inflated	PNN CI range	ZIVM	0.0855439	0.1
417	160	True FVE = 0.5	0.1	Zero-inflated	Sensitivity: 1.00*pi	ZIVM	0.15	NA
418	160	True FVE = 0.5	0.1	Zero-inflated	Sensitivity: 1.00*pi	ZIV	0.15	NA
419	160	True FVE = 0.5	0.1	Zero-inflated	Sensitivity: 0.50*pi	ZIVM	0.1	NA
420	160	True FVE = 0.5	0.1	Zero-inflated	Sensitivity: 0.50*pi	ZIV	0.15	NA
421	160	True FVE = 0.5	0.1	Zero-inflated	Sensitivity: 0.25*pi	ZIVM	0.05	NA
422	160	True FVE = 0.5	0.1	Zero-inflated	Sensitivity: 0.25*pi	ZIV	0.075	NA
423	160	True FVE = 0.5	0.1	Zero-inflated	FDR: 1.00*pi	ZIVM	0.15	NA
424	160	True FVE = 0.5	0.1	Zero-inflated	FDR: 1.00*pi	ZIV	0.15	NA
425	160	True FVE = 0.5	0.1	Zero-inflated	FDR: 0.50*pi	ZIVM	0.2	NA
426	160	True FVE = 0.5	0.1	Zero-inflated	FDR: 0.50*pi	ZIV	0.333333	NA
427	160	True FVE = 0.5	0.1	Zero-inflated	FDR: 0.25*pi	ZIVM	0	NA
428	160	True FVE = 0.5	0.1	Zero-inflated	FDR: 0.25*pi	ZIV	0.25	NA
429	160	True FVE = 0.5	0.1	Zero-inflated	FVE	GCTA positive	1e-06	0.5
430	160	True FVE = 0.5	0.1	Zero-inflated	FVE	GCTA	0.55736	0.5
431	160	True FVE = 0.5	0.1	Zero-inflated	FVE	ZIV	0.29551	0.5
432	160	True FVE = 0.5	0.1	Zero-inflated	FVE	ZIVM	0.0856387	0.5
433	160	True FVE = 0.5	0.1	Zero-inflated	PNN	ZIV	0.0493873	0.1
434	160	True FVE = 0.5	0.1	Zero-inflated	PNN	ZIVM	0.0105367	0.1
435	160	True FVE = 0.5	0.1	Zero-inflated	MAE	ZIV	1.14633	NA
436	160	True FVE = 0.5	0.1	Zero-inflated	MAE	LASSO	1.46566	NA
437	160	True FVE = 0.5	0.1	Zero-inflated	MAE	RIDGE	1.34434	NA
438	160	True FVE = 0.5	0.1	Zero-inflated	MAE	GCTA	1.39722	NA
439	160	True FVE = 0.5	0.1	Zero-inflated	FVE coverage	ZIV	0	0.5
440	160	True FVE = 0.5	0.1	Zero-inflated	FVE coverage	ZIVM	0	0.5
441	160	True FVE = 0.5	0.1	Zero-inflated	PNN coverage	ZIV	1	0.1
442	160	True FVE = 0.5	0.1	Zero-inflated	PNN coverage	ZIVM	0	0.1
443	160	True FVE = 0.5	0.1	Zero-inflated	LogTime	ZIV	3.94193	NA
444	160	True FVE = 0.5	0.1	Zero-inflated	LogTime	ZIVM	3.51558	NA
445	160	True FVE = 0.5	0.1	Zero-inflated	LogTime	GCTA	2.95447	NA
446	160	True FVE = 0.5	0.1	Zero-inflated	FVE CI range	ZIV	0.341063	0.5
447	160	True FVE = 0.5	0.1	Zero-inflated	FVE CI range	ZIVM	0.497133	0.5
448	160	True FVE = 0.5	0.1	Zero-inflated	PNN CI range	ZIV	0.0990221	0.1
449	160	True FVE = 0.5	0.1	Zero-inflated	PNN CI range	ZIVM	0.0740952	0.1
450	160	True FVE = 0.5	0.1	Zero-inflated	Sensitivity: 1.00*pi	ZIVM	0.05	NA
451	160	True FVE = 0.5	0.1	Zero-inflated	Sensitivity: 1.00*pi	ZIV	0.175	NA
452	160	True FVE = 0.5	0.1	Zero-inflated	Sensitivity: 0.50*pi	ZIVM	0.025	NA
453	160	True FVE = 0.5	0.1	Zero-inflated	Sensitivity: 0.50*pi	ZIV	0.1	NA
454	160	True FVE = 0.5	0.1	Zero-inflated	Sensitivity: 0.25*pi	ZIVM	0	NA
455	160	True FVE = 0.5	0.1	Zero-inflated	Sensitivity: 0.25*pi	ZIV	0.05	NA
456	160	True FVE = 0.5	0.1	Zero-inflated	FDR: 1.00*pi	ZIVM	0.05	NA
457	160	True FVE = 0.5	0.1	Zero-inflated	FDR: 1.00*pi	ZIV	0.175	NA
458	160	True FVE = 0.5	0.1	Zero-inflated	FDR: 0.50*pi	ZIVM	0.5	NA
459	160	True FVE = 0.5	0.1	Zero-inflated	FDR: 0.50*pi	ZIV	0.555556	NA
460	160	True FVE = 0.5	0.1	Zero-inflated	FDR: 0.25*pi	ZIVM	1	NA
461	160	True FVE = 0.5	0.1	Zero-inflated	FDR: 0.25*pi	ZIV	0.5	NA
462	160	True FVE = 0.5	0.1	Zero-inflated	FVE	GCTA positive	0.739103	0.5
463	160	True FVE = 0.5	0.1	Zero-inflated	FVE	GCTA	0.266506	0.5
464	160	True FVE = 0.5	0.1	Zero-inflated	FVE	ZIV	0.459402	0.5
465	160	True FVE = 0.5	0.1	Zero-inflated	FVE	ZIVM	0.489272	0.5
466	160	True FVE = 0.5	0.1	Zero-inflated	PNN	ZIV	0.0508697	0.1
467	160	True FVE = 0.5	0.1	Zero-inflated	PNN	ZIVM	0.0439657	0.1
468	160	True FVE = 0.5	0.1	Zero-inflated	MAE	ZIV	0.747246	NA
469	160	True FVE = 0.5	0.1	Zero-inflated	MAE	LASSO	0.977616	NA
470	160	True FVE = 0.5	0.1	Zero-inflated	MAE	RIDGE	1.25751	NA
471	160	True FVE = 0.5	0.1	Zero-inflated	MAE	GCTA	1.24982	NA
472	160	True FVE = 0.5	0.1	Zero-inflated	FVE coverage	ZIV	1	0.5
473	160	True FVE = 0.5	0.1	Zero-inflated	FVE coverage	ZIVM	1	0.5
474	160	True FVE = 0.5	0.1	Zero-inflated	PNN coverage	ZIV	1	0.1
475	160	True FVE = 0.5	0.1	Zero-inflated	PNN coverage	ZIVM	1	0.1
476	160	True FVE = 0.5	0.1	Zero-inflated	LogTime	ZIV	3.96225	NA
477	160	True FVE = 0.5	0.1	Zero-inflated	LogTime	ZIVM	3.73449	NA
478	160	True FVE = 0.5	0.1	Zero-inflated	LogTime	GCTA	2.96193	NA
479	160	True FVE = 0.5	0.1	Zero-inflated	FVE CI range	ZIV	0.363684	0.5
480	160	True FVE = 0.5	0.1	Zero-inflated	FVE CI range	ZIVM	0.675263	0.5
481	160	True FVE = 0.5	0.1	Zero-inflated	PNN CI range	ZIV	0.112594	0.1
482	160	True FVE = 0.5	0.1	Zero-inflated	PNN CI range	ZIVM	0.109135	0.1
483	160	True FVE = 0.5	0.1	Zero-inflated	Sensitivity: 1.00*pi	ZIVM	0.25	NA
484	160	True FVE = 0.5	0.1	Zero-inflated	Sensitivity: 1.00*pi	ZIV	0.2	NA
485	160	True FVE = 0.5	0.1	Zero-inflated	Sensitivity: 0.50*pi	ZIVM	0.15	NA
486	160	True FVE = 0.5	0.1	Zero-inflated	Sensitivity: 0.50*pi	ZIV	0.15	NA
487	160	True FVE = 0.5	0.1	Zero-inflated	Sensitivity: 0.25*pi	ZIVM	0.1	NA
488	160	True FVE = 0.5	0.1	Zero-inflated	Sensitivity: 0.25*pi	ZIV	0.125	NA
489	160	True FVE = 0.5	0.1	Zero-inflated	FDR: 1.00*pi	ZIVM	0.25	NA
490	160	True FVE = 0.5	0.1	Zero-inflated	FDR: 1.00*pi	ZIV	0.2	NA
491	160	True FVE = 0.5	0.1	Zero-inflated	FDR: 0.50*pi	ZIVM	0.25	NA
492	160	True FVE = 0.5	0.1	Zero-inflated	FDR: 0.50*pi	ZIV	0.4	NA
493	160	True FVE = 0.5	0.1	Zero-inflated	FDR: 0.25*pi	ZIVM	0	NA
494	160	True FVE = 0.5	0.1	Zero-inflated	FDR: 0.25*pi	ZIV	0	NA
495	160	True FVE = 0.5	0.1	Zero-inflated	FVE	GCTA positive	0.057168	0.5
496	160	True FVE = 0.5	0.1	Zero-inflated	FVE	GCTA	0.269541	0.5
497	160	True FVE = 0.5	0.1	Zero-inflated	FVE	ZIV	0.448789	0.5
498	160	True FVE = 0.5	0.1	Zero-inflated	FVE	ZIVM	0.593418	0.5
499	160	True FVE = 0.5	0.1	Zero-inflated	PNN	ZIV	0.0755255	0.1
500	160	True FVE = 0.5	0.1	Zero-inflated	PNN	ZIVM	0.136297	0.1
501	160	True FVE = 0.5	0.1	Zero-inflated	MAE	ZIV	1.20761	NA
502	160	True FVE = 0.5	0.1	Zero-inflated	MAE	LASSO	1.40828	NA
503	160	True FVE = 0.5	0.1	Zero-inflated	MAE	RIDGE	1.38024	NA
504	160	True FVE = 0.5	0.1	Zero-inflated	MAE	GCTA	1.5325	NA
505	160	True FVE = 0.5	0.1	Zero-inflated	FVE coverage	ZIV	1	0.5
506	160	True FVE = 0.5	0.1	Zero-inflated	FVE coverage	ZIVM	1	0.5
507	160	True FVE = 0.5	0.1	Zero-inflated	PNN coverage	ZIV	1	0.1
508	160	True FVE = 0.5	0.1	Zero-inflated	PNN coverage	ZIVM	1	0.1
509	160	True FVE = 0.5	0.1	Zero-inflated	LogTime	ZIV	3.91185	NA
510	160	True FVE = 0.5	0.1	Zero-inflated	LogTime	ZIVM	3.69094	NA
511	160	True FVE = 0.5	0.1	Zero-inflated	LogTime	GCTA	2.93541	NA
512	160	True FVE = 0.5	0.1	Zero-inflated	FVE CI range	ZIV	0.380556	0.5
513	160	True FVE = 0.5	0.1	Zero-inflated	FVE CI range	ZIVM	0.747114	0.5
514	160	True FVE = 0.5	0.1	Zero-inflated	PNN CI range	ZIV	0.123807	0.1
515	160	True FVE = 0.5	0.1	Zero-inflated	PNN CI range	ZIVM	0.380824	0.1
516	160	True FVE = 0.5	0.1	Zero-inflated	Sensitivity: 1.00*pi	ZIVM	0.325	NA
517	160	True FVE = 0.5	0.1	Zero-inflated	Sensitivity: 1.00*pi	ZIV	0.225	NA
518	160	True FVE = 0.5	0.1	Zero-inflated	Sensitivity: 0.50*pi	ZIVM	0.25	NA
519	160	True FVE = 0.5	0.1	Zero-inflated	Sensitivity: 0.50*pi	ZIV	0.2	NA
520	160	True FVE = 0.5	0.1	Zero-inflated	Sensitivity: 0.25*pi	ZIVM	0.2	NA
521	160	True FVE = 0.5	0.1	Zero-inflated	Sensitivity: 0.25*pi	ZIV	0.125	NA
522	160	True FVE = 0.5	0.1	Zero-inflated	FDR: 1.00*pi	ZIVM	0.325	NA
523	160	True FVE = 0.5	0.1	Zero-inflated	FDR: 1.00*pi	ZIV	0.225	NA
524	160	True FVE = 0.5	0.1	Zero-inflated	FDR: 0.50*pi	ZIVM	0.62963	NA
525	160	True FVE = 0.5	0.1	Zero-inflated	FDR: 0.50*pi	ZIV	0.466667	NA
526	160	True FVE = 0.5	0.1	Zero-inflated	FDR: 0.25*pi	ZIVM	0.384615	NA
527	160	True FVE = 0.5	0.1	Zero-inflated	FDR: 0.25*pi	ZIV	0.285714	NA
528	160	True FVE = 0.5	0.1	Zero-inflated	FVE	GCTA positive	0.015455	0.5
529	160	True FVE = 0.5	0.1	Zero-inflated	FVE	GCTA	0.297065	0.5
530	160	True FVE = 0.5	0.1	Zero-inflated	FVE	ZIV	0.382802	0.5
531	160	True FVE = 0.5	0.1	Zero-inflated	FVE	ZIVM	0.186681	0.5
532	160	True FVE = 0.5	0.1	Zero-inflated	PNN	ZIV	0.0666003	0.1
533	160	True FVE = 0.5	0.1	Zero-inflated	PNN	ZIVM	0.0149062	0.1
534	160	True FVE = 0.5	0.1	Zero-inflated	MAE	ZIV	1.39043	NA
535	160	True FVE = 0.5	0.1	Zero-inflated	MAE	LASSO	1.5789	NA
536	160	True FVE = 0.5	0.1	Zero-inflated	MAE	RIDGE	1.53939	NA
537	160	True FVE = 0.5	0.1	Zero-inflated	MAE	GCTA	1.29121	NA
538	160	True FVE = 0.5	0.1	Zero-inflated	FVE coverage	ZIV	1	0.5
539	160	True FVE = 0.5	0.1	Zero-inflated	FVE coverage	ZIVM	0	0.5
540	160	True FVE = 0.5	0.1	Zero-inflated	PNN coverage	ZIV	1	0.1
541	160	True FVE = 0.5	0.1	Zero-inflated	PNN coverage	ZIVM	0	0.1
542	160	True FVE = 0.5	0.1	Zero-inflated	LogTime	ZIV	4.15606	NA
543	160	True FVE = 0.5	0.1	Zero-inflated	LogTime	ZIVM	3.91413	NA
544	160	True FVE = 0.5	0.1	Zero-inflated	LogTime	GCTA	2.95158	NA
545	160	True FVE = 0.5	0.1	Zero-inflated	FVE CI range	ZIV	0.340655	0.5
546	160	True FVE = 0.5	0.1	Zero-inflated	FVE CI range	ZIVM	0.426334	0.5
547	160	True FVE = 0.5	0.1	Zero-inflated	PNN CI range	ZIV	0.0968476	0.1
548	160	True FVE = 0.5	0.1	Zero-inflated	PNN CI range	ZIVM	0.0459983	0.1
549	160	True FVE = 0.5	0.1	Zero-inflated	Sensitivity: 1.00*pi	ZIVM	0.075	NA
550	160	True FVE = 0.5	0.1	Zero-inflated	Sensitivity: 1.00*pi	ZIV	0.3	NA
551	160	True FVE = 0.5	0.1	Zero-inflated	Sensitivity: 0.50*pi	ZIVM	0.05	NA
552	160	True FVE = 0.5	0.1	Zero-inflated	Sensitivity: 0.50*pi	ZIV	0.25	NA
553	160	True FVE = 0.5	0.1	Zero-inflated	Sensitivity: 0.25*pi	ZIVM	0.025	NA
554	160	True FVE = 0.5	0.1	Zero-inflated	Sensitivity: 0.25*pi	ZIV	0.1	NA
555	160	True FVE = 0.5	0.1	Zero-inflated	FDR: 1.00*pi	ZIVM	0.075	NA
556	160	True FVE = 0.5	0.1	Zero-inflated	FDR: 1.00*pi	ZIV	0.3	NA
557	160	True FVE = 0.5	0.1	Zero-inflated	FDR: 0.50*pi	ZIVM	0	NA
558	160	True FVE = 0.5	0.1	Zero-inflated	FDR: 0.50*pi	ZIV	0.230769	NA
559	160	True FVE = 0.5	0.1	Zero-inflated	FDR: 0.25*pi	ZIVM	0	NA
560	160	True FVE = 0.5	0.1	Zero-inflated	FDR: 0.25*pi	ZIV	0.333333	NA
561	160	True FVE = 0.5	0.1	Zero-inflated	FVE	GCTA positive	0.495857	0.5
562	160	True FVE = 0.5	0.1	Zero-inflated	FVE	GCTA	0.474376	0.5
563	160	True FVE = 0.5	0.1	Zero-inflated	FVE	ZIV	0.367892	0.5
564	160	True FVE = 0.5	0.1	Zero-inflated	FVE	ZIVM	0.0477109	0.5
565	160	True FVE = 0.5	0.1	Zero-inflated	PNN	ZIV	0.0954521	0.1
566	160	True FVE = 0.5	0.1	Zero-inflated	PNN	ZIVM	0.00527827	0.1
567	160	True FVE = 0.5	0.1	Zero-inflated	MAE	ZIV	1.2102	NA
568	160	True FVE = 0.5	0.1	Zero-inflated	MAE	LASSO	1.50573	NA
569	160	True FVE = 0.5	0.1	Zero-inflated	MAE	RIDGE	1.45113	NA
570	160	True FVE = 0.5	0.1	Zero-inflated	MAE	GCTA	1.81367	NA
571	160	True FVE = 0.5	0.1	Zero-inflated	FVE coverage	ZIV	1	0.5
572	160	True FVE = 0.5	0.1	Zero-inflated	FVE coverage	ZIVM	0	0.5
573	160	True FVE = 0.5	0.1	Zero-inflated	PNN coverage	ZIV	1	0.1
574	160	True FVE = 0.5	0.1	Zero-inflated	PNN coverage	ZIVM	0	0.1
575	160	True FVE = 0.5	0.1	Zero-inflated	LogTime	ZIV	3.9912	NA
576	160	True FVE = 0.5	0.1	Zero-inflated	LogTime	ZIVM	4.40863	NA
577	160	True FVE = 0.5	0.1	Zero-inflated	LogTime	GCTA	2.9642	NA
578	160	True FVE = 0.5	0.1	Zero-inflated	FVE CI range	ZIV	0.31478	0.5
579	160	True FVE = 0.5	0.1	Zero-inflated	FVE CI range	ZIVM	0.281668	0.5
580	160	True FVE = 0.5	0.1	Zero-inflated	PNN CI range	ZIV	0.100709	0.1
581	160	True FVE = 0.5	0.1	Zero-inflated	PNN CI range	ZIVM	0.0312377	0.1
582	160	True FVE = 0.5	0.1	Zero-inflated	Sensitivity: 1.00*pi	ZIVM	0.05	NA
583	160	True FVE = 0.5	0.1	Zero-inflated	Sensitivity: 1.00*pi	ZIV	0.275	NA
584	160	True FVE = 0.5	0.1	Zero-inflated	Sensitivity: 0.50*pi	ZIVM	0.025	NA
585	160	True FVE = 0.5	0.1	Zero-inflated	Sensitivity: 0.50*pi	ZIV	0.25	NA
586	160	True FVE = 0.5	0.1	Zero-inflated	Sensitivity: 0.25*pi	ZIVM	0	NA
587	160	True FVE = 0.5	0.1	Zero-inflated	Sensitivity: 0.25*pi	ZIV	0.125	NA
588	160	True FVE = 0.5	0.1	Zero-inflated	FDR: 1.00*pi	ZIVM	0.05	NA
589	160	True FVE = 0.5	0.1	Zero-inflated	FDR: 1.00*pi	ZIV	0.275	NA
590	160	True FVE = 0.5	0.1	Zero-inflated	FDR: 0.50*pi	ZIVM	0	NA
591	160	True FVE = 0.5	0.1	Zero-inflated	FDR: 0.50*pi	ZIV	0.473684	NA
592	160	True FVE = 0.5	0.1	Zero-inflated	FDR: 0.25*pi	ZIVM	NA	NA
593	160	True FVE = 0.5	0.1	Zero-inflated	FDR: 0.25*pi	ZIV	0.444444	NA
594	160	True FVE = 0.5	0.1	Zero-inflated	FVE	GCTA positive	1e-06	0.5
595	160	True FVE = 0.5	0.1	Zero-inflated	FVE	GCTA	0.376808	0.5
596	160	True FVE = 0.5	0.1	Zero-inflated	FVE	ZIV	0.434769	0.5
597	160	True FVE = 0.5	0.1	Zero-inflated	FVE	ZIVM	0.255384	0.5
598	160	True FVE = 0.5	0.1	Zero-inflated	PNN	ZIV	0.0640883	0.1
599	160	True FVE = 0.5	0.1	Zero-inflated	PNN	ZIVM	0.0322319	0.1
600	160	True FVE = 0.5	0.1	Zero-inflated	MAE	ZIV	1.54001	NA
601	160	True FVE = 0.5	0.1	Zero-inflated	MAE	LASSO	1.67396	NA
602	160	True FVE = 0.5	0.1	Zero-inflated	MAE	RIDGE	1.53635	NA
603	160	True FVE = 0.5	0.1	Zero-inflated	MAE	GCTA	0.938522	NA
604	160	True FVE = 0.5	0.1	Zero-inflated	FVE coverage	ZIV	1	0.5
605	160	True FVE = 0.5	0.1	Zero-inflated	FVE coverage	ZIVM	1	0.5
606	160	True FVE = 0.5	0.1	Zero-inflated	PNN coverage	ZIV	1	0.1
607	160	True FVE = 0.5	0.1	Zero-inflated	PNN coverage	ZIVM	1	0.1
608	160	True FVE = 0.5	0.1	Zero-inflated	LogTime	ZIV	3.97219	NA
609	160	True FVE = 0.5	0.1	Zero-inflated	LogTime	ZIVM	3.73872	NA
610	160	True FVE = 0.5	0.1	Zero-inflated	LogTime	GCTA	2.95897	NA
611	160	True FVE = 0.5	0.1	Zero-inflated	FVE CI range	ZIV	0.371782	0.5
612	160	True FVE = 0.5	0.1	Zero-inflated	FVE CI range	ZIVM	0.839532	0.5
613	160	True FVE = 0.5	0.1	Zero-inflated	PNN CI range	ZIV	0.105502	0.1
614	160	True FVE = 0.5	0.1	Zero-inflated	PNN CI range	ZIVM	0.148137	0.1
615	160	True FVE = 0.5	0.1	Zero-inflated	Sensitivity: 1.00*pi	ZIVM	0.2	NA
616	160	True FVE = 0.5	0.1	Zero-inflated	Sensitivity: 1.00*pi	ZIV	0.2	NA
617	160	True FVE = 0.5	0.1	Zero-inflated	Sensitivity: 0.50*pi	ZIVM	0.1	NA
618	160	True FVE = 0.5	0.1	Zero-inflated	Sensitivity: 0.50*pi	ZIV	0.2	NA
619	160	True FVE = 0.5	0.1	Zero-inflated	Sensitivity: 0.25*pi	ZIVM	0.05	NA
620	160	True FVE = 0.5	0.1	Zero-inflated	Sensitivity: 0.25*pi	ZIV	0.1	NA
621	160	True FVE = 0.5	0.1	Zero-inflated	FDR: 1.00*pi	ZIVM	0.2	NA
622	160	True FVE = 0.5	0.1	Zero-inflated	FDR: 1.00*pi	ZIV	0.2	NA
623	160	True FVE = 0.5	0.1	Zero-inflated	FDR: 0.50*pi	ZIVM	0.333333	NA
624	160	True FVE = 0.5	0.1	Zero-inflated	FDR: 0.50*pi	ZIV	0.333333	NA
625	160	True FVE = 0.5	0.1	Zero-inflated	FDR: 0.25*pi	ZIVM	0.333333	NA
626	160	True FVE = 0.5	0.1	Zero-inflated	FDR: 0.25*pi	ZIV	0.333333	NA
627	160	True FVE = 0.5	0.1	Zero-inflated	FVE	GCTA positive	1e-06	0.5
628	160	True FVE = 0.5	0.1	Zero-inflated	FVE	GCTA	0.478058	0.5
629	160	True FVE = 0.5	0.1	Zero-inflated	FVE	ZIV	0.481506	0.5
630	160	True FVE = 0.5	0.1	Zero-inflated	FVE	ZIVM	0.583315	0.5
631	160	True FVE = 0.5	0.1	Zero-inflated	PNN	ZIV	0.0506539	0.1
632	160	True FVE = 0.5	0.1	Zero-inflated	PNN	ZIVM	0.050466	0.1
633	160	True FVE = 0.5	0.1	Zero-inflated	MAE	ZIV	0.865592	NA
634	160	True FVE = 0.5	0.1	Zero-inflated	MAE	LASSO	0.948024	NA
635	160	True FVE = 0.5	0.1	Zero-inflated	MAE	RIDGE	1.04399	NA
636	160	True FVE = 0.5	0.1	Zero-inflated	MAE	GCTA	1.12665	NA
637	160	True FVE = 0.5	0.1	Zero-inflated	FVE coverage	ZIV	1	0.5
638	160	True FVE = 0.5	0.1	Zero-inflated	FVE coverage	ZIVM	1	0.5
639	160	True FVE = 0.5	0.1	Zero-inflated	PNN coverage	ZIV	1	0.1
640	160	True FVE = 0.5	0.1	Zero-inflated	PNN coverage	ZIVM	1	0.1
641	160	True FVE = 0.5	0.1	Zero-inflated	LogTime	ZIV	3.83724	NA
642	160	True FVE = 0.5	0.1	Zero-inflated	LogTime	ZIVM	3.60218	NA
643	160	True FVE = 0.5	0.1	Zero-inflated	LogTime	GCTA	2.94346	NA
644	160	True FVE = 0.5	0.1	Zero-inflated	FVE CI range	ZIV	0.395744	0.5
645	160	True FVE = 0.5	0.1	Zero-inflated	FVE CI range	ZIVM	0.603485	0.5
646	160	True FVE = 0.5	0.1	Zero-inflated	PNN CI range	ZIV	0.111385	0.1
647	160	True FVE = 0.5	0.1	Zero-inflated	PNN CI range	ZIVM	0.103125	0.1
648	160	True FVE = 0.5	0.1	Zero-inflated	Sensitivity: 1.00*pi	ZIVM	0.225	NA
649	160	True FVE = 0.5	0.1	Zero-inflated	Sensitivity: 1.00*pi	ZIV	0.225	NA
650	160	True FVE = 0.5	0.1	Zero-inflated	Sensitivity: 0.50*pi	ZIVM	0.2	NA
651	160	True FVE = 0.5	0.1	Zero-inflated	Sensitivity: 0.50*pi	ZIV	0.175	NA
652	160	True FVE = 0.5	0.1	Zero-inflated	Sensitivity: 0.25*pi	ZIVM	0.125	NA
653	160	True FVE = 0.5	0.1	Zero-inflated	Sensitivity: 0.25*pi	ZIV	0.125	NA
654	160	True FVE = 0.5	0.1	Zero-inflated	FDR: 1.00*pi	ZIVM	0.225	NA
655	160	True FVE = 0.5	0.1	Zero-inflated	FDR: 1.00*pi	ZIV	0.225	NA
656	160	True FVE = 0.5	0.1	Zero-inflated	FDR: 0.50*pi	ZIVM	0.2	NA
657	160	True FVE = 0.5	0.1	Zero-inflated	FDR: 0.50*pi	ZIV	0.3	NA
658	160	True FVE = 0.5	0.1	Zero-inflated	FDR: 0.25*pi	ZIVM	0	NA
659	160	True FVE = 0.5	0.1	Zero-inflated	FDR: 0.25*pi	ZIV	0	NA
660	160	True FVE = 0.5	0.1	Zero-inflated	FVE	GCTA positive	0.384292	0.5
661	160	True FVE = 0.5	0.1	Zero-inflated	FVE	GCTA	0.312961	0.5
662	160	True FVE = 0.5	0.1	Zero-inflated	FVE	ZIV	0.467574	0.5
663	160	True FVE = 0.5	0.1	Zero-inflated	FVE	ZIVM	0.697853	0.5
664	160	True FVE = 0.5	0.1	Zero-inflated	PNN	ZIV	0.0723064	0.1
665	160	True FVE = 0.5	0.1	Zero-inflated	PNN	ZIVM	0.121998	0.1
666	160	True FVE = 0.5	0.1	Zero-inflated	MAE	ZIV	1.28444	NA
667	160	True FVE = 0.5	0.1	Zero-inflated	MAE	LASSO	1.69664	NA
668	160	True FVE = 0.5	0.1	Zero-inflated	MAE	RIDGE	1.54412	NA
669	160	True FVE = 0.5	0.1	Zero-inflated	MAE	GCTA	1.06889	NA
670	160	True FVE = 0.5	0.1	Zero-inflated	FVE coverage	ZIV	1	0.5
671	160	True FVE = 0.5	0.1	Zero-inflated	FVE coverage	ZIVM	1	0.5
672	160	True FVE = 0.5	0.1	Zero-inflated	PNN coverage	ZIV	1	0.1
673	160	True FVE = 0.5	0.1	Zero-inflated	PNN coverage	ZIVM	1	0.1
674	160	True FVE = 0.5	0.1	Zero-inflated	LogTime	ZIV	4.02684	NA
675	160	True FVE = 0.5	0.1	Zero-inflated	LogTime	ZIVM	3.60484	NA
676	160	True FVE = 0.5	0.1	Zero-inflated	LogTime	GCTA	2.96938	NA
677	160	True FVE = 0.5	0.1	Zero-inflated	FVE CI range	ZIV	0.337345	0.5
678	160	True FVE = 0.5	0.1	Zero-inflated	FVE CI range	ZIVM	0.551541	0.5
679	160	True FVE = 0.5	0.1	Zero-inflated	PNN CI range	ZIV	0.118421	0.1
680	160	True FVE = 0.5	0.1	Zero-inflated	PNN CI range	ZIVM	0.214421	0.1
681	160	True FVE = 0.5	0.1	Zero-inflated	Sensitivity: 1.00*pi	ZIVM	0.3	NA
682	160	True FVE = 0.5	0.1	Zero-inflated	Sensitivity: 1.00*pi	ZIV	0.175	NA
683	160	True FVE = 0.5	0.1	Zero-inflated	Sensitivity: 0.50*pi	ZIVM	0.175	NA
684	160	True FVE = 0.5	0.1	Zero-inflated	Sensitivity: 0.50*pi	ZIV	0.1	NA
685	160	True FVE = 0.5	0.1	Zero-inflated	Sensitivity: 0.25*pi	ZIVM	0.075	NA
686	160	True FVE = 0.5	0.1	Zero-inflated	Sensitivity: 0.25*pi	ZIV	0.075	NA
687	160	True FVE = 0.5	0.1	Zero-inflated	FDR: 1.00*pi	ZIVM	0.3	NA
688	160	True FVE = 0.5	0.1	Zero-inflated	FDR: 1.00*pi	ZIV	0.175	NA
689	160	True FVE = 0.5	0.1	Zero-inflated	FDR: 0.50*pi	ZIVM	0.708333	NA
690	160	True FVE = 0.5	0.1	Zero-inflated	FDR: 0.50*pi	ZIV	0.714286	NA
691	160	True FVE = 0.5	0.1	Zero-inflated	FDR: 0.25*pi	ZIVM	0.75	NA
692	160	True FVE = 0.5	0.1	Zero-inflated	FDR: 0.25*pi	ZIV	0.571429	NA
693	160	True FVE = 0.5	0.1	Zero-inflated	FVE	GCTA positive	0.513114	0.5
694	160	True FVE = 0.5	0.1	Zero-inflated	FVE	GCTA	0.127189	0.5
695	160	True FVE = 0.5	0.1	Zero-inflated	FVE	ZIV	0.478705	0.5
696	160	True FVE = 0.5	0.1	Zero-inflated	FVE	ZIVM	0.973981	0.5
697	160	True FVE = 0.5	0.1	Zero-inflated	PNN	ZIV	0.0930531	0.1
698	160	True FVE = 0.5	0.1	Zero-inflated	PNN	ZIVM	0.220652	0.1
699	160	True FVE = 0.5	0.1	Zero-inflated	MAE	ZIV	1.24448	NA
700	160	True FVE = 0.5	0.1	Zero-inflated	MAE	LASSO	1.45412	NA
701	160	True FVE = 0.5	0.1	Zero-inflated	MAE	RIDGE	1.55785	NA
702	160	True FVE = 0.5	0.1	Zero-inflated	MAE	GCTA	0.777806	NA
703	160	True FVE = 0.5	0.1	Zero-inflated	FVE coverage	ZIV	1	0.5
704	160	True FVE = 0.5	0.1	Zero-inflated	FVE coverage	ZIVM	0	0.5
705	160	True FVE = 0.5	0.1	Zero-inflated	PNN coverage	ZIV	1	0.1
706	160	True FVE = 0.5	0.1	Zero-inflated	PNN coverage	ZIVM	0	0.1
707	160	True FVE = 0.5	0.1	Zero-inflated	LogTime	ZIV	3.94863	NA
708	160	True FVE = 0.5	0.1	Zero-inflated	LogTime	ZIVM	4.58057	NA
709	160	True FVE = 0.5	0.1	Zero-inflated	LogTime	GCTA	2.94932	NA
710	160	True FVE = 0.5	0.1	Zero-inflated	FVE CI range	ZIV	0.339333	0.5
711	160	True FVE = 0.5	0.1	Zero-inflated	FVE CI range	ZIVM	0.00282865	0.5
712	160	True FVE = 0.5	0.1	Zero-inflated	PNN CI range	ZIV	0.124076	0.1
713	160	True FVE = 0.5	0.1	Zero-inflated	PNN CI range	ZIVM	0	0.1
714	160	True FVE = 0.5	0.1	Zero-inflated	Sensitivity: 1.00*pi	ZIVM	0.275	NA
715	160	True FVE = 0.5	0.1	Zero-inflated	Sensitivity: 1.00*pi	ZIV	0.3	NA
716	160	True FVE = 0.5	0.1	Zero-inflated	Sensitivity: 0.50*pi	ZIVM	0.175	NA
717	160	True FVE = 0.5	0.1	Zero-inflated	Sensitivity: 0.50*pi	ZIV	0.25	NA
718	160	True FVE = 0.5	0.1	Zero-inflated	Sensitivity: 0.25*pi	ZIVM	0.05	NA
719	160	True FVE = 0.5	0.1	Zero-inflated	Sensitivity: 0.25*pi	ZIV	0.125	NA
720	160	True FVE = 0.5	0.1	Zero-inflated	FDR: 1.00*pi	ZIVM	0.275	NA
721	160	True FVE = 0.5	0.1	Zero-inflated	FDR: 1.00*pi	ZIV	0.3	NA
722	160	True FVE = 0.5	0.1	Zero-inflated	FDR: 0.50*pi	ZIVM	0.840909	NA
723	160	True FVE = 0.5	0.1	Zero-inflated	FDR: 0.50*pi	ZIV	0.444444	NA
724	160	True FVE = 0.5	0.1	Zero-inflated	FDR: 0.25*pi	ZIVM	0.909091	NA
725	160	True FVE = 0.5	0.1	Zero-inflated	FDR: 0.25*pi	ZIV	0.444444	NA
726	160	True FVE = 0.5	0.1	Zero-inflated	FVE	GCTA positive	1e-06	0.5
727	160	True FVE = 0.5	0.1	Zero-inflated	FVE	GCTA	0.405373	0.5
728	160	True FVE = 0.5	0.1	Zero-inflated	FVE	ZIV	0.42904	0.5
729	160	True FVE = 0.5	0.1	Zero-inflated	FVE	ZIVM	0.299727	0.5
730	160	True FVE = 0.5	0.1	Zero-inflated	PNN	ZIV	0.0586599	0.1
731	160	True FVE = 0.5	0.1	Zero-inflated	PNN	ZIVM	0.0272157	0.1
732	160	True FVE = 0.5	0.1	Zero-inflated	MAE	ZIV	0.878925	NA
733	160	True FVE = 0.5	0.1	Zero-inflated	MAE	LASSO	1.08278	NA
734	160	True FVE = 0.5	0.1	Zero-inflated	MAE	RIDGE	1.05427	NA
735	160	True FVE = 0.5	0.1	Zero-inflated	MAE	GCTA	1.20626	NA
736	160	True FVE = 0.5	0.1	Zero-inflated	FVE coverage	ZIV	1	0.5
737	160	True FVE = 0.5	0.1	Zero-inflated	FVE coverage	ZIVM	1	0.5
738	160	True FVE = 0.5	0.1	Zero-inflated	PNN coverage	ZIV	1	0.1
739	160	True FVE = 0.5	0.1	Zero-inflated	PNN coverage	ZIVM	0	0.1
740	160	True FVE = 0.5	0.1	Zero-inflated	LogTime	ZIV	4.0291	NA
741	160	True FVE = 0.5	0.1	Zero-inflated	LogTime	ZIVM	3.7122	NA
742	160	True FVE = 0.5	0.1	Zero-inflated	LogTime	GCTA	2.957	NA
743	160	True FVE = 0.5	0.1	Zero-inflated	FVE CI range	ZIV	0.358414	0.5
744	160	True FVE = 0.5	0.1	Zero-inflated	FVE CI range	ZIVM	0.708199	0.5
745	160	True FVE = 0.5	0.1	Zero-inflated	PNN CI range	ZIV	0.109086	0.1
746	160	True FVE = 0.5	0.1	Zero-inflated	PNN CI range	ZIVM	0.0803144	0.1
747	160	True FVE = 0.5	0.1	Zero-inflated	Sensitivity: 1.00*pi	ZIVM	0.175	NA
748	160	True FVE = 0.5	0.1	Zero-inflated	Sensitivity: 1.00*pi	ZIV	0.225	NA
749	160	True FVE = 0.5	0.1	Zero-inflated	Sensitivity: 0.50*pi	ZIVM	0.1	NA
750	160	True FVE = 0.5	0.1	Zero-inflated	Sensitivity: 0.50*pi	ZIV	0.175	NA
751	160	True FVE = 0.5	0.1	Zero-inflated	Sensitivity: 0.25*pi	ZIVM	0.05	NA
752	160	True FVE = 0.5	0.1	Zero-inflated	Sensitivity: 0.25*pi	ZIV	0.1	NA
753	160	True FVE = 0.5	0.1	Zero-inflated	FDR: 1.00*pi	ZIVM	0.175	NA
754	160	True FVE = 0.5	0.1	Zero-inflated	FDR: 1.00*pi	ZIV	0.225	NA
755	160	True FVE = 0.5	0.1	Zero-inflated	FDR: 0.50*pi	ZIVM	0.2	NA
756	160	True FVE = 0.5	0.1	Zero-inflated	FDR: 0.50*pi	ZIV	0.363636	NA
757	160	True FVE = 0.5	0.1	Zero-inflated	FDR: 0.25*pi	ZIVM	0	NA
758	160	True FVE = 0.5	0.1	Zero-inflated	FDR: 0.25*pi	ZIV	0.2	NA
759	160	True FVE = 0.5	0.1	Zero-inflated	FVE	GCTA positive	0.222165	0.5
760	160	True FVE = 0.5	0.1	Zero-inflated	FVE	GCTA	0.015785	0.5
761	160	True FVE = 0.5	0.1	Zero-inflated	FVE	ZIV	0.435496	0.5
762	160	True FVE = 0.5	0.1	Zero-inflated	FVE	ZIVM	0.358927	0.5
763	160	True FVE = 0.5	0.1	Zero-inflated	PNN	ZIV	0.062425	0.1
764	160	True FVE = 0.5	0.1	Zero-inflated	PNN	ZIVM	0.0436531	0.1
765	160	True FVE = 0.5	0.1	Zero-inflated	MAE	ZIV	1.06455	NA
766	160	True FVE = 0.5	0.1	Zero-inflated	MAE	LASSO	1.18734	NA
767	160	True FVE = 0.5	0.1	Zero-inflated	MAE	RIDGE	1.39387	NA
768	160	True FVE = 0.5	0.1	Zero-inflated	MAE	GCTA	1.03056	NA
769	160	True FVE = 0.5	0.1	Zero-inflated	FVE coverage	ZIV	1	0.5
770	160	True FVE = 0.5	0.1	Zero-inflated	FVE coverage	ZIVM	1	0.5
771	160	True FVE = 0.5	0.1	Zero-inflated	PNN coverage	ZIV	1	0.1
772	160	True FVE = 0.5	0.1	Zero-inflated	PNN coverage	ZIVM	1	0.1
773	160	True FVE = 0.5	0.1	Zero-inflated	LogTime	ZIV	3.92346	NA
774	160	True FVE = 0.5	0.1	Zero-inflated	LogTime	ZIVM	3.56354	NA
775	160	True FVE = 0.5	0.1	Zero-inflated	LogTime	GCTA	2.94215	NA
776	160	True FVE = 0.5	0.1	Zero-inflated	FVE CI range	ZIV	0.385484	0.5
777	160	True FVE = 0.5	0.1	Zero-inflated	FVE CI range	ZIVM	0.775932	0.5
778	160	True FVE = 0.5	0.1	Zero-inflated	PNN CI range	ZIV	0.11389	0.1
779	160	True FVE = 0.5	0.1	Zero-inflated	PNN CI range	ZIVM	0.181142	0.1
780	160	True FVE = 0.5	0.1	Zero-inflated	Sensitivity: 1.00*pi	ZIVM	0.175	NA
781	160	True FVE = 0.5	0.1	Zero-inflated	Sensitivity: 1.00*pi	ZIV	0.175	NA
782	160	True FVE = 0.5	0.1	Zero-inflated	Sensitivity: 0.50*pi	ZIVM	0.1	NA
783	160	True FVE = 0.5	0.1	Zero-inflated	Sensitivity: 0.50*pi	ZIV	0.1	NA
784	160	True FVE = 0.5	0.1	Zero-inflated	Sensitivity: 0.25*pi	ZIVM	0.075	NA
785	160	True FVE = 0.5	0.1	Zero-inflated	Sensitivity: 0.25*pi	ZIV	0.075	NA
786	160	True FVE = 0.5	0.1	Zero-inflated	FDR: 1.00*pi	ZIVM	0.175	NA
787	160	True FVE = 0.5	0.1	Zero-inflated	FDR: 1.00*pi	ZIV	0.175	NA
788	160	True FVE = 0.5	0.1	Zero-inflated	FDR: 0.50*pi	ZIVM	0.5	NA
789	160	True FVE = 0.5	0.1	Zero-inflated	FDR: 0.50*pi	ZIV	0.666667	NA
790	160	True FVE = 0.5	0.1	Zero-inflated	FDR: 0.25*pi	ZIVM	0.25	NA
791	160	True FVE = 0.5	0.1	Zero-inflated	FDR: 0.25*pi	ZIV	0.5	NA
792	160	True FVE = 0.5	0.1	Zero-inflated	FVE	GCTA positive	1e-06	0.5
793	160	True FVE = 0.5	0.1	Zero-inflated	FVE	GCTA	0.453771	0.5
794	160	True FVE = 0.5	0.1	Zero-inflated	FVE	ZIV	0.442647	0.5
795	160	True FVE = 0.5	0.1	Zero-inflated	FVE	ZIVM	0.374531	0.5
796	160	True FVE = 0.5	0.1	Zero-inflated	PNN	ZIV	0.0535864	0.1
797	160	True FVE = 0.5	0.1	Zero-inflated	PNN	ZIVM	0.0291097	0.1
798	160	True FVE = 0.5	0.1	Zero-inflated	MAE	ZIV	1.14354	NA
799	160	True FVE = 0.5	0.1	Zero-inflated	MAE	LASSO	1.12708	NA
800	160	True FVE = 0.5	0.1	Zero-inflated	MAE	RIDGE	1.12643	NA
801	160	True FVE = 0.5	0.1	Zero-inflated	MAE	GCTA	1.19223	NA
802	160	True FVE = 0.5	0.1	Zero-inflated	FVE coverage	ZIV	1	0.5
803	160	True FVE = 0.5	0.1	Zero-inflated	FVE coverage	ZIVM	1	0.5
804	160	True FVE = 0.5	0.1	Zero-inflated	PNN coverage	ZIV	1	0.1
805	160	True FVE = 0.5	0.1	Zero-inflated	PNN coverage	ZIVM	0	0.1
806	160	True FVE = 0.5	0.1	Zero-inflated	LogTime	ZIV	3.99981	NA
807	160	True FVE = 0.5	0.1	Zero-inflated	LogTime	ZIVM	3.54408	NA
808	160	True FVE = 0.5	0.1	Zero-inflated	LogTime	GCTA	2.94273	NA
809	160	True FVE = 0.5	0.1	Zero-inflated	FVE CI range	ZIV	0.388646	0.5
810	160	True FVE = 0.5	0.1	Zero-inflated	FVE CI range	ZIVM	0.578043	0.5
811	160	True FVE = 0.5	0.1	Zero-inflated	PNN CI range	ZIV	0.114633	0.1
812	160	True FVE = 0.5	0.1	Zero-inflated	PNN CI range	ZIVM	0.0799886	0.1
813	160	True FVE = 0.5	0.1	Zero-inflated	Sensitivity: 1.00*pi	ZIVM	0.15	NA
814	160	True FVE = 0.5	0.1	Zero-inflated	Sensitivity: 1.00*pi	ZIV	0.225	NA
815	160	True FVE = 0.5	0.1	Zero-inflated	Sensitivity: 0.50*pi	ZIVM	0.1	NA
816	160	True FVE = 0.5	0.1	Zero-inflated	Sensitivity: 0.50*pi	ZIV	0.175	NA
817	160	True FVE = 0.5	0.1	Zero-inflated	Sensitivity: 0.25*pi	ZIVM	0.05	NA
818	160	True FVE = 0.5	0.1	Zero-inflated	Sensitivity: 0.25*pi	ZIV	0.1	NA
819	160	True FVE = 0.5	0.1	Zero-inflated	FDR: 1.00*pi	ZIVM	0.15	NA
820	160	True FVE = 0.5	0.1	Zero-inflated	FDR: 1.00*pi	ZIV	0.225	NA
821	160	True FVE = 0.5	0.1	Zero-inflated	FDR: 0.50*pi	ZIVM	0.2	NA
822	160	True FVE = 0.5	0.1	Zero-inflated	FDR: 0.50*pi	ZIV	0.3	NA
823	160	True FVE = 0.5	0.1	Zero-inflated	FDR: 0.25*pi	ZIVM	0	NA
824	160	True FVE = 0.5	0.1	Zero-inflated	FDR: 0.25*pi	ZIV	0.2	NA
825	160	True FVE = 0.5	0.1	Zero-inflated	FVE	GCTA positive	0.130414	0.5
826	160	True FVE = 0.5	0.1	Zero-inflated	FVE	GCTA	0.30623	0.5
827	160	True FVE = 0.5	0.1	Zero-inflated	FVE	ZIV	0.415047	0.5
828	160	True FVE = 0.5	0.1	Zero-inflated	FVE	ZIVM	0.289021	0.5
829	160	True FVE = 0.5	0.1	Zero-inflated	PNN	ZIV	0.0613738	0.1
830	160	True FVE = 0.5	0.1	Zero-inflated	PNN	ZIVM	0.0248814	0.1
831	160	True FVE = 0.5	0.1	Zero-inflated	MAE	ZIV	1.01943	NA
832	160	True FVE = 0.5	0.1	Zero-inflated	MAE	LASSO	1.26876	NA
833	160	True FVE = 0.5	0.1	Zero-inflated	MAE	RIDGE	1.35093	NA
834	160	True FVE = 0.5	0.1	Zero-inflated	MAE	GCTA	1.23794	NA
835	160	True FVE = 0.5	0.1	Zero-inflated	FVE coverage	ZIV	1	0.5
836	160	True FVE = 0.5	0.1	Zero-inflated	FVE coverage	ZIVM	1	0.5
837	160	True FVE = 0.5	0.1	Zero-inflated	PNN coverage	ZIV	1	0.1
838	160	True FVE = 0.5	0.1	Zero-inflated	PNN coverage	ZIVM	0	0.1
839	160	True FVE = 0.5	0.1	Zero-inflated	LogTime	ZIV	4.03197	NA
840	160	True FVE = 0.5	0.1	Zero-inflated	LogTime	ZIVM	3.49945	NA
841	160	True FVE = 0.5	0.1	Zero-inflated	LogTime	GCTA	3.03394	NA
842	160	True FVE = 0.5	0.1	Zero-inflated	FVE CI range	ZIV	0.354484	0.5
843	160	True FVE = 0.5	0.1	Zero-inflated	FVE CI range	ZIVM	0.546341	0.5
844	160	True FVE = 0.5	0.1	Zero-inflated	PNN CI range	ZIV	0.100059	0.1
845	160	True FVE = 0.5	0.1	Zero-inflated	PNN CI range	ZIVM	0.0695936	0.1
846	160	True FVE = 0.5	0.1	Zero-inflated	Sensitivity: 1.00*pi	ZIVM	0.15	NA
847	160	True FVE = 0.5	0.1	Zero-inflated	Sensitivity: 1.00*pi	ZIV	0.2	NA
848	160	True FVE = 0.5	0.1	Zero-inflated	Sensitivity: 0.50*pi	ZIVM	0.1	NA
849	160	True FVE = 0.5	0.1	Zero-inflated	Sensitivity: 0.50*pi	ZIV	0.175	NA
850	160	True FVE = 0.5	0.1	Zero-inflated	Sensitivity: 0.25*pi	ZIVM	0.05	NA
851	160	True FVE = 0.5	0.1	Zero-inflated	Sensitivity: 0.25*pi	ZIV	0.15	NA
852	160	True FVE = 0.5	0.1	Zero-inflated	FDR: 1.00*pi	ZIVM	0.15	NA
853	160	True FVE = 0.5	0.1	Zero-inflated	FDR: 1.00*pi	ZIV	0.2	NA
854	160	True FVE = 0.5	0.1	Zero-inflated	FDR: 0.50*pi	ZIVM	0	NA
855	160	True FVE = 0.5	0.1	Zero-inflated	FDR: 0.50*pi	ZIV	0.416667	NA
856	160	True FVE = 0.5	0.1	Zero-inflated	FDR: 0.25*pi	ZIVM	0	NA
857	160	True FVE = 0.5	0.1	Zero-inflated	FDR: 0.25*pi	ZIV	0	NA
858	160	True FVE = 0.5	0.1	Zero-inflated	FVE	GCTA positive	0.41984	0.5
859	160	True FVE = 0.5	0.1	Zero-inflated	FVE	GCTA	0.578762	0.5
860	160	True FVE = 0.5	0.1	Zero-inflated	FVE	ZIV	0.2837	0.5
861	160	True FVE = 0.5	0.1	Zero-inflated	FVE	ZIVM	0.0244284	0.5
862	160	True FVE = 0.5	0.1	Zero-inflated	PNN	ZIV	0.0476934	0.1
863	160	True FVE = 0.5	0.1	Zero-inflated	PNN	ZIVM	0.00315259	0.1
864	160	True FVE = 0.5	0.1	Zero-inflated	MAE	ZIV	1.3588	NA
865	160	True FVE = 0.5	0.1	Zero-inflated	MAE	LASSO	1.28591	NA
866	160	True FVE = 0.5	0.1	Zero-inflated	MAE	RIDGE	1.25462	NA
867	160	True FVE = 0.5	0.1	Zero-inflated	MAE	GCTA	1.73304	NA
868	160	True FVE = 0.5	0.1	Zero-inflated	FVE coverage	ZIV	0	0.5
869	160	True FVE = 0.5	0.1	Zero-inflated	FVE coverage	ZIVM	0	0.5
870	160	True FVE = 0.5	0.1	Zero-inflated	PNN coverage	ZIV	1	0.1
871	160	True FVE = 0.5	0.1	Zero-inflated	PNN coverage	ZIVM	0	0.1
872	160	True FVE = 0.5	0.1	Zero-inflated	LogTime	ZIV	3.90557	NA
873	160	True FVE = 0.5	0.1	Zero-inflated	LogTime	ZIVM	3.80352	NA
874	160	True FVE = 0.5	0.1	Zero-inflated	LogTime	GCTA	2.95802	NA
875	160	True FVE = 0.5	0.1	Zero-inflated	FVE CI range	ZIV	0.354043	0.5
876	160	True FVE = 0.5	0.1	Zero-inflated	FVE CI range	ZIVM	0.177889	0.5
877	160	True FVE = 0.5	0.1	Zero-inflated	PNN CI range	ZIV	0.105097	0.1
878	160	True FVE = 0.5	0.1	Zero-inflated	PNN CI range	ZIVM	0.0153242	0.1
879	160	True FVE = 0.5	0.1	Zero-inflated	Sensitivity: 1.00*pi	ZIVM	0.025	NA
880	160	True FVE = 0.5	0.1	Zero-inflated	Sensitivity: 1.00*pi	ZIV	0.125	NA
881	160	True FVE = 0.5	0.1	Zero-inflated	Sensitivity: 0.50*pi	ZIVM	0	NA
882	160	True FVE = 0.5	0.1	Zero-inflated	Sensitivity: 0.50*pi	ZIV	0.1	NA
883	160	True FVE = 0.5	0.1	Zero-inflated	Sensitivity: 0.25*pi	ZIVM	0	NA
884	160	True FVE = 0.5	0.1	Zero-inflated	Sensitivity: 0.25*pi	ZIV	0.05	NA
885	160	True FVE = 0.5	0.1	Zero-inflated	FDR: 1.00*pi	ZIVM	0.025	NA
886	160	True FVE = 0.5	0.1	Zero-inflated	FDR: 1.00*pi	ZIV	0.125	NA
887	160	True FVE = 0.5	0.1	Zero-inflated	FDR: 0.50*pi	ZIVM	NA	NA
888	160	True FVE = 0.5	0.1	Zero-inflated	FDR: 0.50*pi	ZIV	0.555556	NA
889	160	True FVE = 0.5	0.1	Zero-inflated	FDR: 0.25*pi	ZIVM	NA	NA
890	160	True FVE = 0.5	0.1	Zero-inflated	FDR: 0.25*pi	ZIV	0.5	NA
891	160	True FVE = 0.5	0.1	Zero-inflated	FVE	GCTA positive	0.784573	0.5
892	160	True FVE = 0.5	0.1	Zero-inflated	FVE	GCTA	0.455657	0.5
893	160	True FVE = 0.5	0.1	Zero-inflated	FVE	ZIV	0.37518	0.5
894	160	True FVE = 0.5	0.1	Zero-inflated	FVE	ZIVM	0.0905687	0.5
895	160	True FVE = 0.5	0.1	Zero-inflated	PNN	ZIV	0.0665068	0.1
896	160	True FVE = 0.5	0.1	Zero-inflated	PNN	ZIVM	0.0105796	0.1
897	160	True FVE = 0.5	0.1	Zero-inflated	MAE	ZIV	1.34776	NA
898	160	True FVE = 0.5	0.1	Zero-inflated	MAE	LASSO	1.39681	NA
899	160	True FVE = 0.5	0.1	Zero-inflated	MAE	RIDGE	1.348	NA
900	160	True FVE = 0.5	0.1	Zero-inflated	MAE	GCTA	1.56898	NA
901	160	True FVE = 0.5	0.1	Zero-inflated	FVE coverage	ZIV	1	0.5
902	160	True FVE = 0.5	0.1	Zero-inflated	FVE coverage	ZIVM	0	0.5
903	160	True FVE = 0.5	0.1	Zero-inflated	PNN coverage	ZIV	1	0.1
904	160	True FVE = 0.5	0.1	Zero-inflated	PNN coverage	ZIVM	0	0.1
905	160	True FVE = 0.5	0.1	Zero-inflated	LogTime	ZIV	3.94023	NA
906	160	True FVE = 0.5	0.1	Zero-inflated	LogTime	ZIVM	3.70179	NA
907	160	True FVE = 0.5	0.1	Zero-inflated	LogTime	GCTA	2.94224	NA
908	160	True FVE = 0.5	0.1	Zero-inflated	FVE CI range	ZIV	0.368982	0.5
909	160	True FVE = 0.5	0.1	Zero-inflated	FVE CI range	ZIVM	0.435275	0.5
910	160	True FVE = 0.5	0.1	Zero-inflated	PNN CI range	ZIV	0.111231	0.1
911	160	True FVE = 0.5	0.1	Zero-inflated	PNN CI range	ZIVM	0.0549238	0.1
912	160	True FVE = 0.5	0.1	Zero-inflated	Sensitivity: 1.00*pi	ZIVM	0.05	NA
913	160	True FVE = 0.5	0.1	Zero-inflated	Sensitivity: 1.00*pi	ZIV	0.225	NA
914	160	True FVE = 0.5	0.1	Zero-inflated	Sensitivity: 0.50*pi	ZIVM	0.025	NA
915	160	True FVE = 0.5	0.1	Zero-inflated	Sensitivity: 0.50*pi	ZIV	0.175	NA
916	160	True FVE = 0.5	0.1	Zero-inflated	Sensitivity: 0.25*pi	ZIVM	0.025	NA
917	160	True FVE = 0.5	0.1	Zero-inflated	Sensitivity: 0.25*pi	ZIV	0.1	NA
918	160	True FVE = 0.5	0.1	Zero-inflated	FDR: 1.00*pi	ZIVM	0.05	NA
919	160	True FVE = 0.5	0.1	Zero-inflated	FDR: 1.00*pi	ZIV	0.225	NA
920	160	True FVE = 0.5	0.1	Zero-inflated	FDR: 0.50*pi	ZIVM	0.5	NA
921	160	True FVE = 0.5	0.1	Zero-inflated	FDR: 0.50*pi	ZIV	0.461538	NA
922	160	True FVE = 0.5	0.1	Zero-inflated	FDR: 0.25*pi	ZIVM	0	NA
923	160	True FVE = 0.5	0.1	Zero-inflated	FDR: 0.25*pi	ZIV	0.333333	NA
924	160	True FVE = 0.5	0.1	Zero-inflated	FVE	GCTA positive	0.379911	0.5
925	160	True FVE = 0.5	0.1	Zero-inflated	FVE	GCTA	0.358685	0.5
926	160	True FVE = 0.5	0.1	Zero-inflated	FVE	ZIV	0.429625	0.5
927	160	True FVE = 0.5	0.1	Zero-inflated	FVE	ZIVM	0.306424	0.5
928	160	True FVE = 0.5	0.1	Zero-inflated	PNN	ZIV	0.0537753	0.1
929	160	True FVE = 0.5	0.1	Zero-inflated	PNN	ZIVM	0.02298	0.1
930	160	True FVE = 0.5	0.1	Zero-inflated	MAE	ZIV	1.0771	NA
931	160	True FVE = 0.5	0.1	Zero-inflated	MAE	LASSO	1.21274	NA
932	160	True FVE = 0.5	0.1	Zero-inflated	MAE	RIDGE	1.34866	NA
933	160	True FVE = 0.5	0.1	Zero-inflated	MAE	GCTA	1.37296	NA
934	160	True FVE = 0.5	0.1	Zero-inflated	FVE coverage	ZIV	1	0.5
935	160	True FVE = 0.5	0.1	Zero-inflated	FVE coverage	ZIVM	1	0.5
936	160	True FVE = 0.5	0.1	Zero-inflated	PNN coverage	ZIV	1	0.1
937	160	True FVE = 0.5	0.1	Zero-inflated	PNN coverage	ZIVM	0	0.1
938	160	True FVE = 0.5	0.1	Zero-inflated	LogTime	ZIV	3.9696	NA
939	160	True FVE = 0.5	0.1	Zero-inflated	LogTime	ZIVM	3.74596	NA
940	160	True FVE = 0.5	0.1	Zero-inflated	LogTime	GCTA	2.95581	NA
941	160	True FVE = 0.5	0.1	Zero-inflated	FVE CI range	ZIV	0.372672	0.5
942	160	True FVE = 0.5	0.1	Zero-inflated	FVE CI range	ZIVM	0.561078	0.5
943	160	True FVE = 0.5	0.1	Zero-inflated	PNN CI range	ZIV	0.100364	0.1
944	160	True FVE = 0.5	0.1	Zero-inflated	PNN CI range	ZIVM	0.0698784	0.1
945	160	True FVE = 0.5	0.1	Zero-inflated	Sensitivity: 1.00*pi	ZIVM	0.1	NA
946	160	True FVE = 0.5	0.1	Zero-inflated	Sensitivity: 1.00*pi	ZIV	0.15	NA
947	160	True FVE = 0.5	0.1	Zero-inflated	Sensitivity: 0.50*pi	ZIVM	0.05	NA
948	160	True FVE = 0.5	0.1	Zero-inflated	Sensitivity: 0.50*pi	ZIV	0.125	NA
949	160	True FVE = 0.5	0.1	Zero-inflated	Sensitivity: 0.25*pi	ZIVM	0.05	NA
950	160	True FVE = 0.5	0.1	Zero-inflated	Sensitivity: 0.25*pi	ZIV	0.075	NA
951	160	True FVE = 0.5	0.1	Zero-inflated	FDR: 1.00*pi	ZIVM	0.1	NA
952	160	True FVE = 0.5	0.1	Zero-inflated	FDR: 1.00*pi	ZIV	0.15	NA
953	160	True FVE = 0.5	0.1	Zero-inflated	FDR: 0.50*pi	ZIVM	0.5	NA
954	160	True FVE = 0.5	0.1	Zero-inflated	FDR: 0.50*pi	ZIV	0.5	NA
955	160	True FVE = 0.5	0.1	Zero-inflated	FDR: 0.25*pi	ZIVM	0	NA
956	160	True FVE = 0.5	0.1	Zero-inflated	FDR: 0.25*pi	ZIV	0.4	NA
957	160	True FVE = 0.5	0.1	Zero-inflated	FVE	GCTA positive	0.571419	0.5
958	160	True FVE = 0.5	0.1	Zero-inflated	FVE	GCTA	0.244171	0.5
959	160	True FVE = 0.5	0.1	Zero-inflated	FVE	ZIV	0.458587	0.5
960	160	True FVE = 0.5	0.1	Zero-inflated	FVE	ZIVM	0.33184	0.5
961	160	True FVE = 0.5	0.1	Zero-inflated	PNN	ZIV	0.0636042	0.1
962	160	True FVE = 0.5	0.1	Zero-inflated	PNN	ZIVM	0.028699	0.1
963	160	True FVE = 0.5	0.1	Zero-inflated	MAE	ZIV	1.18152	NA
964	160	True FVE = 0.5	0.1	Zero-inflated	MAE	LASSO	1.37622	NA
965	160	True FVE = 0.5	0.1	Zero-inflated	MAE	RIDGE	1.33084	NA
966	160	True FVE = 0.5	0.1	Zero-inflated	MAE	GCTA	1.0346	NA
967	160	True FVE = 0.5	0.1	Zero-inflated	FVE coverage	ZIV	1	0.5
968	160	True FVE = 0.5	0.1	Zero-inflated	FVE coverage	ZIVM	1	0.5
969	160	True FVE = 0.5	0.1	Zero-inflated	PNN coverage	ZIV	1	0.1
970	160	True FVE = 0.5	0.1	Zero-inflated	PNN coverage	ZIVM	1	0.1
971	160	True FVE = 0.5	0.1	Zero-inflated	LogTime	ZIV	4.03471	NA
972	160	True FVE = 0.5	0.1	Zero-inflated	LogTime	ZIVM	3.82297	NA
973	160	True FVE = 0.5	0.1	Zero-inflated	LogTime	GCTA	2.9509	NA
974	160	True FVE = 0.5	0.1	Zero-inflated	FVE CI range	ZIV	0.33721	0.5
975	160	True FVE = 0.5	0.1	Zero-inflated	FVE CI range	ZIVM	0.66079	0.5
976	160	True FVE = 0.5	0.1	Zero-inflated	PNN CI range	ZIV	0.0906178	0.1
977	160	True FVE = 0.5	0.1	Zero-inflated	PNN CI range	ZIVM	0.104106	0.1
978	160	True FVE = 0.5	0.1	Zero-inflated	Sensitivity: 1.00*pi	ZIVM	0.125	NA
979	160	True FVE = 0.5	0.1	Zero-inflated	Sensitivity: 1.00*pi	ZIV	0.2	NA
980	160	True FVE = 0.5	0.1	Zero-inflated	Sensitivity: 0.50*pi	ZIVM	0.075	NA
981	160	True FVE = 0.5	0.1	Zero-inflated	Sensitivity: 0.50*pi	ZIV	0.125	NA
982	160	True FVE = 0.5	0.1	Zero-inflated	Sensitivity: 0.25*pi	ZIVM	0.05	NA
983	160	True FVE = 0.5	0.1	Zero-inflated	Sensitivity: 0.25*pi	ZIV	0.1	NA
984	160	True FVE = 0.5	0.1	Zero-inflated	FDR: 1.00*pi	ZIVM	0.125	NA
985	160	True FVE = 0.5	0.1	Zero-inflated	FDR: 1.00*pi	ZIV	0.2	NA
986	160	True FVE = 0.5	0.1	Zero-inflated	FDR: 0.50*pi	ZIVM	0.4	NA
987	160	True FVE = 0.5	0.1	Zero-inflated	FDR: 0.50*pi	ZIV	0.583333	NA
988	160	True FVE = 0.5	0.1	Zero-inflated	FDR: 0.25*pi	ZIVM	0	NA
989	160	True FVE = 0.5	0.1	Zero-inflated	FDR: 0.25*pi	ZIV	0.333333	NA
990	160	True FVE = 0.5	0.1	Zero-inflated	FVE	GCTA positive	1e-06	0.5
991	160	True FVE = 0.5	0.1	Zero-inflated	FVE	GCTA	0.466434	0.5
992	160	True FVE = 0.5	0.1	Zero-inflated	FVE	ZIV	0.446843	0.5
993	160	True FVE = 0.5	0.1	Zero-inflated	FVE	ZIVM	0.334321	0.5
994	160	True FVE = 0.5	0.1	Zero-inflated	PNN	ZIV	0.060847	0.1
995	160	True FVE = 0.5	0.1	Zero-inflated	PNN	ZIVM	0.0255548	0.1
996	160	True FVE = 0.5	0.1	Zero-inflated	MAE	ZIV	1.07538	NA
997	160	True FVE = 0.5	0.1	Zero-inflated	MAE	LASSO	1.25418	NA
998	160	True FVE = 0.5	0.1	Zero-inflated	MAE	RIDGE	1.30093	NA
999	160	True FVE = 0.5	0.1	Zero-inflated	MAE	GCTA	0.877844	NA
1000	160	True FVE = 0.5	0.1	Zero-inflated	FVE coverage	ZIV	1	0.5
1001	160	True FVE = 0.5	0.1	Zero-inflated	FVE coverage	ZIVM	1	0.5
1002	160	True FVE = 0.5	0.1	Zero-inflated	PNN coverage	ZIV	1	0.1
1003	160	True FVE = 0.5	0.1	Zero-inflated	PNN coverage	ZIVM	0	0.1
1004	160	True FVE = 0.5	0.1	Zero-inflated	LogTime	ZIV	4.17685	NA
1005	160	True FVE = 0.5	0.1	Zero-inflated	LogTime	ZIVM	4.15586	NA
1006	160	True FVE = 0.5	0.1	Zero-inflated	LogTime	GCTA	2.9496	NA
1007	160	True FVE = 0.5	0.1	Zero-inflated	FVE CI range	ZIV	0.346034	0.5
1008	160	True FVE = 0.5	0.1	Zero-inflated	FVE CI range	ZIVM	0.468344	0.5
1009	160	True FVE = 0.5	0.1	Zero-inflated	PNN CI range	ZIV	0.0787417	0.1
1010	160	True FVE = 0.5	0.1	Zero-inflated	PNN CI range	ZIVM	0.0742023	0.1
1011	160	True FVE = 0.5	0.1	Zero-inflated	Sensitivity: 1.00*pi	ZIVM	0.125	NA
1012	160	True FVE = 0.5	0.1	Zero-inflated	Sensitivity: 1.00*pi	ZIV	0.175	NA
1013	160	True FVE = 0.5	0.1	Zero-inflated	Sensitivity: 0.50*pi	ZIVM	0.125	NA
1014	160	True FVE = 0.5	0.1	Zero-inflated	Sensitivity: 0.50*pi	ZIV	0.15	NA
1015	160	True FVE = 0.5	0.1	Zero-inflated	Sensitivity: 0.25*pi	ZIVM	0.05	NA
1016	160	True FVE = 0.5	0.1	Zero-inflated	Sensitivity: 0.25*pi	ZIV	0.125	NA
1017	160	True FVE = 0.5	0.1	Zero-inflated	FDR: 1.00*pi	ZIVM	0.125	NA
1018	160	True FVE = 0.5	0.1	Zero-inflated	FDR: 1.00*pi	ZIV	0.175	NA
1019	160	True FVE = 0.5	0.1	Zero-inflated	FDR: 0.50*pi	ZIVM	0	NA
1020	160	True FVE = 0.5	0.1	Zero-inflated	FDR: 0.50*pi	ZIV	0.5	NA
1021	160	True FVE = 0.5	0.1	Zero-inflated	FDR: 0.25*pi	ZIVM	0	NA
1022	160	True FVE = 0.5	0.1	Zero-inflated	FDR: 0.25*pi	ZIV	0.166667	NA
1023	160	True FVE = 0.5	0.1	Zero-inflated	FVE	GCTA positive	1e-06	0.5
1024	160	True FVE = 0.5	0.1	Zero-inflated	FVE	GCTA	0.522697	0.5
1025	160	True FVE = 0.5	0.1	Zero-inflated	FVE	ZIV	0.414392	0.5
1026	160	True FVE = 0.5	0.1	Zero-inflated	FVE	ZIVM	0.342989	0.5
1027	160	True FVE = 0.5	0.1	Zero-inflated	PNN	ZIV	0.028634	0.1
1028	160	True FVE = 0.5	0.1	Zero-inflated	PNN	ZIVM	0.0108829	0.1
1029	160	True FVE = 0.5	0.1	Zero-inflated	MAE	ZIV	1.30267	NA
1030	160	True FVE = 0.5	0.1	Zero-inflated	MAE	LASSO	1.55969	NA
1031	160	True FVE = 0.5	0.1	Zero-inflated	MAE	RIDGE	1.73428	NA
1032	160	True FVE = 0.5	0.1	Zero-inflated	MAE	GCTA	1.08088	NA
1033	160	True FVE = 0.5	0.1	Zero-inflated	FVE coverage	ZIV	1	0.5
1034	160	True FVE = 0.5	0.1	Zero-inflated	FVE coverage	ZIVM	0	0.5
1035	160	True FVE = 0.5	0.1	Zero-inflated	PNN coverage	ZIV	0	0.1
1036	160	True FVE = 0.5	0.1	Zero-inflated	PNN coverage	ZIVM	0	0.1
1037	160	True FVE = 0.5	0.1	Zero-inflated	LogTime	ZIV	3.55633	NA
1038	160	True FVE = 0.5	0.1	Zero-inflated	LogTime	ZIVM	4.1506	NA
1039	160	True FVE = 0.5	0.1	Zero-inflated	LogTime	GCTA	2.94521	NA
1040	160	True FVE = 0.5	0.1	Zero-inflated	FVE CI range	ZIV	0.333638	0.5
1041	160	True FVE = 0.5	0.1	Zero-inflated	FVE CI range	ZIVM	0.313929	0.5
1042	160	True FVE = 0.5	0.1	Zero-inflated	PNN CI range	ZIV	0.0749682	0.1
1043	160	True FVE = 0.5	0.1	Zero-inflated	PNN CI range	ZIVM	0.027636	0.1
1044	160	True FVE = 0.5	0.1	Zero-inflated	Sensitivity: 1.00*pi	ZIVM	0.05	NA
1045	160	True FVE = 0.5	0.1	Zero-inflated	Sensitivity: 1.00*pi	ZIV	0.075	NA
1046	160	True FVE = 0.5	0.1	Zero-inflated	Sensitivity: 0.50*pi	ZIVM	0.025	NA
1047	160	True FVE = 0.5	0.1	Zero-inflated	Sensitivity: 0.50*pi	ZIV	0.075	NA
1048	160	True FVE = 0.5	0.1	Zero-inflated	Sensitivity: 0.25*pi	ZIVM	0.025	NA
1049	160	True FVE = 0.5	0.1	Zero-inflated	Sensitivity: 0.25*pi	ZIV	0.025	NA
1050	160	True FVE = 0.5	0.1	Zero-inflated	FDR: 1.00*pi	ZIVM	0.05	NA
1051	160	True FVE = 0.5	0.1	Zero-inflated	FDR: 1.00*pi	ZIV	0.075	NA
1052	160	True FVE = 0.5	0.1	Zero-inflated	FDR: 0.50*pi	ZIVM	0.5	NA
1053	160	True FVE = 0.5	0.1	Zero-inflated	FDR: 0.50*pi	ZIV	0.4	NA
1054	160	True FVE = 0.5	0.1	Zero-inflated	FDR: 0.25*pi	ZIVM	0	NA
1055	160	True FVE = 0.5	0.1	Zero-inflated	FDR: 0.25*pi	ZIV	0.5	NA
1056	160	True FVE = 0.5	0.1	Zero-inflated	FVE	GCTA positive	1e-06	0.5
1057	160	True FVE = 0.5	0.1	Zero-inflated	FVE	GCTA	0.343971	0.5
1058	160	True FVE = 0.5	0.1	Zero-inflated	FVE	ZIV	0.415532	0.5
1059	160	True FVE = 0.5	0.1	Zero-inflated	FVE	ZIVM	0.272306	0.5
1060	160	True FVE = 0.5	0.1	Zero-inflated	PNN	ZIV	0.0554496	0.1
1061	160	True FVE = 0.5	0.1	Zero-inflated	PNN	ZIVM	0.0161028	0.1
1062	160	True FVE = 0.5	0.1	Zero-inflated	MAE	ZIV	0.75342	NA
1063	160	True FVE = 0.5	0.1	Zero-inflated	MAE	LASSO	1.14725	NA
1064	160	True FVE = 0.5	0.1	Zero-inflated	MAE	RIDGE	1.24664	NA
1065	160	True FVE = 0.5	0.1	Zero-inflated	MAE	GCTA	0.657129	NA
1066	160	True FVE = 0.5	0.1	Zero-inflated	FVE coverage	ZIV	1	0.5
1067	160	True FVE = 0.5	0.1	Zero-inflated	FVE coverage	ZIVM	0	0.5
1068	160	True FVE = 0.5	0.1	Zero-inflated	PNN coverage	ZIV	1	0.1
1069	160	True FVE = 0.5	0.1	Zero-inflated	PNN coverage	ZIVM	0	0.1
1070	160	True FVE = 0.5	0.1	Zero-inflated	LogTime	ZIV	4.10454	NA
1071	160	True FVE = 0.5	0.1	Zero-inflated	LogTime	ZIVM	3.83603	NA
1072	160	True FVE = 0.5	0.1	Zero-inflated	LogTime	GCTA	2.94632	NA
1073	160	True FVE = 0.5	0.1	Zero-inflated	FVE CI range	ZIV	0.341081	0.5
1074	160	True FVE = 0.5	0.1	Zero-inflated	FVE CI range	ZIVM	0.403937	0.5
1075	160	True FVE = 0.5	0.1	Zero-inflated	PNN CI range	ZIV	0.0942205	0.1
1076	160	True FVE = 0.5	0.1	Zero-inflated	PNN CI range	ZIVM	0.0547328	0.1
1077	160	True FVE = 0.5	0.1	Zero-inflated	Sensitivity: 1.00*pi	ZIVM	0.075	NA
1078	160	True FVE = 0.5	0.1	Zero-inflated	Sensitivity: 1.00*pi	ZIV	0.125	NA
1079	160	True FVE = 0.5	0.1	Zero-inflated	Sensitivity: 0.50*pi	ZIVM	0.05	NA
1080	160	True FVE = 0.5	0.1	Zero-inflated	Sensitivity: 0.50*pi	ZIV	0.1	NA
1081	160	True FVE = 0.5	0.1	Zero-inflated	Sensitivity: 0.25*pi	ZIVM	0.025	NA
1082	160	True FVE = 0.5	0.1	Zero-inflated	Sensitivity: 0.25*pi	ZIV	0.1	NA
1083	160	True FVE = 0.5	0.1	Zero-inflated	FDR: 1.00*pi	ZIVM	0.075	NA
1084	160	True FVE = 0.5	0.1	Zero-inflated	FDR: 1.00*pi	ZIV	0.125	NA
1085	160	True FVE = 0.5	0.1	Zero-inflated	FDR: 0.50*pi	ZIVM	0.333333	NA
1086	160	True FVE = 0.5	0.1	Zero-inflated	FDR: 0.50*pi	ZIV	0.636364	NA
1087	160	True FVE = 0.5	0.1	Zero-inflated	FDR: 0.25*pi	ZIVM	0	NA
1088	160	True FVE = 0.5	0.1	Zero-inflated	FDR: 0.25*pi	ZIV	0.2	NA
1089	160	True FVE = 0.5	0.1	Zero-inflated	FVE	GCTA positive	0.110464	0.5
1090	160	True FVE = 0.5	0.1	Zero-inflated	FVE	GCTA	0.444268	0.5
1091	160	True FVE = 0.5	0.1	Zero-inflated	FVE	ZIV	0.388441	0.5
1092	160	True FVE = 0.5	0.1	Zero-inflated	FVE	ZIVM	0.968141	0.5
1093	160	True FVE = 0.5	0.1	Zero-inflated	PNN	ZIV	0.0574249	0.1
1094	160	True FVE = 0.5	0.1	Zero-inflated	PNN	ZIVM	0.297675	0.1
1095	160	True FVE = 0.5	0.1	Zero-inflated	MAE	ZIV	1.39569	NA
1096	160	True FVE = 0.5	0.1	Zero-inflated	MAE	LASSO	1.40301	NA
1097	160	True FVE = 0.5	0.1	Zero-inflated	MAE	RIDGE	1.45661	NA
1098	160	True FVE = 0.5	0.1	Zero-inflated	MAE	GCTA	1.1124	NA
1099	160	True FVE = 0.5	0.1	Zero-inflated	FVE coverage	ZIV	1	0.5
1100	160	True FVE = 0.5	0.1	Zero-inflated	FVE coverage	ZIVM	0	0.5
1101	160	True FVE = 0.5	0.1	Zero-inflated	PNN coverage	ZIV	1	0.1
1102	160	True FVE = 0.5	0.1	Zero-inflated	PNN coverage	ZIVM	0	0.1
1103	160	True FVE = 0.5	0.1	Zero-inflated	LogTime	ZIV	3.87795	NA
1104	160	True FVE = 0.5	0.1	Zero-inflated	LogTime	ZIVM	4.54378	NA
1105	160	True FVE = 0.5	0.1	Zero-inflated	LogTime	GCTA	2.94557	NA
1106	160	True FVE = 0.5	0.1	Zero-inflated	FVE CI range	ZIV	0.379513	0.5
1107	160	True FVE = 0.5	0.1	Zero-inflated	FVE CI range	ZIVM	0.00424267	0.5
1108	160	True FVE = 0.5	0.1	Zero-inflated	PNN CI range	ZIV	0.108332	0.1
1109	160	True FVE = 0.5	0.1	Zero-inflated	PNN CI range	ZIVM	0	0.1
1110	160	True FVE = 0.5	0.1	Zero-inflated	Sensitivity: 1.00*pi	ZIVM	0.375	NA
1111	160	True FVE = 0.5	0.1	Zero-inflated	Sensitivity: 1.00*pi	ZIV	0.15	NA
1112	160	True FVE = 0.5	0.1	Zero-inflated	Sensitivity: 0.50*pi	ZIVM	0.2	NA
1113	160	True FVE = 0.5	0.1	Zero-inflated	Sensitivity: 0.50*pi	ZIV	0.1	NA
1114	160	True FVE = 0.5	0.1	Zero-inflated	Sensitivity: 0.25*pi	ZIVM	0.1	NA
1115	160	True FVE = 0.5	0.1	Zero-inflated	Sensitivity: 0.25*pi	ZIV	0.05	NA
1116	160	True FVE = 0.5	0.1	Zero-inflated	FDR: 1.00*pi	ZIVM	0.375	NA
1117	160	True FVE = 0.5	0.1	Zero-inflated	FDR: 1.00*pi	ZIV	0.15	NA
1118	160	True FVE = 0.5	0.1	Zero-inflated	FDR: 0.50*pi	ZIVM	0.864407	NA
1119	160	True FVE = 0.5	0.1	Zero-inflated	FDR: 0.50*pi	ZIV	0.636364	NA
1120	160	True FVE = 0.5	0.1	Zero-inflated	FDR: 0.25*pi	ZIVM	0.862069	NA
1121	160	True FVE = 0.5	0.1	Zero-inflated	FDR: 0.25*pi	ZIV	0.6	NA
1122	160	True FVE = 0.5	0.1	Zero-inflated	FVE	GCTA positive	1e-06	0.5
1123	160	True FVE = 0.5	0.1	Zero-inflated	FVE	GCTA	0.551223	0.5
1124	160	True FVE = 0.5	0.1	Zero-inflated	FVE	ZIV	0.460392	0.5
1125	160	True FVE = 0.5	0.1	Zero-inflated	FVE	ZIVM	0.416275	0.5
1126	160	True FVE = 0.5	0.1	Zero-inflated	PNN	ZIV	0.0724689	0.1
1127	160	True FVE = 0.5	0.1	Zero-inflated	PNN	ZIVM	0.0519915	0.1
1128	160	True FVE = 0.5	0.1	Zero-inflated	MAE	ZIV	1.09961	NA
1129	160	True FVE = 0.5	0.1	Zero-inflated	MAE	LASSO	1.30414	NA
1130	160	True FVE = 0.5	0.1	Zero-inflated	MAE	RIDGE	1.18233	NA
1131	160	True FVE = 0.5	0.1	Zero-inflated	MAE	GCTA	1.34766	NA
1132	160	True FVE = 0.5	0.1	Zero-inflated	FVE coverage	ZIV	1	0.5
1133	160	True FVE = 0.5	0.1	Zero-inflated	FVE coverage	ZIVM	1	0.5
1134	160	True FVE = 0.5	0.1	Zero-inflated	PNN coverage	ZIV	1	0.1
1135	160	True FVE = 0.5	0.1	Zero-inflated	PNN coverage	ZIVM	1	0.1
1136	160	True FVE = 0.5	0.1	Zero-inflated	LogTime	ZIV	4.054	NA
1137	160	True FVE = 0.5	0.1	Zero-inflated	LogTime	ZIVM	3.81336	NA
1138	160	True FVE = 0.5	0.1	Zero-inflated	LogTime	GCTA	2.95913	NA
1139	160	True FVE = 0.5	0.1	Zero-inflated	FVE CI range	ZIV	0.374004	0.5
1140	160	True FVE = 0.5	0.1	Zero-inflated	FVE CI range	ZIVM	0.861481	0.5
1141	160	True FVE = 0.5	0.1	Zero-inflated	PNN CI range	ZIV	0.109188	0.1
1142	160	True FVE = 0.5	0.1	Zero-inflated	PNN CI range	ZIVM	0.161468	0.1
1143	160	True FVE = 0.5	0.1	Zero-inflated	Sensitivity: 1.00*pi	ZIVM	0.2	NA
1144	160	True FVE = 0.5	0.1	Zero-inflated	Sensitivity: 1.00*pi	ZIV	0.2	NA
1145	160	True FVE = 0.5	0.1	Zero-inflated	Sensitivity: 0.50*pi	ZIVM	0.15	NA
1146	160	True FVE = 0.5	0.1	Zero-inflated	Sensitivity: 0.50*pi	ZIV	0.175	NA
1147	160	True FVE = 0.5	0.1	Zero-inflated	Sensitivity: 0.25*pi	ZIVM	0.075	NA
1148	160	True FVE = 0.5	0.1	Zero-inflated	Sensitivity: 0.25*pi	ZIV	0.15	NA
1149	160	True FVE = 0.5	0.1	Zero-inflated	FDR: 1.00*pi	ZIVM	0.2	NA
1150	160	True FVE = 0.5	0.1	Zero-inflated	FDR: 1.00*pi	ZIV	0.2	NA
1151	160	True FVE = 0.5	0.1	Zero-inflated	FDR: 0.50*pi	ZIVM	0.4	NA
1152	160	True FVE = 0.5	0.1	Zero-inflated	FDR: 0.50*pi	ZIV	0.5	NA
1153	160	True FVE = 0.5	0.1	Zero-inflated	FDR: 0.25*pi	ZIVM	0.4	NA
1154	160	True FVE = 0.5	0.1	Zero-inflated	FDR: 0.25*pi	ZIV	0.142857	NA
1155	160	True FVE = 0.5	0.1	Zero-inflated	FVE	GCTA positive	1e-06	0.5
1156	160	True FVE = 0.5	0.1	Zero-inflated	FVE	GCTA	0.405688	0.5
1157	160	True FVE = 0.5	0.1	Zero-inflated	FVE	ZIV	0.36281	0.5
1158	160	True FVE = 0.5	0.1	Zero-inflated	FVE	ZIVM	0.0584547	0.5
1159	160	True FVE = 0.5	0.1	Zero-inflated	PNN	ZIV	0.0549332	0.1
1160	160	True FVE = 0.5	0.1	Zero-inflated	PNN	ZIVM	0.00501516	0.1
1161	160	True FVE = 0.5	0.1	Zero-inflated	MAE	ZIV	0.796906	NA
1162	160	True FVE = 0.5	0.1	Zero-inflated	MAE	LASSO	1.01786	NA
1163	160	True FVE = 0.5	0.1	Zero-inflated	MAE	RIDGE	1.04624	NA
1164	160	True FVE = 0.5	0.1	Zero-inflated	MAE	GCTA	1.26462	NA
1165	160	True FVE = 0.5	0.1	Zero-inflated	FVE coverage	ZIV	1	0.5
1166	160	True FVE = 0.5	0.1	Zero-inflated	FVE coverage	ZIVM	0	0.5
1167	160	True FVE = 0.5	0.1	Zero-inflated	PNN coverage	ZIV	1	0.1
1168	160	True FVE = 0.5	0.1	Zero-inflated	PNN coverage	ZIVM	0	0.1
1169	160	True FVE = 0.5	0.1	Zero-inflated	LogTime	ZIV	3.88911	NA
1170	160	True FVE = 0.5	0.1	Zero-inflated	LogTime	ZIVM	3.81607	NA
1171	160	True FVE = 0.5	0.1	Zero-inflated	LogTime	GCTA	2.95738	NA
1172	160	True FVE = 0.5	0.1	Zero-inflated	FVE CI range	ZIV	0.366289	0.5
1173	160	True FVE = 0.5	0.1	Zero-inflated	FVE CI range	ZIVM	0.304426	0.5
1174	160	True FVE = 0.5	0.1	Zero-inflated	PNN CI range	ZIV	0.106009	0.1
1175	160	True FVE = 0.5	0.1	Zero-inflated	PNN CI range	ZIVM	0.0293233	0.1
1176	160	True FVE = 0.5	0.1	Zero-inflated	Sensitivity: 1.00*pi	ZIVM	0.025	NA
1177	160	True FVE = 0.5	0.1	Zero-inflated	Sensitivity: 1.00*pi	ZIV	0.175	NA
1178	160	True FVE = 0.5	0.1	Zero-inflated	Sensitivity: 0.50*pi	ZIVM	0.025	NA
1179	160	True FVE = 0.5	0.1	Zero-inflated	Sensitivity: 0.50*pi	ZIV	0.15	NA
1180	160	True FVE = 0.5	0.1	Zero-inflated	Sensitivity: 0.25*pi	ZIVM	0	NA
1181	160	True FVE = 0.5	0.1	Zero-inflated	Sensitivity: 0.25*pi	ZIV	0.075	NA
1182	160	True FVE = 0.5	0.1	Zero-inflated	FDR: 1.00*pi	ZIVM	0.025	NA
1183	160	True FVE = 0.5	0.1	Zero-inflated	FDR: 1.00*pi	ZIV	0.175	NA
1184	160	True FVE = 0.5	0.1	Zero-inflated	FDR: 0.50*pi	ZIVM	0	NA
1185	160	True FVE = 0.5	0.1	Zero-inflated	FDR: 0.50*pi	ZIV	0.4	NA
1186	160	True FVE = 0.5	0.1	Zero-inflated	FDR: 0.25*pi	ZIVM	NA	NA
1187	160	True FVE = 0.5	0.1	Zero-inflated	FDR: 0.25*pi	ZIV	0.4	NA
1188	160	True FVE = 0.5	0.1	Zero-inflated	FVE	GCTA positive	0.459721	0.5
1189	160	True FVE = 0.5	0.1	Zero-inflated	FVE	GCTA	0.38341	0.5
1190	160	True FVE = 0.5	0.1	Zero-inflated	FVE	ZIV	0.438146	0.5
1191	160	True FVE = 0.5	0.1	Zero-inflated	FVE	ZIVM	0.502236	0.5
1192	160	True FVE = 0.5	0.1	Zero-inflated	PNN	ZIV	0.0530286	0.1
1193	160	True FVE = 0.5	0.1	Zero-inflated	PNN	ZIVM	0.0585331	0.1
1194	160	True FVE = 0.5	0.1	Zero-inflated	MAE	ZIV	1.1797	NA
1195	160	True FVE = 0.5	0.1	Zero-inflated	MAE	LASSO	1.51786	NA
1196	160	True FVE = 0.5	0.1	Zero-inflated	MAE	RIDGE	1.33967	NA
1197	160	True FVE = 0.5	0.1	Zero-inflated	MAE	GCTA	1.06781	NA
1198	160	True FVE = 0.5	0.1	Zero-inflated	FVE coverage	ZIV	1	0.5
1199	160	True FVE = 0.5	0.1	Zero-inflated	FVE coverage	ZIVM	1	0.5
1200	160	True FVE = 0.5	0.1	Zero-inflated	PNN coverage	ZIV	1	0.1
1201	160	True FVE = 0.5	0.1	Zero-inflated	PNN coverage	ZIVM	1	0.1
1202	160	True FVE = 0.5	0.1	Zero-inflated	LogTime	ZIV	4.00395	NA
1203	160	True FVE = 0.5	0.1	Zero-inflated	LogTime	ZIVM	3.70007	NA
1204	160	True FVE = 0.5	0.1	Zero-inflated	LogTime	GCTA	2.94253	NA
1205	160	True FVE = 0.5	0.1	Zero-inflated	FVE CI range	ZIV	0.382806	0.5
1206	160	True FVE = 0.5	0.1	Zero-inflated	FVE CI range	ZIVM	0.561904	0.5
1207	160	True FVE = 0.5	0.1	Zero-inflated	PNN CI range	ZIV	0.1136	0.1
1208	160	True FVE = 0.5	0.1	Zero-inflated	PNN CI range	ZIVM	0.137777	0.1
1209	160	True FVE = 0.5	0.1	Zero-inflated	Sensitivity: 1.00*pi	ZIVM	0.2	NA
1210	160	True FVE = 0.5	0.1	Zero-inflated	Sensitivity: 1.00*pi	ZIV	0.15	NA
1211	160	True FVE = 0.5	0.1	Zero-inflated	Sensitivity: 0.50*pi	ZIVM	0.125	NA
1212	160	True FVE = 0.5	0.1	Zero-inflated	Sensitivity: 0.50*pi	ZIV	0.1	NA
1213	160	True FVE = 0.5	0.1	Zero-inflated	Sensitivity: 0.25*pi	ZIVM	0.1	NA
1214	160	True FVE = 0.5	0.1	Zero-inflated	Sensitivity: 0.25*pi	ZIV	0.1	NA
1215	160	True FVE = 0.5	0.1	Zero-inflated	FDR: 1.00*pi	ZIVM	0.2	NA
1216	160	True FVE = 0.5	0.1	Zero-inflated	FDR: 1.00*pi	ZIV	0.15	NA
1217	160	True FVE = 0.5	0.1	Zero-inflated	FDR: 0.50*pi	ZIVM	0.545455	NA
1218	160	True FVE = 0.5	0.1	Zero-inflated	FDR: 0.50*pi	ZIV	0.6	NA
1219	160	True FVE = 0.5	0.1	Zero-inflated	FDR: 0.25*pi	ZIVM	0.2	NA
1220	160	True FVE = 0.5	0.1	Zero-inflated	FDR: 0.25*pi	ZIV	0.2	NA
1221	160	True FVE = 0.5	0.1	Zero-inflated	FVE	GCTA positive	1e-06	0.5
1222	160	True FVE = 0.5	0.1	Zero-inflated	FVE	GCTA	0.221352	0.5
1223	160	True FVE = 0.5	0.1	Zero-inflated	FVE	ZIV	0.457534	0.5
1224	160	True FVE = 0.5	0.1	Zero-inflated	FVE	ZIVM	0.40412	0.5
1225	160	True FVE = 0.5	0.1	Zero-inflated	PNN	ZIV	0.042521	0.1
1226	160	True FVE = 0.5	0.1	Zero-inflated	PNN	ZIVM	0.0208715	0.1
1227	160	True FVE = 0.5	0.1	Zero-inflated	MAE	ZIV	0.880689	NA
1228	160	True FVE = 0.5	0.1	Zero-inflated	MAE	LASSO	1.15308	NA
1229	160	True FVE = 0.5	0.1	Zero-inflated	MAE	RIDGE	1.0437	NA
1230	160	True FVE = 0.5	0.1	Zero-inflated	MAE	GCTA	1.37987	NA
1231	160	True FVE = 0.5	0.1	Zero-inflated	FVE coverage	ZIV	1	0.5
1232	160	True FVE = 0.5	0.1	Zero-inflated	FVE coverage	ZIVM	1	0.5
1233	160	True FVE = 0.5	0.1	Zero-inflated	PNN coverage	ZIV	1	0.1
1234	160	True FVE = 0.5	0.1	Zero-inflated	PNN coverage	ZIVM	0	0.1
1235	160	True FVE = 0.5	0.1	Zero-inflated	LogTime	ZIV	3.94216	NA
1236	160	True FVE = 0.5	0.1	Zero-inflated	LogTime	ZIVM	3.57938	NA
1237	160	True FVE = 0.5	0.1	Zero-inflated	LogTime	GCTA	2.95329	NA
1238	160	True FVE = 0.5	0.1	Zero-inflated	FVE CI range	ZIV	0.321077	0.5
1239	160	True FVE = 0.5	0.1	Zero-inflated	FVE CI range	ZIVM	0.398429	0.5
1240	160	True FVE = 0.5	0.1	Zero-inflated	PNN CI range	ZIV	0.0948901	0.1
1241	160	True FVE = 0.5	0.1	Zero-inflated	PNN CI range	ZIVM	0.0483281	0.1
1242	160	True FVE = 0.5	0.1	Zero-inflated	Sensitivity: 1.00*pi	ZIVM	0.1	NA
1243	160	True FVE = 0.5	0.1	Zero-inflated	Sensitivity: 1.00*pi	ZIV	0.15	NA
1244	160	True FVE = 0.5	0.1	Zero-inflated	Sensitivity: 0.50*pi	ZIVM	0.1	NA
1245	160	True FVE = 0.5	0.1	Zero-inflated	Sensitivity: 0.50*pi	ZIV	0.1	NA
1246	160	True FVE = 0.5	0.1	Zero-inflated	Sensitivity: 0.25*pi	ZIVM	0.05	NA
1247	160	True FVE = 0.5	0.1	Zero-inflated	Sensitivity: 0.25*pi	ZIV	0.1	NA
1248	160	True FVE = 0.5	0.1	Zero-inflated	FDR: 1.00*pi	ZIVM	0.1	NA
1249	160	True FVE = 0.5	0.1	Zero-inflated	FDR: 1.00*pi	ZIV	0.15	NA
1250	160	True FVE = 0.5	0.1	Zero-inflated	FDR: 0.50*pi	ZIVM	0	NA
1251	160	True FVE = 0.5	0.1	Zero-inflated	FDR: 0.50*pi	ZIV	0.5	NA
1252	160	True FVE = 0.5	0.1	Zero-inflated	FDR: 0.25*pi	ZIVM	0	NA
1253	160	True FVE = 0.5	0.1	Zero-inflated	FDR: 0.25*pi	ZIV	0	NA
1254	160	True FVE = 0.5	0.1	Zero-inflated	FVE	GCTA positive	0.428686	0.5
1255	160	True FVE = 0.5	0.1	Zero-inflated	FVE	GCTA	0.295982	0.5
1256	160	True FVE = 0.5	0.1	Zero-inflated	FVE	ZIV	0.430769	0.5
1257	160	True FVE = 0.5	0.1	Zero-inflated	FVE	ZIVM	0.299683	0.5
1258	160	True FVE = 0.5	0.1	Zero-inflated	PNN	ZIV	0.0497219	0.1
1259	160	True FVE = 0.5	0.1	Zero-inflated	PNN	ZIVM	0.0194606	0.1
1260	160	True FVE = 0.5	0.1	Zero-inflated	MAE	ZIV	0.826522	NA
1261	160	True FVE = 0.5	0.1	Zero-inflated	MAE	LASSO	1.04065	NA
1262	160	True FVE = 0.5	0.1	Zero-inflated	MAE	RIDGE	1.00562	NA
1263	160	True FVE = 0.5	0.1	Zero-inflated	MAE	GCTA	1.0238	NA
1264	160	True FVE = 0.5	0.1	Zero-inflated	FVE coverage	ZIV	1	0.5
1265	160	True FVE = 0.5	0.1	Zero-inflated	FVE coverage	ZIVM	1	0.5
1266	160	True FVE = 0.5	0.1	Zero-inflated	PNN coverage	ZIV	1	0.1
1267	160	True FVE = 0.5	0.1	Zero-inflated	PNN coverage	ZIVM	0	0.1
1268	160	True FVE = 0.5	0.1	Zero-inflated	LogTime	ZIV	3.90082	NA
1269	160	True FVE = 0.5	0.1	Zero-inflated	LogTime	ZIVM	3.53898	NA
1270	160	True FVE = 0.5	0.1	Zero-inflated	LogTime	GCTA	2.95435	NA
1271	160	True FVE = 0.5	0.1	Zero-inflated	FVE CI range	ZIV	0.366814	0.5
1272	160	True FVE = 0.5	0.1	Zero-inflated	FVE CI range	ZIVM	0.508865	0.5
1273	160	True FVE = 0.5	0.1	Zero-inflated	PNN CI range	ZIV	0.107555	0.1
1274	160	True FVE = 0.5	0.1	Zero-inflated	PNN CI range	ZIVM	0.0604716	0.1
1275	160	True FVE = 0.5	0.1	Zero-inflated	Sensitivity: 1.00*pi	ZIVM	0.125	NA
1276	160	True FVE = 0.5	0.1	Zero-inflated	Sensitivity: 1.00*pi	ZIV	0.175	NA
1277	160	True FVE = 0.5	0.1	Zero-inflated	Sensitivity: 0.50*pi	ZIVM	0.075	NA
1278	160	True FVE = 0.5	0.1	Zero-inflated	Sensitivity: 0.50*pi	ZIV	0.15	NA
1279	160	True FVE = 0.5	0.1	Zero-inflated	Sensitivity: 0.25*pi	ZIVM	0.025	NA
1280	160	True FVE = 0.5	0.1	Zero-inflated	Sensitivity: 0.25*pi	ZIV	0.1	NA
1281	160	True FVE = 0.5	0.1	Zero-inflated	FDR: 1.00*pi	ZIVM	0.125	NA
1282	160	True FVE = 0.5	0.1	Zero-inflated	FDR: 1.00*pi	ZIV	0.175	NA
1283	160	True FVE = 0.5	0.1	Zero-inflated	FDR: 0.50*pi	ZIVM	0	NA
1284	160	True FVE = 0.5	0.1	Zero-inflated	FDR: 0.50*pi	ZIV	0.333333	NA
1285	160	True FVE = 0.5	0.1	Zero-inflated	FDR: 0.25*pi	ZIVM	0	NA
1286	160	True FVE = 0.5	0.1	Zero-inflated	FDR: 0.25*pi	ZIV	0	NA
1287	160	True FVE = 0.5	0.1	Zero-inflated	FVE	GCTA positive	0.263158	0.5
1288	160	True FVE = 0.5	0.1	Zero-inflated	FVE	GCTA	0.465978	0.5
1289	160	True FVE = 0.5	0.1	Zero-inflated	FVE	ZIV	0.369577	0.5
1290	160	True FVE = 0.5	0.1	Zero-inflated	FVE	ZIVM	0.062097	0.5
1291	160	True FVE = 0.5	0.1	Zero-inflated	PNN	ZIV	0.0720693	0.1
1292	160	True FVE = 0.5	0.1	Zero-inflated	PNN	ZIVM	0.00609589	0.1
1293	160	True FVE = 0.5	0.1	Zero-inflated	MAE	ZIV	0.69001	NA
1294	160	True FVE = 0.5	0.1	Zero-inflated	MAE	LASSO	1.00079	NA
1295	160	True FVE = 0.5	0.1	Zero-inflated	MAE	RIDGE	1.06082	NA
1296	160	True FVE = 0.5	0.1	Zero-inflated	MAE	GCTA	1.14726	NA
1297	160	True FVE = 0.5	0.1	Zero-inflated	FVE coverage	ZIV	1	0.5
1298	160	True FVE = 0.5	0.1	Zero-inflated	FVE coverage	ZIVM	0	0.5
1299	160	True FVE = 0.5	0.1	Zero-inflated	PNN coverage	ZIV	1	0.1
1300	160	True FVE = 0.5	0.1	Zero-inflated	PNN coverage	ZIVM	0	0.1
1301	160	True FVE = 0.5	0.1	Zero-inflated	LogTime	ZIV	4.02011	NA
1302	160	True FVE = 0.5	0.1	Zero-inflated	LogTime	ZIVM	3.71608	NA
1303	160	True FVE = 0.5	0.1	Zero-inflated	LogTime	GCTA	2.96201	NA
1304	160	True FVE = 0.5	0.1	Zero-inflated	FVE CI range	ZIV	0.331527	0.5
1305	160	True FVE = 0.5	0.1	Zero-inflated	FVE CI range	ZIVM	0.418381	0.5
1306	160	True FVE = 0.5	0.1	Zero-inflated	PNN CI range	ZIV	0.0987912	0.1
1307	160	True FVE = 0.5	0.1	Zero-inflated	PNN CI range	ZIVM	0.0394163	0.1
1308	160	True FVE = 0.5	0.1	Zero-inflated	Sensitivity: 1.00*pi	ZIVM	0.025	NA
1309	160	True FVE = 0.5	0.1	Zero-inflated	Sensitivity: 1.00*pi	ZIV	0.175	NA
1310	160	True FVE = 0.5	0.1	Zero-inflated	Sensitivity: 0.50*pi	ZIVM	0	NA
1311	160	True FVE = 0.5	0.1	Zero-inflated	Sensitivity: 0.50*pi	ZIV	0.125	NA
1312	160	True FVE = 0.5	0.1	Zero-inflated	Sensitivity: 0.25*pi	ZIVM	0	NA
1313	160	True FVE = 0.5	0.1	Zero-inflated	Sensitivity: 0.25*pi	ZIV	0.125	NA
1314	160	True FVE = 0.5	0.1	Zero-inflated	FDR: 1.00*pi	ZIVM	0.025	NA
1315	160	True FVE = 0.5	0.1	Zero-inflated	FDR: 1.00*pi	ZIV	0.175	NA
1316	160	True FVE = 0.5	0.1	Zero-inflated	FDR: 0.50*pi	ZIVM	1	NA
1317	160	True FVE = 0.5	0.1	Zero-inflated	FDR: 0.50*pi	ZIV	0.642857	NA
1318	160	True FVE = 0.5	0.1	Zero-inflated	FDR: 0.25*pi	ZIVM	NA	NA
1319	160	True FVE = 0.5	0.1	Zero-inflated	FDR: 0.25*pi	ZIV	0.285714	NA
1320	160	True FVE = 0.5	0.1	Zero-inflated	FVE	GCTA positive	0.427755	0.5
1321	160	True FVE = 0.5	0.1	Zero-inflated	FVE	GCTA	0.461841	0.5
1322	160	True FVE = 0.5	0.1	Zero-inflated	FVE	ZIV	0.489183	0.5
1323	160	True FVE = 0.5	0.1	Zero-inflated	FVE	ZIVM	0.443744	0.5
1324	160	True FVE = 0.5	0.1	Zero-inflated	PNN	ZIV	0.0770902	0.1
1325	160	True FVE = 0.5	0.1	Zero-inflated	PNN	ZIVM	0.0394724	0.1
1326	160	True FVE = 0.5	0.1	Zero-inflated	MAE	ZIV	0.769409	NA
1327	160	True FVE = 0.5	0.1	Zero-inflated	MAE	LASSO	0.915957	NA
1328	160	True FVE = 0.5	0.1	Zero-inflated	MAE	RIDGE	0.879988	NA
1329	160	True FVE = 0.5	0.1	Zero-inflated	MAE	GCTA	0.997449	NA
1330	160	True FVE = 0.5	0.1	Zero-inflated	FVE coverage	ZIV	1	0.5
1331	160	True FVE = 0.5	0.1	Zero-inflated	FVE coverage	ZIVM	1	0.5
1332	160	True FVE = 0.5	0.1	Zero-inflated	PNN coverage	ZIV	1	0.1
1333	160	True FVE = 0.5	0.1	Zero-inflated	PNN coverage	ZIVM	1	0.1
1334	160	True FVE = 0.5	0.1	Zero-inflated	LogTime	ZIV	4.11563	NA
1335	160	True FVE = 0.5	0.1	Zero-inflated	LogTime	ZIVM	3.82561	NA
1336	160	True FVE = 0.5	0.1	Zero-inflated	LogTime	GCTA	2.95767	NA
1337	160	True FVE = 0.5	0.1	Zero-inflated	FVE CI range	ZIV	0.34036	0.5
1338	160	True FVE = 0.5	0.1	Zero-inflated	FVE CI range	ZIVM	0.686653	0.5
1339	160	True FVE = 0.5	0.1	Zero-inflated	PNN CI range	ZIV	0.0973369	0.1
1340	160	True FVE = 0.5	0.1	Zero-inflated	PNN CI range	ZIVM	0.118175	0.1
1341	160	True FVE = 0.5	0.1	Zero-inflated	Sensitivity: 1.00*pi	ZIVM	0.125	NA
1342	160	True FVE = 0.5	0.1	Zero-inflated	Sensitivity: 1.00*pi	ZIV	0.2	NA
1343	160	True FVE = 0.5	0.1	Zero-inflated	Sensitivity: 0.50*pi	ZIVM	0.1	NA
1344	160	True FVE = 0.5	0.1	Zero-inflated	Sensitivity: 0.50*pi	ZIV	0.15	NA
1345	160	True FVE = 0.5	0.1	Zero-inflated	Sensitivity: 0.25*pi	ZIVM	0.05	NA
1346	160	True FVE = 0.5	0.1	Zero-inflated	Sensitivity: 0.25*pi	ZIV	0.075	NA
1347	160	True FVE = 0.5	0.1	Zero-inflated	FDR: 1.00*pi	ZIVM	0.125	NA
1348	160	True FVE = 0.5	0.1	Zero-inflated	FDR: 1.00*pi	ZIV	0.2	NA
1349	160	True FVE = 0.5	0.1	Zero-inflated	FDR: 0.50*pi	ZIVM	0.428571	NA
1350	160	True FVE = 0.5	0.1	Zero-inflated	FDR: 0.50*pi	ZIV	0.6	NA
1351	160	True FVE = 0.5	0.1	Zero-inflated	FDR: 0.25*pi	ZIVM	0.333333	NA
1352	160	True FVE = 0.5	0.1	Zero-inflated	FDR: 0.25*pi	ZIV	0.571429	NA
1353	160	True FVE = 0.5	0.1	Zero-inflated	FVE	GCTA positive	0.609962	0.5
1354	160	True FVE = 0.5	0.1	Zero-inflated	FVE	GCTA	0.498715	0.5
1355	160	True FVE = 0.5	0.1	Zero-inflated	FVE	ZIV	0.433037	0.5
1356	160	True FVE = 0.5	0.1	Zero-inflated	FVE	ZIVM	0.430561	0.5
1357	160	True FVE = 0.5	0.1	Zero-inflated	PNN	ZIV	0.0490409	0.1
1358	160	True FVE = 0.5	0.1	Zero-inflated	PNN	ZIVM	0.0481169	0.1
1359	160	True FVE = 0.5	0.1	Zero-inflated	MAE	ZIV	0.844951	NA
1360	160	True FVE = 0.5	0.1	Zero-inflated	MAE	LASSO	1.22745	NA
1361	160	True FVE = 0.5	0.1	Zero-inflated	MAE	RIDGE	1.43331	NA
1362	160	True FVE = 0.5	0.1	Zero-inflated	MAE	GCTA	1.10516	NA
1363	160	True FVE = 0.5	0.1	Zero-inflated	FVE coverage	ZIV	1	0.5
1364	160	True FVE = 0.5	0.1	Zero-inflated	FVE coverage	ZIVM	1	0.5
1365	160	True FVE = 0.5	0.1	Zero-inflated	PNN coverage	ZIV	1	0.1
1366	160	True FVE = 0.5	0.1	Zero-inflated	PNN coverage	ZIVM	1	0.1
1367	160	True FVE = 0.5	0.1	Zero-inflated	LogTime	ZIV	3.81189	NA
1368	160	True FVE = 0.5	0.1	Zero-inflated	LogTime	ZIVM	3.51619	NA
1369	160	True FVE = 0.5	0.1	Zero-inflated	LogTime	GCTA	2.94182	NA
1370	160	True FVE = 0.5	0.1	Zero-inflated	FVE CI range	ZIV	0.382109	0.5
1371	160	True FVE = 0.5	0.1	Zero-inflated	FVE CI range	ZIVM	0.504113	0.5
1372	160	True FVE = 0.5	0.1	Zero-inflated	PNN CI range	ZIV	0.106233	0.1
1373	160	True FVE = 0.5	0.1	Zero-inflated	PNN CI range	ZIVM	0.106039	0.1
1374	160	True FVE = 0.5	0.1	Zero-inflated	Sensitivity: 1.00*pi	ZIVM	0.225	NA
1375	160	True FVE = 0.5	0.1	Zero-inflated	Sensitivity: 1.00*pi	ZIV	0.2	NA
1376	160	True FVE = 0.5	0.1	Zero-inflated	Sensitivity: 0.50*pi	ZIVM	0.175	NA
1377	160	True FVE = 0.5	0.1	Zero-inflated	Sensitivity: 0.50*pi	ZIV	0.175	NA
1378	160	True FVE = 0.5	0.1	Zero-inflated	Sensitivity: 0.25*pi	ZIVM	0.1	NA
1379	160	True FVE = 0.5	0.1	Zero-inflated	Sensitivity: 0.25*pi	ZIV	0.1	NA
1380	160	True FVE = 0.5	0.1	Zero-inflated	FDR: 1.00*pi	ZIVM	0.225	NA
1381	160	True FVE = 0.5	0.1	Zero-inflated	FDR: 1.00*pi	ZIV	0.2	NA
1382	160	True FVE = 0.5	0.1	Zero-inflated	FDR: 0.50*pi	ZIVM	0.222222	NA
1383	160	True FVE = 0.5	0.1	Zero-inflated	FDR: 0.50*pi	ZIV	0.222222	NA
1384	160	True FVE = 0.5	0.1	Zero-inflated	FDR: 0.25*pi	ZIVM	0	NA
1385	160	True FVE = 0.5	0.1	Zero-inflated	FDR: 0.25*pi	ZIV	0	NA
1386	160	True FVE = 0.5	0.1	Zero-inflated	FVE	GCTA positive	0.999999	0.5
1387	160	True FVE = 0.5	0.1	Zero-inflated	FVE	GCTA	0.266183	0.5
1388	160	True FVE = 0.5	0.1	Zero-inflated	FVE	ZIV	0.565996	0.5
1389	160	True FVE = 0.5	0.1	Zero-inflated	FVE	ZIVM	0.59922	0.5
1390	160	True FVE = 0.5	0.1	Zero-inflated	PNN	ZIV	0.0600878	0.1
1391	160	True FVE = 0.5	0.1	Zero-inflated	PNN	ZIVM	0.0479778	0.1
1392	160	True FVE = 0.5	0.1	Zero-inflated	MAE	ZIV	0.989938	NA
1393	160	True FVE = 0.5	0.1	Zero-inflated	MAE	LASSO	1.05999	NA
1394	160	True FVE = 0.5	0.1	Zero-inflated	MAE	RIDGE	1.2494	NA
1395	160	True FVE = 0.5	0.1	Zero-inflated	MAE	GCTA	0.986133	NA
1396	160	True FVE = 0.5	0.1	Zero-inflated	FVE coverage	ZIV	1	0.5
1397	160	True FVE = 0.5	0.1	Zero-inflated	FVE coverage	ZIVM	1	0.5
1398	160	True FVE = 0.5	0.1	Zero-inflated	PNN coverage	ZIV	1	0.1
1399	160	True FVE = 0.5	0.1	Zero-inflated	PNN coverage	ZIVM	1	0.1
1400	160	True FVE = 0.5	0.1	Zero-inflated	LogTime	ZIV	4.0199	NA
1401	160	True FVE = 0.5	0.1	Zero-inflated	LogTime	ZIVM	3.7108	NA
1402	160	True FVE = 0.5	0.1	Zero-inflated	LogTime	GCTA	2.95098	NA
1403	160	True FVE = 0.5	0.1	Zero-inflated	FVE CI range	ZIV	0.316718	0.5
1404	160	True FVE = 0.5	0.1	Zero-inflated	FVE CI range	ZIVM	0.458864	0.5
1405	160	True FVE = 0.5	0.1	Zero-inflated	PNN CI range	ZIV	0.0966107	0.1
1406	160	True FVE = 0.5	0.1	Zero-inflated	PNN CI range	ZIVM	0.103032	0.1
1407	160	True FVE = 0.5	0.1	Zero-inflated	Sensitivity: 1.00*pi	ZIVM	0.15	NA
1408	160	True FVE = 0.5	0.1	Zero-inflated	Sensitivity: 1.00*pi	ZIV	0.175	NA
1409	160	True FVE = 0.5	0.1	Zero-inflated	Sensitivity: 0.50*pi	ZIVM	0.1	NA
1410	160	True FVE = 0.5	0.1	Zero-inflated	Sensitivity: 0.50*pi	ZIV	0.1	NA
1411	160	True FVE = 0.5	0.1	Zero-inflated	Sensitivity: 0.25*pi	ZIVM	0.075	NA
1412	160	True FVE = 0.5	0.1	Zero-inflated	Sensitivity: 0.25*pi	ZIV	0.075	NA
1413	160	True FVE = 0.5	0.1	Zero-inflated	FDR: 1.00*pi	ZIVM	0.15	NA
1414	160	True FVE = 0.5	0.1	Zero-inflated	FDR: 1.00*pi	ZIV	0.175	NA
1415	160	True FVE = 0.5	0.1	Zero-inflated	FDR: 0.50*pi	ZIVM	0.555556	NA
1416	160	True FVE = 0.5	0.1	Zero-inflated	FDR: 0.50*pi	ZIV	0.666667	NA
1417	160	True FVE = 0.5	0.1	Zero-inflated	FDR: 0.25*pi	ZIVM	0.25	NA
1418	160	True FVE = 0.5	0.1	Zero-inflated	FDR: 0.25*pi	ZIV	0.5	NA
1419	160	True FVE = 0.5	0.1	Zero-inflated	FVE	GCTA positive	1e-06	0.5
1420	160	True FVE = 0.5	0.1	Zero-inflated	FVE	GCTA	0.148055	0.5
1421	160	True FVE = 0.5	0.1	Zero-inflated	FVE	ZIV	0.512146	0.5
1422	160	True FVE = 0.5	0.1	Zero-inflated	FVE	ZIVM	0.561248	0.5
1423	160	True FVE = 0.5	0.1	Zero-inflated	PNN	ZIV	0.0556909	0.1
1424	160	True FVE = 0.5	0.1	Zero-inflated	PNN	ZIVM	0.0561992	0.1
1425	160	True FVE = 0.5	0.1	Zero-inflated	MAE	ZIV	0.939517	NA
1426	160	True FVE = 0.5	0.1	Zero-inflated	MAE	LASSO	1.1234	NA
1427	160	True FVE = 0.5	0.1	Zero-inflated	MAE	RIDGE	1.30768	NA
1428	160	True FVE = 0.5	0.1	Zero-inflated	MAE	GCTA	0.948258	NA
1429	160	True FVE = 0.5	0.1	Zero-inflated	FVE coverage	ZIV	1	0.5
1430	160	True FVE = 0.5	0.1	Zero-inflated	FVE coverage	ZIVM	1	0.5
1431	160	True FVE = 0.5	0.1	Zero-inflated	PNN coverage	ZIV	1	0.1
1432	160	True FVE = 0.5	0.1	Zero-inflated	PNN coverage	ZIVM	1	0.1
1433	160	True FVE = 0.5	0.1	Zero-inflated	LogTime	ZIV	3.87403	NA
1434	160	True FVE = 0.5	0.1	Zero-inflated	LogTime	ZIVM	3.7643	NA
1435	160	True FVE = 0.5	0.1	Zero-inflated	LogTime	GCTA	2.95898	NA
1436	160	True FVE = 0.5	0.1	Zero-inflated	FVE CI range	ZIV	0.29255	0.5
1437	160	True FVE = 0.5	0.1	Zero-inflated	FVE CI range	ZIVM	0.675387	0.5
1438	160	True FVE = 0.5	0.1	Zero-inflated	PNN CI range	ZIV	0.109813	0.1
1439	160	True FVE = 0.5	0.1	Zero-inflated	PNN CI range	ZIVM	0.136839	0.1
1440	160	True FVE = 0.5	0.1	Zero-inflated	Sensitivity: 1.00*pi	ZIVM	0.275	NA
1441	160	True FVE = 0.5	0.1	Zero-inflated	Sensitivity: 1.00*pi	ZIV	0.25	NA
1442	160	True FVE = 0.5	0.1	Zero-inflated	Sensitivity: 0.50*pi	ZIVM	0.2	NA
1443	160	True FVE = 0.5	0.1	Zero-inflated	Sensitivity: 0.50*pi	ZIV	0.2	NA
1444	160	True FVE = 0.5	0.1	Zero-inflated	Sensitivity: 0.25*pi	ZIVM	0.1	NA
1445	160	True FVE = 0.5	0.1	Zero-inflated	Sensitivity: 0.25*pi	ZIV	0.125	NA
1446	160	True FVE = 0.5	0.1	Zero-inflated	FDR: 1.00*pi	ZIVM	0.275	NA
1447	160	True FVE = 0.5	0.1	Zero-inflated	FDR: 1.00*pi	ZIV	0.25	NA
1448	160	True FVE = 0.5	0.1	Zero-inflated	FDR: 0.50*pi	ZIVM	0.272727	NA
1449	160	True FVE = 0.5	0.1	Zero-inflated	FDR: 0.50*pi	ZIV	0.272727	NA
1450	160	True FVE = 0.5	0.1	Zero-inflated	FDR: 0.25*pi	ZIVM	0.2	NA
1451	160	True FVE = 0.5	0.1	Zero-inflated	FDR: 0.25*pi	ZIV	0	NA
1452	160	True FVE = 0.5	0.1	Zero-inflated	FVE	GCTA positive	1e-06	0.5
1453	160	True FVE = 0.5	0.1	Zero-inflated	FVE	GCTA	0.135096	0.5
1454	160	True FVE = 0.5	0.1	Zero-inflated	FVE	ZIV	0.365441	0.5
1455	160	True FVE = 0.5	0.1	Zero-inflated	FVE	ZIVM	0.17463	0.5
1456	160	True FVE = 0.5	0.1	Zero-inflated	PNN	ZIV	0.0539122	0.1
1457	160	True FVE = 0.5	0.1	Zero-inflated	PNN	ZIVM	0.0131986	0.1
1458	160	True FVE = 0.5	0.1	Zero-inflated	MAE	ZIV	1.40959	NA
1459	160	True FVE = 0.5	0.1	Zero-inflated	MAE	LASSO	1.55741	NA
1460	160	True FVE = 0.5	0.1	Zero-inflated	MAE	RIDGE	1.61457	NA
1461	160	True FVE = 0.5	0.1	Zero-inflated	MAE	GCTA	1.55743	NA
1462	160	True FVE = 0.5	0.1	Zero-inflated	FVE coverage	ZIV	1	0.5
1463	160	True FVE = 0.5	0.1	Zero-inflated	FVE coverage	ZIVM	0	0.5
1464	160	True FVE = 0.5	0.1	Zero-inflated	PNN coverage	ZIV	1	0.1
1465	160	True FVE = 0.5	0.1	Zero-inflated	PNN coverage	ZIVM	0	0.1
1466	160	True FVE = 0.5	0.1	Zero-inflated	LogTime	ZIV	3.99487	NA
1467	160	True FVE = 0.5	0.1	Zero-inflated	LogTime	ZIVM	3.57469	NA
1468	160	True FVE = 0.5	0.1	Zero-inflated	LogTime	GCTA	2.97995	NA
1469	160	True FVE = 0.5	0.1	Zero-inflated	FVE CI range	ZIV	0.374649	0.5
1470	160	True FVE = 0.5	0.1	Zero-inflated	FVE CI range	ZIVM	0.464907	0.5
1471	160	True FVE = 0.5	0.1	Zero-inflated	PNN CI range	ZIV	0.11071	0.1
1472	160	True FVE = 0.5	0.1	Zero-inflated	PNN CI range	ZIVM	0.0470502	0.1
1473	160	True FVE = 0.5	0.1	Zero-inflated	Sensitivity: 1.00*pi	ZIVM	0.1	NA
1474	160	True FVE = 0.5	0.1	Zero-inflated	Sensitivity: 1.00*pi	ZIV	0.15	NA
1475	160	True FVE = 0.5	0.1	Zero-inflated	Sensitivity: 0.50*pi	ZIVM	0.05	NA
1476	160	True FVE = 0.5	0.1	Zero-inflated	Sensitivity: 0.50*pi	ZIV	0.15	NA
1477	160	True FVE = 0.5	0.1	Zero-inflated	Sensitivity: 0.25*pi	ZIVM	0.025	NA
1478	160	True FVE = 0.5	0.1	Zero-inflated	Sensitivity: 0.25*pi	ZIV	0.1	NA
1479	160	True FVE = 0.5	0.1	Zero-inflated	FDR: 1.00*pi	ZIVM	0.1	NA
1480	160	True FVE = 0.5	0.1	Zero-inflated	FDR: 1.00*pi	ZIV	0.15	NA
1481	160	True FVE = 0.5	0.1	Zero-inflated	FDR: 0.50*pi	ZIVM	0	NA
1482	160	True FVE = 0.5	0.1	Zero-inflated	FDR: 0.50*pi	ZIV	0.4	NA
1483	160	True FVE = 0.5	0.1	Zero-inflated	FDR: 0.25*pi	ZIVM	0	NA
1484	160	True FVE = 0.5	0.1	Zero-inflated	FDR: 0.25*pi	ZIV	0.2	NA
1485	160	True FVE = 0.5	0.1	Zero-inflated	FVE	GCTA positive	1e-06	0.5
1486	160	True FVE = 0.5	0.1	Zero-inflated	FVE	GCTA	0.102	0.5
1487	160	True FVE = 0.5	0.1	Zero-inflated	FVE	ZIV	0.466453	0.5
1488	160	True FVE = 0.5	0.1	Zero-inflated	FVE	ZIVM	0.341137	0.5
1489	160	True FVE = 0.5	0.1	Zero-inflated	PNN	ZIV	0.0713039	0.1
1490	160	True FVE = 0.5	0.1	Zero-inflated	PNN	ZIVM	0.0277318	0.1
1491	160	True FVE = 0.5	0.1	Zero-inflated	MAE	ZIV	0.683391	NA
1492	160	True FVE = 0.5	0.1	Zero-inflated	MAE	LASSO	0.82102	NA
1493	160	True FVE = 0.5	0.1	Zero-inflated	MAE	RIDGE	0.77859	NA
1494	160	True FVE = 0.5	0.1	Zero-inflated	MAE	GCTA	1.37936	NA
1495	160	True FVE = 0.5	0.1	Zero-inflated	FVE coverage	ZIV	1	0.5
1496	160	True FVE = 0.5	0.1	Zero-inflated	FVE coverage	ZIVM	1	0.5
1497	160	True FVE = 0.5	0.1	Zero-inflated	PNN coverage	ZIV	1	0.1
1498	160	True FVE = 0.5	0.1	Zero-inflated	PNN coverage	ZIVM	1	0.1
1499	160	True FVE = 0.5	0.1	Zero-inflated	LogTime	ZIV	3.99574	NA
1500	160	True FVE = 0.5	0.1	Zero-inflated	LogTime	ZIVM	3.58161	NA
1501	160	True FVE = 0.5	0.1	Zero-inflated	LogTime	GCTA	2.95167	NA
1502	160	True FVE = 0.5	0.1	Zero-inflated	FVE CI range	ZIV	0.349224	0.5
1503	160	True FVE = 0.5	0.1	Zero-inflated	FVE CI range	ZIVM	0.602446	0.5
1504	160	True FVE = 0.5	0.1	Zero-inflated	PNN CI range	ZIV	0.10449	0.1
1505	160	True FVE = 0.5	0.1	Zero-inflated	PNN CI range	ZIVM	0.107272	0.1
1506	160	True FVE = 0.5	0.1	Zero-inflated	Sensitivity: 1.00*pi	ZIVM	0.1	NA
1507	160	True FVE = 0.5	0.1	Zero-inflated	Sensitivity: 1.00*pi	ZIV	0.2	NA
1508	160	True FVE = 0.5	0.1	Zero-inflated	Sensitivity: 0.50*pi	ZIVM	0.05	NA
1509	160	True FVE = 0.5	0.1	Zero-inflated	Sensitivity: 0.50*pi	ZIV	0.15	NA
1510	160	True FVE = 0.5	0.1	Zero-inflated	Sensitivity: 0.25*pi	ZIVM	0.025	NA
1511	160	True FVE = 0.5	0.1	Zero-inflated	Sensitivity: 0.25*pi	ZIV	0.075	NA
1512	160	True FVE = 0.5	0.1	Zero-inflated	FDR: 1.00*pi	ZIVM	0.1	NA
1513	160	True FVE = 0.5	0.1	Zero-inflated	FDR: 1.00*pi	ZIV	0.2	NA
1514	160	True FVE = 0.5	0.1	Zero-inflated	FDR: 0.50*pi	ZIVM	0.6	NA
1515	160	True FVE = 0.5	0.1	Zero-inflated	FDR: 0.50*pi	ZIV	0.571429	NA
1516	160	True FVE = 0.5	0.1	Zero-inflated	FDR: 0.25*pi	ZIVM	0.5	NA
1517	160	True FVE = 0.5	0.1	Zero-inflated	FDR: 0.25*pi	ZIV	0.571429	NA
1518	160	True FVE = 0.5	0.1	Zero-inflated	FVE	GCTA positive	1e-06	0.5
1519	160	True FVE = 0.5	0.1	Zero-inflated	FVE	GCTA	0.524959	0.5
1520	160	True FVE = 0.5	0.1	Zero-inflated	FVE	ZIV	0.477128	0.5
1521	160	True FVE = 0.5	0.1	Zero-inflated	FVE	ZIVM	0.959259	0.5
1522	160	True FVE = 0.5	0.1	Zero-inflated	PNN	ZIV	0.0636097	0.1
1523	160	True FVE = 0.5	0.1	Zero-inflated	PNN	ZIVM	0.294858	0.1
1524	160	True FVE = 0.5	0.1	Zero-inflated	MAE	ZIV	0.752474	NA
1525	160	True FVE = 0.5	0.1	Zero-inflated	MAE	LASSO	1.23753	NA
1526	160	True FVE = 0.5	0.1	Zero-inflated	MAE	RIDGE	1.13121	NA
1527	160	True FVE = 0.5	0.1	Zero-inflated	MAE	GCTA	1.15017	NA
1528	160	True FVE = 0.5	0.1	Zero-inflated	FVE coverage	ZIV	1	0.5
1529	160	True FVE = 0.5	0.1	Zero-inflated	FVE coverage	ZIVM	0	0.5
1530	160	True FVE = 0.5	0.1	Zero-inflated	PNN coverage	ZIV	1	0.1
1531	160	True FVE = 0.5	0.1	Zero-inflated	PNN coverage	ZIVM	0	0.1
1532	160	True FVE = 0.5	0.1	Zero-inflated	LogTime	ZIV	4.141	NA
1533	160	True FVE = 0.5	0.1	Zero-inflated	LogTime	ZIVM	4.5747	NA
1534	160	True FVE = 0.5	0.1	Zero-inflated	LogTime	GCTA	2.93891	NA
1535	160	True FVE = 0.5	0.1	Zero-inflated	FVE CI range	ZIV	0.334529	0.5
1536	160	True FVE = 0.5	0.1	Zero-inflated	FVE CI range	ZIVM	0.00806711	0.5
1537	160	True FVE = 0.5	0.1	Zero-inflated	PNN CI range	ZIV	0.088971	0.1
1538	160	True FVE = 0.5	0.1	Zero-inflated	PNN CI range	ZIVM	0	0.1
1539	160	True FVE = 0.5	0.1	Zero-inflated	Sensitivity: 1.00*pi	ZIVM	0.3	NA
1540	160	True FVE = 0.5	0.1	Zero-inflated	Sensitivity: 1.00*pi	ZIV	0.125	NA
1541	160	True FVE = 0.5	0.1	Zero-inflated	Sensitivity: 0.50*pi	ZIVM	0.25	NA
1542	160	True FVE = 0.5	0.1	Zero-inflated	Sensitivity: 0.50*pi	ZIV	0.1	NA
1543	160	True FVE = 0.5	0.1	Zero-inflated	Sensitivity: 0.25*pi	ZIVM	0.15	NA
1544	160	True FVE = 0.5	0.1	Zero-inflated	Sensitivity: 0.25*pi	ZIV	0.075	NA
1545	160	True FVE = 0.5	0.1	Zero-inflated	FDR: 1.00*pi	ZIVM	0.3	NA
1546	160	True FVE = 0.5	0.1	Zero-inflated	FDR: 1.00*pi	ZIV	0.125	NA
1547	160	True FVE = 0.5	0.1	Zero-inflated	FDR: 0.50*pi	ZIVM	0.827586	NA
1548	160	True FVE = 0.5	0.1	Zero-inflated	FDR: 0.50*pi	ZIV	0.666667	NA
1549	160	True FVE = 0.5	0.1	Zero-inflated	FDR: 0.25*pi	ZIVM	0.793103	NA
1550	160	True FVE = 0.5	0.1	Zero-inflated	FDR: 0.25*pi	ZIV	0.5	NA
1551	160	True FVE = 0.5	0.1	Zero-inflated	FVE	GCTA positive	0.354106	0.5
1552	160	True FVE = 0.5	0.1	Zero-inflated	FVE	GCTA	0.321964	0.5
1553	160	True FVE = 0.5	0.1	Zero-inflated	FVE	ZIV	0.429002	0.5
1554	160	True FVE = 0.5	0.1	Zero-inflated	FVE	ZIVM	0.359848	0.5
1555	160	True FVE = 0.5	0.1	Zero-inflated	PNN	ZIV	0.0663023	0.1
1556	160	True FVE = 0.5	0.1	Zero-inflated	PNN	ZIVM	0.0396086	0.1
1557	160	True FVE = 0.5	0.1	Zero-inflated	MAE	ZIV	0.842229	NA
1558	160	True FVE = 0.5	0.1	Zero-inflated	MAE	LASSO	1.04801	NA
1559	160	True FVE = 0.5	0.1	Zero-inflated	MAE	RIDGE	1.1218	NA
1560	160	True FVE = 0.5	0.1	Zero-inflated	MAE	GCTA	1.15392	NA
1561	160	True FVE = 0.5	0.1	Zero-inflated	FVE coverage	ZIV	1	0.5
1562	160	True FVE = 0.5	0.1	Zero-inflated	FVE coverage	ZIVM	1	0.5
1563	160	True FVE = 0.5	0.1	Zero-inflated	PNN coverage	ZIV	1	0.1
1564	160	True FVE = 0.5	0.1	Zero-inflated	PNN coverage	ZIVM	1	0.1
1565	160	True FVE = 0.5	0.1	Zero-inflated	LogTime	ZIV	3.03014	NA
1566	160	True FVE = 0.5	0.1	Zero-inflated	LogTime	ZIVM	4.44457	NA
1567	160	True FVE = 0.5	0.1	Zero-inflated	LogTime	GCTA	2.94723	NA
1568	160	True FVE = 0.5	0.1	Zero-inflated	FVE CI range	ZIV	0.368601	0.5
1569	160	True FVE = 0.5	0.1	Zero-inflated	FVE CI range	ZIVM	0.687543	0.5
1570	160	True FVE = 0.5	0.1	Zero-inflated	PNN CI range	ZIV	0.115073	0.1
1571	160	True FVE = 0.5	0.1	Zero-inflated	PNN CI range	ZIVM	0.132144	0.1
1572	160	True FVE = 0.5	0.1	Zero-inflated	Sensitivity: 1.00*pi	ZIVM	0.15	NA
1573	160	True FVE = 0.5	0.1	Zero-inflated	Sensitivity: 1.00*pi	ZIV	0.175	NA
1574	160	True FVE = 0.5	0.1	Zero-inflated	Sensitivity: 0.50*pi	ZIVM	0.1	NA
1575	160	True FVE = 0.5	0.1	Zero-inflated	Sensitivity: 0.50*pi	ZIV	0.1	NA
1576	160	True FVE = 0.5	0.1	Zero-inflated	Sensitivity: 0.25*pi	ZIVM	0.075	NA
1577	160	True FVE = 0.5	0.1	Zero-inflated	Sensitivity: 0.25*pi	ZIV	0.1	NA
1578	160	True FVE = 0.5	0.1	Zero-inflated	FDR: 1.00*pi	ZIVM	0.15	NA
1579	160	True FVE = 0.5	0.1	Zero-inflated	FDR: 1.00*pi	ZIV	0.175	NA
1580	160	True FVE = 0.5	0.1	Zero-inflated	FDR: 0.50*pi	ZIVM	0.428571	NA
1581	160	True FVE = 0.5	0.1	Zero-inflated	FDR: 0.50*pi	ZIV	0.692308	NA
1582	160	True FVE = 0.5	0.1	Zero-inflated	FDR: 0.25*pi	ZIVM	0	NA
1583	160	True FVE = 0.5	0.1	Zero-inflated	FDR: 0.25*pi	ZIV	0.333333	NA
1584	160	True FVE = 0.5	0.1	Zero-inflated	FVE	GCTA positive	1e-06	0.5
1585	160	True FVE = 0.5	0.1	Zero-inflated	FVE	GCTA	0.265493	0.5
1586	160	True FVE = 0.5	0.1	Zero-inflated	FVE	ZIV	0.52809	0.5
1587	160	True FVE = 0.5	0.1	Zero-inflated	FVE	ZIVM	0.540898	0.5
1588	160	True FVE = 0.5	0.1	Zero-inflated	PNN	ZIV	0.0513088	0.1
1589	160	True FVE = 0.5	0.1	Zero-inflated	PNN	ZIVM	0.0397123	0.1
1590	160	True FVE = 0.5	0.1	Zero-inflated	MAE	ZIV	0.736756	NA
1591	160	True FVE = 0.5	0.1	Zero-inflated	MAE	LASSO	1.26248	NA
1592	160	True FVE = 0.5	0.1	Zero-inflated	MAE	RIDGE	1.27704	NA
1593	160	True FVE = 0.5	0.1	Zero-inflated	MAE	GCTA	1.16513	NA
1594	160	True FVE = 0.5	0.1	Zero-inflated	FVE coverage	ZIV	1	0.5
1595	160	True FVE = 0.5	0.1	Zero-inflated	FVE coverage	ZIVM	1	0.5
1596	160	True FVE = 0.5	0.1	Zero-inflated	PNN coverage	ZIV	1	0.1
1597	160	True FVE = 0.5	0.1	Zero-inflated	PNN coverage	ZIVM	0	0.1
1598	160	True FVE = 0.5	0.1	Zero-inflated	LogTime	ZIV	4.01496	NA
1599	160	True FVE = 0.5	0.1	Zero-inflated	LogTime	ZIVM	3.63427	NA
1600	160	True FVE = 0.5	0.1	Zero-inflated	LogTime	GCTA	2.94223	NA
1601	160	True FVE = 0.5	0.1	Zero-inflated	FVE CI range	ZIV	0.361481	0.5
1602	160	True FVE = 0.5	0.1	Zero-inflated	FVE CI range	ZIVM	0.475435	0.5
1603	160	True FVE = 0.5	0.1	Zero-inflated	PNN CI range	ZIV	0.107427	0.1
1604	160	True FVE = 0.5	0.1	Zero-inflated	PNN CI range	ZIVM	0.0811471	0.1
1605	160	True FVE = 0.5	0.1	Zero-inflated	Sensitivity: 1.00*pi	ZIVM	0.25	NA
1606	160	True FVE = 0.5	0.1	Zero-inflated	Sensitivity: 1.00*pi	ZIV	0.25	NA
1607	160	True FVE = 0.5	0.1	Zero-inflated	Sensitivity: 0.50*pi	ZIVM	0.15	NA
1608	160	True FVE = 0.5	0.1	Zero-inflated	Sensitivity: 0.50*pi	ZIV	0.225	NA
1609	160	True FVE = 0.5	0.1	Zero-inflated	Sensitivity: 0.25*pi	ZIVM	0.075	NA
1610	160	True FVE = 0.5	0.1	Zero-inflated	Sensitivity: 0.25*pi	ZIV	0.125	NA
1611	160	True FVE = 0.5	0.1	Zero-inflated	FDR: 1.00*pi	ZIVM	0.25	NA
1612	160	True FVE = 0.5	0.1	Zero-inflated	FDR: 1.00*pi	ZIV	0.25	NA
1613	160	True FVE = 0.5	0.1	Zero-inflated	FDR: 0.50*pi	ZIVM	0.142857	NA
1614	160	True FVE = 0.5	0.1	Zero-inflated	FDR: 0.50*pi	ZIV	0.1	NA
1615	160	True FVE = 0.5	0.1	Zero-inflated	FDR: 0.25*pi	ZIVM	0	NA
1616	160	True FVE = 0.5	0.1	Zero-inflated	FDR: 0.25*pi	ZIV	0	NA
1617	160	True FVE = 0.5	0.1	Zero-inflated	FVE	GCTA positive	0.241292	0.5
1618	160	True FVE = 0.5	0.1	Zero-inflated	FVE	GCTA	0.257739	0.5
1619	160	True FVE = 0.5	0.1	Zero-inflated	FVE	ZIV	0.365616	0.5
1620	160	True FVE = 0.5	0.1	Zero-inflated	FVE	ZIVM	0.237918	0.5
1621	160	True FVE = 0.5	0.1	Zero-inflated	PNN	ZIV	0.0429904	0.1
1622	160	True FVE = 0.5	0.1	Zero-inflated	PNN	ZIVM	0.0158382	0.1
1623	160	True FVE = 0.5	0.1	Zero-inflated	MAE	ZIV	1.21763	NA
1624	160	True FVE = 0.5	0.1	Zero-inflated	MAE	LASSO	1.80068	NA
1625	160	True FVE = 0.5	0.1	Zero-inflated	MAE	RIDGE	1.67223	NA
1626	160	True FVE = 0.5	0.1	Zero-inflated	MAE	GCTA	1.9618	NA
1627	160	True FVE = 0.5	0.1	Zero-inflated	FVE coverage	ZIV	1	0.5
1628	160	True FVE = 0.5	0.1	Zero-inflated	FVE coverage	ZIVM	0	0.5
1629	160	True FVE = 0.5	0.1	Zero-inflated	PNN coverage	ZIV	1	0.1
1630	160	True FVE = 0.5	0.1	Zero-inflated	PNN coverage	ZIVM	0	0.1
1631	160	True FVE = 0.5	0.1	Zero-inflated	LogTime	ZIV	3.86181	NA
1632	160	True FVE = 0.5	0.1	Zero-inflated	LogTime	ZIVM	3.63577	NA
1633	160	True FVE = 0.5	0.1	Zero-inflated	LogTime	GCTA	2.94272	NA
1634	160	True FVE = 0.5	0.1	Zero-inflated	FVE CI range	ZIV	0.371819	0.5
1635	160	True FVE = 0.5	0.1	Zero-inflated	FVE CI range	ZIVM	0.418713	0.5
1636	160	True FVE = 0.5	0.1	Zero-inflated	PNN CI range	ZIV	0.106548	0.1
1637	160	True FVE = 0.5	0.1	Zero-inflated	PNN CI range	ZIVM	0.0459102	0.1
1638	160	True FVE = 0.5	0.1	Zero-inflated	Sensitivity: 1.00*pi	ZIVM	0.075	NA
1639	160	True FVE = 0.5	0.1	Zero-inflated	Sensitivity: 1.00*pi	ZIV	0.15	NA
1640	160	True FVE = 0.5	0.1	Zero-inflated	Sensitivity: 0.50*pi	ZIVM	0.05	NA
1641	160	True FVE = 0.5	0.1	Zero-inflated	Sensitivity: 0.50*pi	ZIV	0.1	NA
1642	160	True FVE = 0.5	0.1	Zero-inflated	Sensitivity: 0.25*pi	ZIVM	0.025	NA
1643	160	True FVE = 0.5	0.1	Zero-inflated	Sensitivity: 0.25*pi	ZIV	0.05	NA
1644	160	True FVE = 0.5	0.1	Zero-inflated	FDR: 1.00*pi	ZIVM	0.075	NA
1645	160	True FVE = 0.5	0.1	Zero-inflated	FDR: 1.00*pi	ZIV	0.15	NA
1646	160	True FVE = 0.5	0.1	Zero-inflated	FDR: 0.50*pi	ZIVM	0.333333	NA
1647	160	True FVE = 0.5	0.1	Zero-inflated	FDR: 0.50*pi	ZIV	0.5	NA
1648	160	True FVE = 0.5	0.1	Zero-inflated	FDR: 0.25*pi	ZIVM	0	NA
1649	160	True FVE = 0.5	0.1	Zero-inflated	FDR: 0.25*pi	ZIV	0.5	NA
1650	160	True FVE = 0.5	0.1	Zero-inflated	FVE	GCTA positive	0.229568	0.5
1651	160	True FVE = 0.5	0.1	Zero-inflated	FVE	GCTA	0.106107	0.5
1652	160	True FVE = 0.5	0.1	Zero-inflated	FVE	ZIV	0.449836	0.5
1653	160	True FVE = 0.5	0.1	Zero-inflated	FVE	ZIVM	0.323548	0.5
1654	160	True FVE = 0.5	0.1	Zero-inflated	PNN	ZIV	0.0475588	0.1
1655	160	True FVE = 0.5	0.1	Zero-inflated	PNN	ZIVM	0.018323	0.1
1656	160	True FVE = 0.5	0.1	Zero-inflated	MAE	ZIV	0.919803	NA
1657	160	True FVE = 0.5	0.1	Zero-inflated	MAE	LASSO	1.0345	NA
1658	160	True FVE = 0.5	0.1	Zero-inflated	MAE	RIDGE	1.19504	NA
1659	160	True FVE = 0.5	0.1	Zero-inflated	MAE	GCTA	0.874173	NA
1660	160	True FVE = 0.5	0.1	Zero-inflated	FVE coverage	ZIV	1	0.5
1661	160	True FVE = 0.5	0.1	Zero-inflated	FVE coverage	ZIVM	1	0.5
1662	160	True FVE = 0.5	0.1	Zero-inflated	PNN coverage	ZIV	0	0.1
1663	160	True FVE = 0.5	0.1	Zero-inflated	PNN coverage	ZIVM	0	0.1
1664	160	True FVE = 0.5	0.1	Zero-inflated	LogTime	ZIV	4.12547	NA
1665	160	True FVE = 0.5	0.1	Zero-inflated	LogTime	ZIVM	3.70536	NA
1666	160	True FVE = 0.5	0.1	Zero-inflated	LogTime	GCTA	2.94872	NA
1667	160	True FVE = 0.5	0.1	Zero-inflated	FVE CI range	ZIV	0.359978	0.5
1668	160	True FVE = 0.5	0.1	Zero-inflated	FVE CI range	ZIVM	0.504847	0.5
1669	160	True FVE = 0.5	0.1	Zero-inflated	PNN CI range	ZIV	0.0734415	0.1
1670	160	True FVE = 0.5	0.1	Zero-inflated	PNN CI range	ZIVM	0.0596113	0.1
1671	160	True FVE = 0.5	0.1	Zero-inflated	Sensitivity: 1.00*pi	ZIVM	0.075	NA
1672	160	True FVE = 0.5	0.1	Zero-inflated	Sensitivity: 1.00*pi	ZIV	0.15	NA
1673	160	True FVE = 0.5	0.1	Zero-inflated	Sensitivity: 0.50*pi	ZIVM	0.075	NA
1674	160	True FVE = 0.5	0.1	Zero-inflated	Sensitivity: 0.50*pi	ZIV	0.1	NA
1675	160	True FVE = 0.5	0.1	Zero-inflated	Sensitivity: 0.25*pi	ZIVM	0.025	NA
1676	160	True FVE = 0.5	0.1	Zero-inflated	Sensitivity: 0.25*pi	ZIV	0.075	NA
1677	160	True FVE = 0.5	0.1	Zero-inflated	FDR: 1.00*pi	ZIVM	0.075	NA
1678	160	True FVE = 0.5	0.1	Zero-inflated	FDR: 1.00*pi	ZIV	0.15	NA
1679	160	True FVE = 0.5	0.1	Zero-inflated	FDR: 0.50*pi	ZIVM	0	NA
1680	160	True FVE = 0.5	0.1	Zero-inflated	FDR: 0.50*pi	ZIV	0.555556	NA
1681	160	True FVE = 0.5	0.1	Zero-inflated	FDR: 0.25*pi	ZIVM	0	NA
1682	160	True FVE = 0.5	0.1	Zero-inflated	FDR: 0.25*pi	ZIV	0.25	NA
1683	160	True FVE = 0.5	0.1	Zero-inflated	FVE	GCTA positive	1e-06	0.5
1684	160	True FVE = 0.5	0.1	Zero-inflated	FVE	GCTA	0.521228	0.5
1685	160	True FVE = 0.5	0.1	Zero-inflated	FVE	ZIV	0.4742	0.5
1686	160	True FVE = 0.5	0.1	Zero-inflated	FVE	ZIVM	0.543729	0.5
1687	160	True FVE = 0.5	0.1	Zero-inflated	PNN	ZIV	0.057386	0.1
1688	160	True FVE = 0.5	0.1	Zero-inflated	PNN	ZIVM	0.0541546	0.1
1689	160	True FVE = 0.5	0.1	Zero-inflated	MAE	ZIV	0.932117	NA
1690	160	True FVE = 0.5	0.1	Zero-inflated	MAE	LASSO	1.06037	NA
1691	160	True FVE = 0.5	0.1	Zero-inflated	MAE	RIDGE	1.10609	NA
1692	160	True FVE = 0.5	0.1	Zero-inflated	MAE	GCTA	1.07247	NA
1693	160	True FVE = 0.5	0.1	Zero-inflated	FVE coverage	ZIV	1	0.5
1694	160	True FVE = 0.5	0.1	Zero-inflated	FVE coverage	ZIVM	1	0.5
1695	160	True FVE = 0.5	0.1	Zero-inflated	PNN coverage	ZIV	1	0.1
1696	160	True FVE = 0.5	0.1	Zero-inflated	PNN coverage	ZIVM	1	0.1
1697	160	True FVE = 0.5	0.1	Zero-inflated	LogTime	ZIV	3.91443	NA
1698	160	True FVE = 0.5	0.1	Zero-inflated	LogTime	ZIVM	3.64633	NA
1699	160	True FVE = 0.5	0.1	Zero-inflated	LogTime	GCTA	2.94954	NA
1700	160	True FVE = 0.5	0.1	Zero-inflated	FVE CI range	ZIV	0.351279	0.5
1701	160	True FVE = 0.5	0.1	Zero-inflated	FVE CI range	ZIVM	0.764515	0.5
1702	160	True FVE = 0.5	0.1	Zero-inflated	PNN CI range	ZIV	0.109182	0.1
1703	160	True FVE = 0.5	0.1	Zero-inflated	PNN CI range	ZIVM	0.134473	0.1
1704	160	True FVE = 0.5	0.1	Zero-inflated	Sensitivity: 1.00*pi	ZIVM	0.075	NA
1705	160	True FVE = 0.5	0.1	Zero-inflated	Sensitivity: 1.00*pi	ZIV	0.075	NA
1706	160	True FVE = 0.5	0.1	Zero-inflated	Sensitivity: 0.50*pi	ZIVM	0.075	NA
1707	160	True FVE = 0.5	0.1	Zero-inflated	Sensitivity: 0.50*pi	ZIV	0.075	NA
1708	160	True FVE = 0.5	0.1	Zero-inflated	Sensitivity: 0.25*pi	ZIVM	0.025	NA
1709	160	True FVE = 0.5	0.1	Zero-inflated	Sensitivity: 0.25*pi	ZIV	0.025	NA
1710	160	True FVE = 0.5	0.1	Zero-inflated	FDR: 1.00*pi	ZIVM	0.075	NA
1711	160	True FVE = 0.5	0.1	Zero-inflated	FDR: 1.00*pi	ZIV	0.075	NA
1712	160	True FVE = 0.5	0.1	Zero-inflated	FDR: 0.50*pi	ZIVM	0.7	NA
1713	160	True FVE = 0.5	0.1	Zero-inflated	FDR: 0.50*pi	ZIV	0.727273	NA
1714	160	True FVE = 0.5	0.1	Zero-inflated	FDR: 0.25*pi	ZIVM	0.8	NA
1715	160	True FVE = 0.5	0.1	Zero-inflated	FDR: 0.25*pi	ZIV	0.8	NA
1716	160	True FVE = 0.5	0.1	Zero-inflated	FVE	GCTA positive	1e-06	0.5
1717	160	True FVE = 0.5	0.1	Zero-inflated	FVE	GCTA	0.26973	0.5
1718	160	True FVE = 0.5	0.1	Zero-inflated	FVE	ZIV	0.334214	0.5
1719	160	True FVE = 0.5	0.1	Zero-inflated	FVE	ZIVM	0.0248825	0.5
1720	160	True FVE = 0.5	0.1	Zero-inflated	PNN	ZIV	0.0941819	0.1
1721	160	True FVE = 0.5	0.1	Zero-inflated	PNN	ZIVM	0.003384	0.1
1722	160	True FVE = 0.5	0.1	Zero-inflated	MAE	ZIV	0.76976	NA
1723	160	True FVE = 0.5	0.1	Zero-inflated	MAE	LASSO	1.08768	NA
1724	160	True FVE = 0.5	0.1	Zero-inflated	MAE	RIDGE	1.29489	NA
1725	160	True FVE = 0.5	0.1	Zero-inflated	MAE	GCTA	1.15125	NA
1726	160	True FVE = 0.5	0.1	Zero-inflated	FVE coverage	ZIV	0	0.5
1727	160	True FVE = 0.5	0.1	Zero-inflated	FVE coverage	ZIVM	0	0.5
1728	160	True FVE = 0.5	0.1	Zero-inflated	PNN coverage	ZIV	1	0.1
1729	160	True FVE = 0.5	0.1	Zero-inflated	PNN coverage	ZIVM	0	0.1
1730	160	True FVE = 0.5	0.1	Zero-inflated	LogTime	ZIV	4.16834	NA
1731	160	True FVE = 0.5	0.1	Zero-inflated	LogTime	ZIVM	4.4214	NA
1732	160	True FVE = 0.5	0.1	Zero-inflated	LogTime	GCTA	2.96476	NA
1733	160	True FVE = 0.5	0.1	Zero-inflated	FVE CI range	ZIV	0.300159	0.5
1734	160	True FVE = 0.5	0.1	Zero-inflated	FVE CI range	ZIVM	0.204424	0.5
1735	160	True FVE = 0.5	0.1	Zero-inflated	PNN CI range	ZIV	0.102683	0.1
1736	160	True FVE = 0.5	0.1	Zero-inflated	PNN CI range	ZIVM	0.0199022	0.1
1737	160	True FVE = 0.5	0.1	Zero-inflated	Sensitivity: 1.00*pi	ZIVM	0	NA
1738	160	True FVE = 0.5	0.1	Zero-inflated	Sensitivity: 1.00*pi	ZIV	0.35	NA
1739	160	True FVE = 0.5	0.1	Zero-inflated	Sensitivity: 0.50*pi	ZIVM	0	NA
1740	160	True FVE = 0.5	0.1	Zero-inflated	Sensitivity: 0.50*pi	ZIV	0.275	NA
1741	160	True FVE = 0.5	0.1	Zero-inflated	Sensitivity: 0.25*pi	ZIVM	0	NA
1742	160	True FVE = 0.5	0.1	Zero-inflated	Sensitivity: 0.25*pi	ZIV	0.125	NA
1743	160	True FVE = 0.5	0.1	Zero-inflated	FDR: 1.00*pi	ZIVM	0	NA
1744	160	True FVE = 0.5	0.1	Zero-inflated	FDR: 1.00*pi	ZIV	0.35	NA
1745	160	True FVE = 0.5	0.1	Zero-inflated	FDR: 0.50*pi	ZIVM	NA	NA
1746	160	True FVE = 0.5	0.1	Zero-inflated	FDR: 0.50*pi	ZIV	0.388889	NA
1747	160	True FVE = 0.5	0.1	Zero-inflated	FDR: 0.25*pi	ZIVM	NA	NA
1748	160	True FVE = 0.5	0.1	Zero-inflated	FDR: 0.25*pi	ZIV	0.444444	NA
1749	160	True FVE = 0.5	0.1	Zero-inflated	FVE	GCTA positive	0.234939	0.5
1750	160	True FVE = 0.5	0.1	Zero-inflated	FVE	GCTA	0.198027	0.5
1751	160	True FVE = 0.5	0.1	Zero-inflated	FVE	ZIV	0.336911	0.5
1752	160	True FVE = 0.5	0.1	Zero-inflated	FVE	ZIVM	0.122637	0.5
1753	160	True FVE = 0.5	0.1	Zero-inflated	PNN	ZIV	0.0519258	0.1
1754	160	True FVE = 0.5	0.1	Zero-inflated	PNN	ZIVM	0.0105233	0.1
1755	160	True FVE = 0.5	0.1	Zero-inflated	MAE	ZIV	0.991827	NA
1756	160	True FVE = 0.5	0.1	Zero-inflated	MAE	LASSO	1.41715	NA
1757	160	True FVE = 0.5	0.1	Zero-inflated	MAE	RIDGE	1.2479	NA
1758	160	True FVE = 0.5	0.1	Zero-inflated	MAE	GCTA	1.05342	NA
1759	160	True FVE = 0.5	0.1	Zero-inflated	FVE coverage	ZIV	1	0.5
1760	160	True FVE = 0.5	0.1	Zero-inflated	FVE coverage	ZIVM	0	0.5
1761	160	True FVE = 0.5	0.1	Zero-inflated	PNN coverage	ZIV	1	0.1
1762	160	True FVE = 0.5	0.1	Zero-inflated	PNN coverage	ZIVM	0	0.1
1763	160	True FVE = 0.5	0.1	Zero-inflated	LogTime	ZIV	3.07453	NA
1764	160	True FVE = 0.5	0.1	Zero-inflated	LogTime	ZIVM	4.35785	NA
1765	160	True FVE = 0.5	0.1	Zero-inflated	LogTime	GCTA	2.94802	NA
1766	160	True FVE = 0.5	0.1	Zero-inflated	FVE CI range	ZIV	0.349518	0.5
1767	160	True FVE = 0.5	0.1	Zero-inflated	FVE CI range	ZIVM	0.427977	0.5
1768	160	True FVE = 0.5	0.1	Zero-inflated	PNN CI range	ZIV	0.108783	0.1
1769	160	True FVE = 0.5	0.1	Zero-inflated	PNN CI range	ZIVM	0.0520431	0.1
1770	160	True FVE = 0.5	0.1	Zero-inflated	Sensitivity: 1.00*pi	ZIVM	0.075	NA
1771	160	True FVE = 0.5	0.1	Zero-inflated	Sensitivity: 1.00*pi	ZIV	0.175	NA
1772	160	True FVE = 0.5	0.1	Zero-inflated	Sensitivity: 0.50*pi	ZIVM	0.05	NA
1773	160	True FVE = 0.5	0.1	Zero-inflated	Sensitivity: 0.50*pi	ZIV	0.125	NA
1774	160	True FVE = 0.5	0.1	Zero-inflated	Sensitivity: 0.25*pi	ZIVM	0.025	NA
1775	160	True FVE = 0.5	0.1	Zero-inflated	Sensitivity: 0.25*pi	ZIV	0.075	NA
1776	160	True FVE = 0.5	0.1	Zero-inflated	FDR: 1.00*pi	ZIVM	0.075	NA
1777	160	True FVE = 0.5	0.1	Zero-inflated	FDR: 1.00*pi	ZIV	0.175	NA
1778	160	True FVE = 0.5	0.1	Zero-inflated	FDR: 0.50*pi	ZIVM	0	NA
1779	160	True FVE = 0.5	0.1	Zero-inflated	FDR: 0.50*pi	ZIV	0.5	NA
1780	160	True FVE = 0.5	0.1	Zero-inflated	FDR: 0.25*pi	ZIVM	0	NA
1781	160	True FVE = 0.5	0.1	Zero-inflated	FDR: 0.25*pi	ZIV	0.4	NA
1782	160	True FVE = 0.5	0.1	Zero-inflated	FVE	GCTA positive	0.705263	0.5
1783	160	True FVE = 0.5	0.1	Zero-inflated	FVE	GCTA	0.350373	0.5
1784	160	True FVE = 0.5	0.1	Zero-inflated	FVE	ZIV	0.555467	0.5
1785	160	True FVE = 0.5	0.1	Zero-inflated	FVE	ZIVM	0.609858	0.5
1786	160	True FVE = 0.5	0.1	Zero-inflated	PNN	ZIV	0.0477133	0.1
1787	160	True FVE = 0.5	0.1	Zero-inflated	PNN	ZIVM	0.0475264	0.1
1788	160	True FVE = 0.5	0.1	Zero-inflated	MAE	ZIV	0.92893	NA
1789	160	True FVE = 0.5	0.1	Zero-inflated	MAE	LASSO	1.29815	NA
1790	160	True FVE = 0.5	0.1	Zero-inflated	MAE	RIDGE	1.17158	NA
1791	160	True FVE = 0.5	0.1	Zero-inflated	MAE	GCTA	0.730479	NA
1792	160	True FVE = 0.5	0.1	Zero-inflated	FVE coverage	ZIV	1	0.5
1793	160	True FVE = 0.5	0.1	Zero-inflated	FVE coverage	ZIVM	1	0.5
1794	160	True FVE = 0.5	0.1	Zero-inflated	PNN coverage	ZIV	1	0.1
1795	160	True FVE = 0.5	0.1	Zero-inflated	PNN coverage	ZIVM	1	0.1
1796	160	True FVE = 0.5	0.1	Zero-inflated	LogTime	ZIV	4.00814	NA
1797	160	True FVE = 0.5	0.1	Zero-inflated	LogTime	ZIVM	3.66558	NA
1798	160	True FVE = 0.5	0.1	Zero-inflated	LogTime	GCTA	2.95184	NA
1799	160	True FVE = 0.5	0.1	Zero-inflated	FVE CI range	ZIV	0.385554	0.5
1800	160	True FVE = 0.5	0.1	Zero-inflated	FVE CI range	ZIVM	0.41976	0.5
1801	160	True FVE = 0.5	0.1	Zero-inflated	PNN CI range	ZIV	0.105371	0.1
1802	160	True FVE = 0.5	0.1	Zero-inflated	PNN CI range	ZIVM	0.102706	0.1
1803	160	True FVE = 0.5	0.1	Zero-inflated	Sensitivity: 1.00*pi	ZIVM	0.2	NA
1804	160	True FVE = 0.5	0.1	Zero-inflated	Sensitivity: 1.00*pi	ZIV	0.175	NA
1805	160	True FVE = 0.5	0.1	Zero-inflated	Sensitivity: 0.50*pi	ZIVM	0.125	NA
1806	160	True FVE = 0.5	0.1	Zero-inflated	Sensitivity: 0.50*pi	ZIV	0.15	NA
1807	160	True FVE = 0.5	0.1	Zero-inflated	Sensitivity: 0.25*pi	ZIVM	0.1	NA
1808	160	True FVE = 0.5	0.1	Zero-inflated	Sensitivity: 0.25*pi	ZIV	0.1	NA
1809	160	True FVE = 0.5	0.1	Zero-inflated	FDR: 1.00*pi	ZIVM	0.2	NA
1810	160	True FVE = 0.5	0.1	Zero-inflated	FDR: 1.00*pi	ZIV	0.175	NA
1811	160	True FVE = 0.5	0.1	Zero-inflated	FDR: 0.50*pi	ZIVM	0.444444	NA
1812	160	True FVE = 0.5	0.1	Zero-inflated	FDR: 0.50*pi	ZIV	0.333333	NA
1813	160	True FVE = 0.5	0.1	Zero-inflated	FDR: 0.25*pi	ZIVM	0	NA
1814	160	True FVE = 0.5	0.1	Zero-inflated	FDR: 0.25*pi	ZIV	0	NA
1815	160	True FVE = 0.5	0.1	Zero-inflated	FVE	GCTA positive	0.416631	0.5
1816	160	True FVE = 0.5	0.1	Zero-inflated	FVE	GCTA	0.51524	0.5
1817	160	True FVE = 0.5	0.1	Zero-inflated	FVE	ZIV	0.483933	0.5
1818	160	True FVE = 0.5	0.1	Zero-inflated	FVE	ZIVM	0.392691	0.5
1819	160	True FVE = 0.5	0.1	Zero-inflated	PNN	ZIV	0.0716313	0.1
1820	160	True FVE = 0.5	0.1	Zero-inflated	PNN	ZIVM	0.0361064	0.1
1821	160	True FVE = 0.5	0.1	Zero-inflated	MAE	ZIV	0.911338	NA
1822	160	True FVE = 0.5	0.1	Zero-inflated	MAE	LASSO	1.06964	NA
1823	160	True FVE = 0.5	0.1	Zero-inflated	MAE	RIDGE	1.28584	NA
1824	160	True FVE = 0.5	0.1	Zero-inflated	MAE	GCTA	0.950291	NA
1825	160	True FVE = 0.5	0.1	Zero-inflated	FVE coverage	ZIV	1	0.5
1826	160	True FVE = 0.5	0.1	Zero-inflated	FVE coverage	ZIVM	1	0.5
1827	160	True FVE = 0.5	0.1	Zero-inflated	PNN coverage	ZIV	1	0.1
1828	160	True FVE = 0.5	0.1	Zero-inflated	PNN coverage	ZIVM	1	0.1
1829	160	True FVE = 0.5	0.1	Zero-inflated	LogTime	ZIV	4.11592	NA
1830	160	True FVE = 0.5	0.1	Zero-inflated	LogTime	ZIVM	3.55527	NA
1831	160	True FVE = 0.5	0.1	Zero-inflated	LogTime	GCTA	2.96108	NA
1832	160	True FVE = 0.5	0.1	Zero-inflated	FVE CI range	ZIV	0.340005	0.5
1833	160	True FVE = 0.5	0.1	Zero-inflated	FVE CI range	ZIVM	0.626384	0.5
1834	160	True FVE = 0.5	0.1	Zero-inflated	PNN CI range	ZIV	0.0901981	0.1
1835	160	True FVE = 0.5	0.1	Zero-inflated	PNN CI range	ZIVM	0.114585	0.1
1836	160	True FVE = 0.5	0.1	Zero-inflated	Sensitivity: 1.00*pi	ZIVM	0.15	NA
1837	160	True FVE = 0.5	0.1	Zero-inflated	Sensitivity: 1.00*pi	ZIV	0.2	NA
1838	160	True FVE = 0.5	0.1	Zero-inflated	Sensitivity: 0.50*pi	ZIVM	0.1	NA
1839	160	True FVE = 0.5	0.1	Zero-inflated	Sensitivity: 0.50*pi	ZIV	0.15	NA
1840	160	True FVE = 0.5	0.1	Zero-inflated	Sensitivity: 0.25*pi	ZIVM	0.075	NA
1841	160	True FVE = 0.5	0.1	Zero-inflated	Sensitivity: 0.25*pi	ZIV	0.1	NA
1842	160	True FVE = 0.5	0.1	Zero-inflated	FDR: 1.00*pi	ZIVM	0.15	NA
1843	160	True FVE = 0.5	0.1	Zero-inflated	FDR: 1.00*pi	ZIV	0.2	NA
1844	160	True FVE = 0.5	0.1	Zero-inflated	FDR: 0.50*pi	ZIVM	0.428571	NA
1845	160	True FVE = 0.5	0.1	Zero-inflated	FDR: 0.50*pi	ZIV	0.571429	NA
1846	160	True FVE = 0.5	0.1	Zero-inflated	FDR: 0.25*pi	ZIVM	0	NA
1847	160	True FVE = 0.5	0.1	Zero-inflated	FDR: 0.25*pi	ZIV	0.428571	NA
1848	160	True FVE = 0.5	0.1	Zero-inflated	FVE	GCTA positive	0.261834	0.5
1849	160	True FVE = 0.5	0.1	Zero-inflated	FVE	GCTA	0.36953	0.5
1850	160	True FVE = 0.5	0.1	Zero-inflated	FVE	ZIV	0.357304	0.5
1851	160	True FVE = 0.5	0.1	Zero-inflated	FVE	ZIVM	0.0719148	0.5
1852	160	True FVE = 0.5	0.1	Zero-inflated	PNN	ZIV	0.070662	0.1
1853	160	True FVE = 0.5	0.1	Zero-inflated	PNN	ZIVM	0.00890089	0.1
1854	160	True FVE = 0.5	0.1	Zero-inflated	MAE	ZIV	1.09431	NA
1855	160	True FVE = 0.5	0.1	Zero-inflated	MAE	LASSO	1.30908	NA
1856	160	True FVE = 0.5	0.1	Zero-inflated	MAE	RIDGE	1.22009	NA
1857	160	True FVE = 0.5	0.1	Zero-inflated	MAE	GCTA	1.12348	NA
1858	160	True FVE = 0.5	0.1	Zero-inflated	FVE coverage	ZIV	1	0.5
1859	160	True FVE = 0.5	0.1	Zero-inflated	FVE coverage	ZIVM	0	0.5
1860	160	True FVE = 0.5	0.1	Zero-inflated	PNN coverage	ZIV	1	0.1
1861	160	True FVE = 0.5	0.1	Zero-inflated	PNN coverage	ZIVM	0	0.1
1862	160	True FVE = 0.5	0.1	Zero-inflated	LogTime	ZIV	4.10105	NA
1863	160	True FVE = 0.5	0.1	Zero-inflated	LogTime	ZIVM	3.92093	NA
1864	160	True FVE = 0.5	0.1	Zero-inflated	LogTime	GCTA	2.94461	NA
1865	160	True FVE = 0.5	0.1	Zero-inflated	FVE CI range	ZIV	0.336816	0.5
1866	160	True FVE = 0.5	0.1	Zero-inflated	FVE CI range	ZIVM	0.489249	0.5
1867	160	True FVE = 0.5	0.1	Zero-inflated	PNN CI range	ZIV	0.10317	0.1
1868	160	True FVE = 0.5	0.1	Zero-inflated	PNN CI range	ZIVM	0.0581135	0.1
1869	160	True FVE = 0.5	0.1	Zero-inflated	Sensitivity: 1.00*pi	ZIVM	0.05	NA
1870	160	True FVE = 0.5	0.1	Zero-inflated	Sensitivity: 1.00*pi	ZIV	0.15	NA
1871	160	True FVE = 0.5	0.1	Zero-inflated	Sensitivity: 0.50*pi	ZIVM	0.025	NA
1872	160	True FVE = 0.5	0.1	Zero-inflated	Sensitivity: 0.50*pi	ZIV	0.1	NA
1873	160	True FVE = 0.5	0.1	Zero-inflated	Sensitivity: 0.25*pi	ZIVM	0	NA
1874	160	True FVE = 0.5	0.1	Zero-inflated	Sensitivity: 0.25*pi	ZIV	0.075	NA
1875	160	True FVE = 0.5	0.1	Zero-inflated	FDR: 1.00*pi	ZIVM	0.05	NA
1876	160	True FVE = 0.5	0.1	Zero-inflated	FDR: 1.00*pi	ZIV	0.15	NA
1877	160	True FVE = 0.5	0.1	Zero-inflated	FDR: 0.50*pi	ZIVM	0	NA
1878	160	True FVE = 0.5	0.1	Zero-inflated	FDR: 0.50*pi	ZIV	0.714286	NA
1879	160	True FVE = 0.5	0.1	Zero-inflated	FDR: 0.25*pi	ZIVM	NA	NA
1880	160	True FVE = 0.5	0.1	Zero-inflated	FDR: 0.25*pi	ZIV	0.571429	NA
1881	160	True FVE = 0.5	0.1	Zero-inflated	FVE	GCTA positive	1e-06	0.5
1882	160	True FVE = 0.5	0.1	Zero-inflated	FVE	GCTA	0.464364	0.5
1883	160	True FVE = 0.5	0.1	Zero-inflated	FVE	ZIV	0.401798	0.5
1884	160	True FVE = 0.5	0.1	Zero-inflated	FVE	ZIVM	0.284846	0.5
1885	160	True FVE = 0.5	0.1	Zero-inflated	PNN	ZIV	0.0424871	0.1
1886	160	True FVE = 0.5	0.1	Zero-inflated	PNN	ZIVM	0.0125524	0.1
1887	160	True FVE = 0.5	0.1	Zero-inflated	MAE	ZIV	1.60578	NA
1888	160	True FVE = 0.5	0.1	Zero-inflated	MAE	LASSO	1.36346	NA
1889	160	True FVE = 0.5	0.1	Zero-inflated	MAE	RIDGE	1.48519	NA
1890	160	True FVE = 0.5	0.1	Zero-inflated	MAE	GCTA	1.26278	NA
1891	160	True FVE = 0.5	0.1	Zero-inflated	FVE coverage	ZIV	1	0.5
1892	160	True FVE = 0.5	0.1	Zero-inflated	FVE coverage	ZIVM	1	0.5
1893	160	True FVE = 0.5	0.1	Zero-inflated	PNN coverage	ZIV	1	0.1
1894	160	True FVE = 0.5	0.1	Zero-inflated	PNN coverage	ZIVM	0	0.1
1895	160	True FVE = 0.5	0.1	Zero-inflated	LogTime	ZIV	3.74725	NA
1896	160	True FVE = 0.5	0.1	Zero-inflated	LogTime	ZIVM	3.89499	NA
1897	160	True FVE = 0.5	0.1	Zero-inflated	LogTime	GCTA	2.96069	NA
1898	160	True FVE = 0.5	0.1	Zero-inflated	FVE CI range	ZIV	0.393668	0.5
1899	160	True FVE = 0.5	0.1	Zero-inflated	FVE CI range	ZIVM	0.459267	0.5
1900	160	True FVE = 0.5	0.1	Zero-inflated	PNN CI range	ZIV	0.0967776	0.1
1901	160	True FVE = 0.5	0.1	Zero-inflated	PNN CI range	ZIVM	0.0630823	0.1
1902	160	True FVE = 0.5	0.1	Zero-inflated	Sensitivity: 1.00*pi	ZIVM	0.075	NA
1903	160	True FVE = 0.5	0.1	Zero-inflated	Sensitivity: 1.00*pi	ZIV	0.2	NA
1904	160	True FVE = 0.5	0.1	Zero-inflated	Sensitivity: 0.50*pi	ZIVM	0.025	NA
1905	160	True FVE = 0.5	0.1	Zero-inflated	Sensitivity: 0.50*pi	ZIV	0.125	NA
1906	160	True FVE = 0.5	0.1	Zero-inflated	Sensitivity: 0.25*pi	ZIVM	0.025	NA
1907	160	True FVE = 0.5	0.1	Zero-inflated	Sensitivity: 0.25*pi	ZIV	0.05	NA
1908	160	True FVE = 0.5	0.1	Zero-inflated	FDR: 1.00*pi	ZIVM	0.075	NA
1909	160	True FVE = 0.5	0.1	Zero-inflated	FDR: 1.00*pi	ZIV	0.2	NA
1910	160	True FVE = 0.5	0.1	Zero-inflated	FDR: 0.50*pi	ZIVM	0.5	NA
1911	160	True FVE = 0.5	0.1	Zero-inflated	FDR: 0.50*pi	ZIV	0.375	NA
1912	160	True FVE = 0.5	0.1	Zero-inflated	FDR: 0.25*pi	ZIVM	0	NA
1913	160	True FVE = 0.5	0.1	Zero-inflated	FDR: 0.25*pi	ZIV	0.5	NA
1914	160	True FVE = 0.5	0.1	Zero-inflated	FVE	GCTA positive	1e-06	0.5
1915	160	True FVE = 0.5	0.1	Zero-inflated	FVE	GCTA	0.208804	0.5
1916	160	True FVE = 0.5	0.1	Zero-inflated	FVE	ZIV	0.344364	0.5
1917	160	True FVE = 0.5	0.1	Zero-inflated	FVE	ZIVM	0.184195	0.5
1918	160	True FVE = 0.5	0.1	Zero-inflated	PNN	ZIV	0.0415519	0.1
1919	160	True FVE = 0.5	0.1	Zero-inflated	PNN	ZIVM	0.011427	0.1
1920	160	True FVE = 0.5	0.1	Zero-inflated	MAE	ZIV	1.3142	NA
1921	160	True FVE = 0.5	0.1	Zero-inflated	MAE	LASSO	1.46306	NA
1922	160	True FVE = 0.5	0.1	Zero-inflated	MAE	RIDGE	1.42912	NA
1923	160	True FVE = 0.5	0.1	Zero-inflated	MAE	GCTA	1.69283	NA
1924	160	True FVE = 0.5	0.1	Zero-inflated	FVE coverage	ZIV	1	0.5
1925	160	True FVE = 0.5	0.1	Zero-inflated	FVE coverage	ZIVM	0	0.5
1926	160	True FVE = 0.5	0.1	Zero-inflated	PNN coverage	ZIV	1	0.1
1927	160	True FVE = 0.5	0.1	Zero-inflated	PNN coverage	ZIVM	0	0.1
1928	160	True FVE = 0.5	0.1	Zero-inflated	LogTime	ZIV	3.89289	NA
1929	160	True FVE = 0.5	0.1	Zero-inflated	LogTime	ZIVM	3.93647	NA
1930	160	True FVE = 0.5	0.1	Zero-inflated	LogTime	GCTA	2.9508	NA
1931	160	True FVE = 0.5	0.1	Zero-inflated	FVE CI range	ZIV	0.392752	0.5
1932	160	True FVE = 0.5	0.1	Zero-inflated	FVE CI range	ZIVM	0.45962	0.5
1933	160	True FVE = 0.5	0.1	Zero-inflated	PNN CI range	ZIV	0.104051	0.1
1934	160	True FVE = 0.5	0.1	Zero-inflated	PNN CI range	ZIVM	0.040532	0.1
1935	160	True FVE = 0.5	0.1	Zero-inflated	Sensitivity: 1.00*pi	ZIVM	0.1	NA
1936	160	True FVE = 0.5	0.1	Zero-inflated	Sensitivity: 1.00*pi	ZIV	0.2	NA
1937	160	True FVE = 0.5	0.1	Zero-inflated	Sensitivity: 0.50*pi	ZIVM	0.05	NA
1938	160	True FVE = 0.5	0.1	Zero-inflated	Sensitivity: 0.50*pi	ZIV	0.125	NA
1939	160	True FVE = 0.5	0.1	Zero-inflated	Sensitivity: 0.25*pi	ZIVM	0.025	NA
1940	160	True FVE = 0.5	0.1	Zero-inflated	Sensitivity: 0.25*pi	ZIV	0.1	NA
1941	160	True FVE = 0.5	0.1	Zero-inflated	FDR: 1.00*pi	ZIVM	0.1	NA
1942	160	True FVE = 0.5	0.1	Zero-inflated	FDR: 1.00*pi	ZIV	0.2	NA
1943	160	True FVE = 0.5	0.1	Zero-inflated	FDR: 0.50*pi	ZIVM	0	NA
1944	160	True FVE = 0.5	0.1	Zero-inflated	FDR: 0.50*pi	ZIV	0.375	NA
1945	160	True FVE = 0.5	0.1	Zero-inflated	FDR: 0.25*pi	ZIVM	0	NA
1946	160	True FVE = 0.5	0.1	Zero-inflated	FDR: 0.25*pi	ZIV	0	NA
1947	160	True FVE = 0.5	0.1	Zero-inflated	FVE	GCTA positive	1e-06	0.5
1948	160	True FVE = 0.5	0.1	Zero-inflated	FVE	GCTA	0.352934	0.5
1949	160	True FVE = 0.5	0.1	Zero-inflated	FVE	ZIV	0.444123	0.5
1950	160	True FVE = 0.5	0.1	Zero-inflated	FVE	ZIVM	0.173394	0.5
1951	160	True FVE = 0.5	0.1	Zero-inflated	PNN	ZIV	0.0921992	0.1
1952	160	True FVE = 0.5	0.1	Zero-inflated	PNN	ZIVM	0.0179599	0.1
1953	160	True FVE = 0.5	0.1	Zero-inflated	MAE	ZIV	0.55771	NA
1954	160	True FVE = 0.5	0.1	Zero-inflated	MAE	LASSO	0.88112	NA
1955	160	True FVE = 0.5	0.1	Zero-inflated	MAE	RIDGE	0.98141	NA
1956	160	True FVE = 0.5	0.1	Zero-inflated	MAE	GCTA	1.0744	NA
1957	160	True FVE = 0.5	0.1	Zero-inflated	FVE coverage	ZIV	1	0.5
1958	160	True FVE = 0.5	0.1	Zero-inflated	FVE coverage	ZIVM	1	0.5
1959	160	True FVE = 0.5	0.1	Zero-inflated	PNN coverage	ZIV	1	0.1
1960	160	True FVE = 0.5	0.1	Zero-inflated	PNN coverage	ZIVM	0	0.1
1961	160	True FVE = 0.5	0.1	Zero-inflated	LogTime	ZIV	3.94895	NA
1962	160	True FVE = 0.5	0.1	Zero-inflated	LogTime	ZIVM	4.13723	NA
1963	160	True FVE = 0.5	0.1	Zero-inflated	LogTime	GCTA	2.94617	NA
1964	160	True FVE = 0.5	0.1	Zero-inflated	FVE CI range	ZIV	0.34522	0.5
1965	160	True FVE = 0.5	0.1	Zero-inflated	FVE CI range	ZIVM	0.601819	0.5
1966	160	True FVE = 0.5	0.1	Zero-inflated	PNN CI range	ZIV	0.110253	0.1
1967	160	True FVE = 0.5	0.1	Zero-inflated	PNN CI range	ZIVM	0.0828116	0.1
1968	160	True FVE = 0.5	0.1	Zero-inflated	Sensitivity: 1.00*pi	ZIVM	0.1	NA
1969	160	True FVE = 0.5	0.1	Zero-inflated	Sensitivity: 1.00*pi	ZIV	0.275	NA
1970	160	True FVE = 0.5	0.1	Zero-inflated	Sensitivity: 0.50*pi	ZIVM	0.05	NA
1971	160	True FVE = 0.5	0.1	Zero-inflated	Sensitivity: 0.50*pi	ZIV	0.225	NA
1972	160	True FVE = 0.5	0.1	Zero-inflated	Sensitivity: 0.25*pi	ZIVM	0.025	NA
1973	160	True FVE = 0.5	0.1	Zero-inflated	Sensitivity: 0.25*pi	ZIV	0.15	NA
1974	160	True FVE = 0.5	0.1	Zero-inflated	FDR: 1.00*pi	ZIVM	0.1	NA
1975	160	True FVE = 0.5	0.1	Zero-inflated	FDR: 1.00*pi	ZIV	0.275	NA
1976	160	True FVE = 0.5	0.1	Zero-inflated	FDR: 0.50*pi	ZIVM	0.333333	NA
1977	160	True FVE = 0.5	0.1	Zero-inflated	FDR: 0.50*pi	ZIV	0.5	NA
1978	160	True FVE = 0.5	0.1	Zero-inflated	FDR: 0.25*pi	ZIVM	0	NA
1979	160	True FVE = 0.5	0.1	Zero-inflated	FDR: 0.25*pi	ZIV	0.333333	NA
1980	160	True FVE = 0.5	0.1	Zero-inflated	FVE	GCTA positive	0.113769	0.5
1981	160	True FVE = 0.5	0.1	Zero-inflated	FVE	GCTA	0.404726	0.5
1982	160	True FVE = 0.5	0.1	Zero-inflated	FVE	ZIV	0.363928	0.5
1983	160	True FVE = 0.5	0.1	Zero-inflated	FVE	ZIVM	0.0510278	0.5
1984	160	True FVE = 0.5	0.1	Zero-inflated	PNN	ZIV	0.0513915	0.1
1985	160	True FVE = 0.5	0.1	Zero-inflated	PNN	ZIVM	0.00537823	0.1
1986	160	True FVE = 0.5	0.1	Zero-inflated	MAE	ZIV	1.18406	NA
1987	160	True FVE = 0.5	0.1	Zero-inflated	MAE	LASSO	1.33895	NA
1988	160	True FVE = 0.5	0.1	Zero-inflated	MAE	RIDGE	1.54637	NA
1989	160	True FVE = 0.5	0.1	Zero-inflated	MAE	GCTA	1.42702	NA
1990	160	True FVE = 0.5	0.1	Zero-inflated	FVE coverage	ZIV	1	0.5
1991	160	True FVE = 0.5	0.1	Zero-inflated	FVE coverage	ZIVM	0	0.5
1992	160	True FVE = 0.5	0.1	Zero-inflated	PNN coverage	ZIV	1	0.1
1993	160	True FVE = 0.5	0.1	Zero-inflated	PNN coverage	ZIVM	0	0.1
1994	160	True FVE = 0.5	0.1	Zero-inflated	LogTime	ZIV	3.87289	NA
1995	160	True FVE = 0.5	0.1	Zero-inflated	LogTime	ZIVM	3.68834	NA
1996	160	True FVE = 0.5	0.1	Zero-inflated	LogTime	GCTA	2.96098	NA
1997	160	True FVE = 0.5	0.1	Zero-inflated	FVE CI range	ZIV	0.407098	0.5
1998	160	True FVE = 0.5	0.1	Zero-inflated	FVE CI range	ZIVM	0.362326	0.5
1999	160	True FVE = 0.5	0.1	Zero-inflated	PNN CI range	ZIV	0.107549	0.1
[truncated: 77,201 more rows]

## Sheet: Supplementary_Data_2
	True FVE	True PNN	Parameter	Model	Estimate	True value
1	True FVE = 0.8	0.1	FVE	GCTA	0.433485	0.8
2	True FVE = 0.8	0.1	FVE	ZIV	0.785826	0.8
3	True FVE = 0.8	0.1	PNN	ZIV	0.0767332	0.1
4	True FVE = 0.8	0.1	MAE	ZIV	0.72592	NA
5	True FVE = 0.8	0.1	MAE	LASSO	1.01447	NA
6	True FVE = 0.8	0.1	MAE	RIDGE	1.03273	NA
7	True FVE = 0.8	0.1	FVE coverage	ZIV	1	0.8
8	True FVE = 0.8	0.1	PNN coverage	ZIV	1	0.1
9	True FVE = 0.8	0.1	MAE	GCTA	4.2299	NA
10	True FVE = 0.8	0.1	FVE CI range	ZIV	0.094083	0.8
11	True FVE = 0.8	0.1	PNN CI range	ZIV	0.125395	0.1
12	True FVE = 0.8	0.1	FVE	GCTA	0.49188	0.8
13	True FVE = 0.8	0.1	FVE	ZIV	0.781825	0.8
14	True FVE = 0.8	0.1	PNN	ZIV	0.0741993	0.1
15	True FVE = 0.8	0.1	MAE	ZIV	0.492906	NA
16	True FVE = 0.8	0.1	MAE	LASSO	0.667637	NA
17	True FVE = 0.8	0.1	MAE	RIDGE	0.65778	NA
18	True FVE = 0.8	0.1	FVE coverage	ZIV	1	0.8
19	True FVE = 0.8	0.1	PNN coverage	ZIV	1	0.1
20	True FVE = 0.8	0.1	MAE	GCTA	1.47143	NA
21	True FVE = 0.8	0.1	FVE CI range	ZIV	0.0963061	0.8
22	True FVE = 0.8	0.1	PNN CI range	ZIV	0.118998	0.1
23	True FVE = 0.8	0.1	FVE	GCTA	0.39095	0.8
24	True FVE = 0.8	0.1	FVE	ZIV	0.789928	0.8
25	True FVE = 0.8	0.1	PNN	ZIV	0.0767446	0.1
26	True FVE = 0.8	0.1	MAE	ZIV	0.631336	NA
27	True FVE = 0.8	0.1	MAE	LASSO	0.859025	NA
28	True FVE = 0.8	0.1	MAE	RIDGE	0.86821	NA
29	True FVE = 0.8	0.1	FVE coverage	ZIV	1	0.8
30	True FVE = 0.8	0.1	PNN coverage	ZIV	1	0.1
31	True FVE = 0.8	0.1	MAE	GCTA	1.58976	NA
32	True FVE = 0.8	0.1	FVE CI range	ZIV	0.0820958	0.8
33	True FVE = 0.8	0.1	PNN CI range	ZIV	0.114602	0.1
34	True FVE = 0.8	0.1	FVE	GCTA	0.416797	0.8
35	True FVE = 0.8	0.1	FVE	ZIV	0.786165	0.8
36	True FVE = 0.8	0.1	PNN	ZIV	0.063757	0.1
37	True FVE = 0.8	0.1	MAE	ZIV	0.842101	NA
38	True FVE = 0.8	0.1	MAE	LASSO	1.12544	NA
39	True FVE = 0.8	0.1	MAE	RIDGE	1.12487	NA
40	True FVE = 0.8	0.1	FVE coverage	ZIV	1	0.8
41	True FVE = 0.8	0.1	PNN coverage	ZIV	1	0.1
42	True FVE = 0.8	0.1	MAE	GCTA	2.78078	NA
43	True FVE = 0.8	0.1	FVE CI range	ZIV	0.0973815	0.8
44	True FVE = 0.8	0.1	PNN CI range	ZIV	0.118482	0.1
45	True FVE = 0.8	0.1	FVE	GCTA	0.463655	0.8
46	True FVE = 0.8	0.1	FVE	ZIV	0.787803	0.8
47	True FVE = 0.8	0.1	PNN	ZIV	0.0789861	0.1
48	True FVE = 0.8	0.1	MAE	ZIV	0.626751	NA
49	True FVE = 0.8	0.1	MAE	LASSO	0.899535	NA
50	True FVE = 0.8	0.1	MAE	RIDGE	0.895874	NA
51	True FVE = 0.8	0.1	FVE coverage	ZIV	1	0.8
52	True FVE = 0.8	0.1	PNN coverage	ZIV	1	0.1
53	True FVE = 0.8	0.1	MAE	GCTA	1.79461	NA
54	True FVE = 0.8	0.1	FVE CI range	ZIV	0.0866293	0.8
55	True FVE = 0.8	0.1	PNN CI range	ZIV	0.122672	0.1
56	True FVE = 0.8	0.1	FVE	GCTA	0.300433	0.8
57	True FVE = 0.8	0.1	FVE	ZIV	0.791274	0.8
58	True FVE = 0.8	0.1	PNN	ZIV	0.0722106	0.1
59	True FVE = 0.8	0.1	MAE	ZIV	0.847527	NA
60	True FVE = 0.8	0.1	MAE	LASSO	1.21897	NA
61	True FVE = 0.8	0.1	MAE	RIDGE	1.27208	NA
62	True FVE = 0.8	0.1	FVE coverage	ZIV	1	0.8
63	True FVE = 0.8	0.1	PNN coverage	ZIV	1	0.1
64	True FVE = 0.8	0.1	MAE	GCTA	5.09631	NA
65	True FVE = 0.8	0.1	FVE CI range	ZIV	0.0937113	0.8
66	True FVE = 0.8	0.1	PNN CI range	ZIV	0.125421	0.1
67	True FVE = 0.8	0.1	FVE	GCTA	0.489763	0.8
68	True FVE = 0.8	0.1	FVE	ZIV	0.77054	0.8
69	True FVE = 0.8	0.1	PNN	ZIV	0.0847069	0.1
70	True FVE = 0.8	0.1	MAE	ZIV	0.621068	NA
71	True FVE = 0.8	0.1	MAE	LASSO	0.831493	NA
72	True FVE = 0.8	0.1	MAE	RIDGE	0.844861	NA
73	True FVE = 0.8	0.1	FVE coverage	ZIV	1	0.8
74	True FVE = 0.8	0.1	PNN coverage	ZIV	1	0.1
75	True FVE = 0.8	0.1	MAE	GCTA	2.54288	NA
76	True FVE = 0.8	0.1	FVE CI range	ZIV	0.0911616	0.8
77	True FVE = 0.8	0.1	PNN CI range	ZIV	0.122486	0.1
78	True FVE = 0.8	0.1	FVE	GCTA	0.516889	0.8
79	True FVE = 0.8	0.1	FVE	ZIV	0.771094	0.8
80	True FVE = 0.8	0.1	PNN	ZIV	0.0806413	0.1
81	True FVE = 0.8	0.1	MAE	ZIV	0.513643	NA
82	True FVE = 0.8	0.1	MAE	LASSO	0.7074	NA
83	True FVE = 0.8	0.1	MAE	RIDGE	0.713795	NA
84	True FVE = 0.8	0.1	FVE coverage	ZIV	1	0.8
85	True FVE = 0.8	0.1	PNN coverage	ZIV	1	0.1
86	True FVE = 0.8	0.1	MAE	GCTA	1.6507	NA
87	True FVE = 0.8	0.1	FVE CI range	ZIV	0.0934595	0.8
88	True FVE = 0.8	0.1	PNN CI range	ZIV	0.126332	0.1
89	True FVE = 0.8	0.1	FVE	GCTA	0.531331	0.8
90	True FVE = 0.8	0.1	FVE	ZIV	0.78122	0.8
91	True FVE = 0.8	0.1	PNN	ZIV	0.0767785	0.1
92	True FVE = 0.8	0.1	MAE	ZIV	0.635031	NA
93	True FVE = 0.8	0.1	MAE	LASSO	0.878363	NA
94	True FVE = 0.8	0.1	MAE	RIDGE	0.865917	NA
95	True FVE = 0.8	0.1	FVE coverage	ZIV	1	0.8
96	True FVE = 0.8	0.1	PNN coverage	ZIV	1	0.1
97	True FVE = 0.8	0.1	MAE	GCTA	4.77268	NA
98	True FVE = 0.8	0.1	FVE CI range	ZIV	0.0946787	0.8
99	True FVE = 0.8	0.1	PNN CI range	ZIV	0.116943	0.1
100	True FVE = 0.8	0.1	FVE	GCTA	0.393621	0.8
101	True FVE = 0.8	0.1	FVE	ZIV	0.783787	0.8
102	True FVE = 0.8	0.1	PNN	ZIV	0.0705542	0.1
103	True FVE = 0.8	0.1	MAE	ZIV	0.681631	NA
104	True FVE = 0.8	0.1	MAE	LASSO	0.932582	NA
105	True FVE = 0.8	0.1	MAE	RIDGE	0.942838	NA
106	True FVE = 0.8	0.1	FVE coverage	ZIV	1	0.8
107	True FVE = 0.8	0.1	PNN coverage	ZIV	1	0.1
108	True FVE = 0.8	0.1	MAE	GCTA	1.4883	NA
109	True FVE = 0.8	0.1	FVE CI range	ZIV	0.0884768	0.8
110	True FVE = 0.8	0.1	PNN CI range	ZIV	0.121213	0.1
111	True FVE = 0.8	0.1	FVE	GCTA	0.458803	0.8
112	True FVE = 0.8	0.1	FVE	ZIV	0.772872	0.8
113	True FVE = 0.8	0.1	PNN	ZIV	0.0812165	0.1
114	True FVE = 0.8	0.1	MAE	ZIV	0.661411	NA
115	True FVE = 0.8	0.1	MAE	LASSO	0.849137	NA
116	True FVE = 0.8	0.1	MAE	RIDGE	0.857018	NA
117	True FVE = 0.8	0.1	FVE coverage	ZIV	1	0.8
118	True FVE = 0.8	0.1	PNN coverage	ZIV	1	0.1
119	True FVE = 0.8	0.1	MAE	GCTA	3.0093	NA
120	True FVE = 0.8	0.1	FVE CI range	ZIV	0.110067	0.8
121	True FVE = 0.8	0.1	PNN CI range	ZIV	0.135937	0.1
122	True FVE = 0.8	0.1	FVE	GCTA	0.349384	0.8
123	True FVE = 0.8	0.1	FVE	ZIV	0.779903	0.8
124	True FVE = 0.8	0.1	PNN	ZIV	0.0651187	0.1
125	True FVE = 0.8	0.1	MAE	ZIV	0.731919	NA
126	True FVE = 0.8	0.1	MAE	LASSO	0.996646	NA
127	True FVE = 0.8	0.1	MAE	RIDGE	1.01329	NA
128	True FVE = 0.8	0.1	FVE coverage	ZIV	1	0.8
129	True FVE = 0.8	0.1	PNN coverage	ZIV	1	0.1
130	True FVE = 0.8	0.1	MAE	GCTA	2.61351	NA
131	True FVE = 0.8	0.1	FVE CI range	ZIV	0.115193	0.8
132	True FVE = 0.8	0.1	PNN CI range	ZIV	0.124018	0.1
133	True FVE = 0.8	0.1	FVE	GCTA	0.53254	0.8
134	True FVE = 0.8	0.1	FVE	ZIV	0.775806	0.8
135	True FVE = 0.8	0.1	PNN	ZIV	0.0734347	0.1
136	True FVE = 0.8	0.1	MAE	ZIV	0.55843	NA
137	True FVE = 0.8	0.1	MAE	LASSO	0.767043	NA
138	True FVE = 0.8	0.1	MAE	RIDGE	0.739916	NA
139	True FVE = 0.8	0.1	FVE coverage	ZIV	1	0.8
140	True FVE = 0.8	0.1	PNN coverage	ZIV	1	0.1
141	True FVE = 0.8	0.1	MAE	GCTA	2.83365	NA
142	True FVE = 0.8	0.1	FVE CI range	ZIV	0.0954303	0.8
143	True FVE = 0.8	0.1	PNN CI range	ZIV	0.117274	0.1
144	True FVE = 0.8	0.1	FVE	GCTA	0.373764	0.8
145	True FVE = 0.8	0.1	FVE	ZIV	0.78654	0.8
146	True FVE = 0.8	0.1	PNN	ZIV	0.076884	0.1
147	True FVE = 0.8	0.1	MAE	ZIV	0.638384	NA
148	True FVE = 0.8	0.1	MAE	LASSO	0.85506	NA
149	True FVE = 0.8	0.1	MAE	RIDGE	0.863808	NA
150	True FVE = 0.8	0.1	FVE coverage	ZIV	1	0.8
151	True FVE = 0.8	0.1	PNN coverage	ZIV	1	0.1
152	True FVE = 0.8	0.1	MAE	GCTA	1.37307	NA
153	True FVE = 0.8	0.1	FVE CI range	ZIV	0.0881493	0.8
154	True FVE = 0.8	0.1	PNN CI range	ZIV	0.113078	0.1
155	True FVE = 0.8	0.1	FVE	GCTA	0.445228	0.8
156	True FVE = 0.8	0.1	FVE	ZIV	0.789585	0.8
157	True FVE = 0.8	0.1	PNN	ZIV	0.0747217	0.1
158	True FVE = 0.8	0.1	MAE	ZIV	0.727727	NA
159	True FVE = 0.8	0.1	MAE	LASSO	0.972582	NA
160	True FVE = 0.8	0.1	MAE	RIDGE	0.987901	NA
161	True FVE = 0.8	0.1	FVE coverage	ZIV	1	0.8
162	True FVE = 0.8	0.1	PNN coverage	ZIV	1	0.1
163	True FVE = 0.8	0.1	MAE	GCTA	5.13567	NA
164	True FVE = 0.8	0.1	FVE CI range	ZIV	0.0945372	0.8
165	True FVE = 0.8	0.1	PNN CI range	ZIV	0.124546	0.1
166	True FVE = 0.8	0.1	FVE	GCTA	0.464484	0.8
167	True FVE = 0.8	0.1	FVE	ZIV	0.785963	0.8
168	True FVE = 0.8	0.1	PNN	ZIV	0.078876	0.1
169	True FVE = 0.8	0.1	MAE	ZIV	0.526426	NA
170	True FVE = 0.8	0.1	MAE	LASSO	0.763534	NA
171	True FVE = 0.8	0.1	MAE	RIDGE	0.767969	NA
172	True FVE = 0.8	0.1	FVE coverage	ZIV	1	0.8
173	True FVE = 0.8	0.1	PNN coverage	ZIV	1	0.1
174	True FVE = 0.8	0.1	MAE	GCTA	1.89045	NA
175	True FVE = 0.8	0.1	FVE CI range	ZIV	0.0826163	0.8
176	True FVE = 0.8	0.1	PNN CI range	ZIV	0.114565	0.1
177	True FVE = 0.8	0.1	FVE	GCTA	0.324505	0.8
178	True FVE = 0.8	0.1	FVE	ZIV	0.763378	0.8
179	True FVE = 0.8	0.1	PNN	ZIV	0.0705175	0.1
180	True FVE = 0.8	0.1	MAE	ZIV	0.740121	NA
181	True FVE = 0.8	0.1	MAE	LASSO	1.00683	NA
182	True FVE = 0.8	0.1	MAE	RIDGE	1.01836	NA
183	True FVE = 0.8	0.1	FVE coverage	ZIV	1	0.8
184	True FVE = 0.8	0.1	PNN coverage	ZIV	1	0.1
185	True FVE = 0.8	0.1	MAE	GCTA	2.34354	NA
186	True FVE = 0.8	0.1	FVE CI range	ZIV	0.128115	0.8
187	True FVE = 0.8	0.1	PNN CI range	ZIV	0.127588	0.1
188	True FVE = 0.8	0.1	FVE	GCTA	0.44298	0.8
189	True FVE = 0.8	0.1	FVE	ZIV	0.776106	0.8
190	True FVE = 0.8	0.1	PNN	ZIV	0.0794732	0.1
191	True FVE = 0.8	0.1	MAE	ZIV	0.80542	NA
192	True FVE = 0.8	0.1	MAE	LASSO	1.08431	NA
193	True FVE = 0.8	0.1	MAE	RIDGE	1.0964	NA
194	True FVE = 0.8	0.1	FVE coverage	ZIV	1	0.8
195	True FVE = 0.8	0.1	PNN coverage	ZIV	1	0.1
196	True FVE = 0.8	0.1	MAE	GCTA	2.36623	NA
197	True FVE = 0.8	0.1	FVE CI range	ZIV	0.0976386	0.8
198	True FVE = 0.8	0.1	PNN CI range	ZIV	0.127999	0.1
199	True FVE = 0.8	0.1	FVE	GCTA	0.367158	0.8
200	True FVE = 0.8	0.1	FVE	ZIV	0.784762	0.8
201	True FVE = 0.8	0.1	PNN	ZIV	0.0790412	0.1
202	True FVE = 0.8	0.1	MAE	ZIV	0.59994	NA
203	True FVE = 0.8	0.1	MAE	LASSO	0.816967	NA
204	True FVE = 0.8	0.1	MAE	RIDGE	0.840418	NA
205	True FVE = 0.8	0.1	FVE coverage	ZIV	1	0.8
206	True FVE = 0.8	0.1	PNN coverage	ZIV	1	0.1
207	True FVE = 0.8	0.1	MAE	GCTA	1.73163	NA
208	True FVE = 0.8	0.1	FVE CI range	ZIV	0.0886136	0.8
209	True FVE = 0.8	0.1	PNN CI range	ZIV	0.122125	0.1
210	True FVE = 0.8	0.1	FVE	GCTA	0.437379	0.8
211	True FVE = 0.8	0.1	FVE	ZIV	0.77281	0.8
212	True FVE = 0.8	0.1	PNN	ZIV	0.0775167	0.1
213	True FVE = 0.8	0.1	MAE	ZIV	0.602419	NA
214	True FVE = 0.8	0.1	MAE	LASSO	0.801651	NA
215	True FVE = 0.8	0.1	MAE	RIDGE	0.805769	NA
216	True FVE = 0.8	0.1	FVE coverage	ZIV	1	0.8
217	True FVE = 0.8	0.1	PNN coverage	ZIV	1	0.1
218	True FVE = 0.8	0.1	MAE	GCTA	1.5658	NA
219	True FVE = 0.8	0.1	FVE CI range	ZIV	0.10652	0.8
220	True FVE = 0.8	0.1	PNN CI range	ZIV	0.126083	0.1
221	True FVE = 0.8	0.1	FVE	GCTA	0.496683	0.8
222	True FVE = 0.8	0.1	FVE	ZIV	0.758741	0.8
223	True FVE = 0.8	0.1	PNN	ZIV	0.069829	0.1
224	True FVE = 0.8	0.1	MAE	ZIV	0.51084	NA
225	True FVE = 0.8	0.1	MAE	LASSO	0.696622	NA
226	True FVE = 0.8	0.1	MAE	RIDGE	0.701617	NA
227	True FVE = 0.8	0.1	FVE coverage	ZIV	1	0.8
228	True FVE = 0.8	0.1	PNN coverage	ZIV	1	0.1
229	True FVE = 0.8	0.1	MAE	GCTA	2.34143	NA
230	True FVE = 0.8	0.1	FVE CI range	ZIV	0.109919	0.8
231	True FVE = 0.8	0.1	PNN CI range	ZIV	0.117834	0.1
232	True FVE = 0.8	0.1	FVE	GCTA	0.38714	0.8
233	True FVE = 0.8	0.1	FVE	ZIV	0.79138	0.8
234	True FVE = 0.8	0.1	PNN	ZIV	0.0822379	0.1
235	True FVE = 0.8	0.1	MAE	ZIV	0.644341	NA
236	True FVE = 0.8	0.1	MAE	LASSO	0.869738	NA
237	True FVE = 0.8	0.1	MAE	RIDGE	0.897589	NA
238	True FVE = 0.8	0.1	FVE coverage	ZIV	1	0.8
239	True FVE = 0.8	0.1	PNN coverage	ZIV	1	0.1
240	True FVE = 0.8	0.1	MAE	GCTA	2.78384	NA
241	True FVE = 0.8	0.1	FVE CI range	ZIV	0.0864104	0.8
242	True FVE = 0.8	0.1	PNN CI range	ZIV	0.119888	0.1
243	True FVE = 0.8	0.1	FVE	GCTA	0.505685	0.8
244	True FVE = 0.8	0.1	FVE	ZIV	0.768843	0.8
245	True FVE = 0.8	0.1	PNN	ZIV	0.0772549	0.1
246	True FVE = 0.8	0.1	MAE	ZIV	0.586167	NA
247	True FVE = 0.8	0.1	MAE	LASSO	0.838828	NA
248	True FVE = 0.8	0.1	MAE	RIDGE	0.826142	NA
249	True FVE = 0.8	0.1	FVE coverage	ZIV	1	0.8
250	True FVE = 0.8	0.1	PNN coverage	ZIV	1	0.1
251	True FVE = 0.8	0.1	MAE	GCTA	1.68944	NA
252	True FVE = 0.8	0.1	FVE CI range	ZIV	0.1046	0.8
253	True FVE = 0.8	0.1	PNN CI range	ZIV	0.130641	0.1
254	True FVE = 0.8	0.1	FVE	GCTA	0.47958	0.8
255	True FVE = 0.8	0.1	FVE	ZIV	0.777544	0.8
256	True FVE = 0.8	0.1	PNN	ZIV	0.0909228	0.1
257	True FVE = 0.8	0.1	MAE	ZIV	0.610393	NA
258	True FVE = 0.8	0.1	MAE	LASSO	0.869879	NA
259	True FVE = 0.8	0.1	MAE	RIDGE	0.867469	NA
260	True FVE = 0.8	0.1	FVE coverage	ZIV	1	0.8
261	True FVE = 0.8	0.1	PNN coverage	ZIV	1	0.1
262	True FVE = 0.8	0.1	MAE	GCTA	8.105	NA
263	True FVE = 0.8	0.1	FVE CI range	ZIV	0.105861	0.8
264	True FVE = 0.8	0.1	PNN CI range	ZIV	0.142557	0.1
265	True FVE = 0.8	0.1	FVE	GCTA	0.55597	0.8
266	True FVE = 0.8	0.1	FVE	ZIV	0.770422	0.8
267	True FVE = 0.8	0.1	PNN	ZIV	0.0816768	0.1
268	True FVE = 0.8	0.1	MAE	ZIV	0.498779	NA
269	True FVE = 0.8	0.1	MAE	LASSO	0.698488	NA
270	True FVE = 0.8	0.1	MAE	RIDGE	0.704514	NA
271	True FVE = 0.8	0.1	FVE coverage	ZIV	1	0.8
272	True FVE = 0.8	0.1	PNN coverage	ZIV	1	0.1
273	True FVE = 0.8	0.1	MAE	GCTA	2.49443	NA
274	True FVE = 0.8	0.1	FVE CI range	ZIV	0.101491	0.8
275	True FVE = 0.8	0.1	PNN CI range	ZIV	0.126934	0.1
276	True FVE = 0.8	0.1	FVE	GCTA	0.328876	0.8
277	True FVE = 0.8	0.1	FVE	ZIV	0.790181	0.8
278	True FVE = 0.8	0.1	PNN	ZIV	0.0692731	0.1
279	True FVE = 0.8	0.1	MAE	ZIV	0.856513	NA
280	True FVE = 0.8	0.1	MAE	LASSO	1.18524	NA
281	True FVE = 0.8	0.1	MAE	RIDGE	1.19578	NA
282	True FVE = 0.8	0.1	FVE coverage	ZIV	1	0.8
283	True FVE = 0.8	0.1	PNN coverage	ZIV	1	0.1
284	True FVE = 0.8	0.1	MAE	GCTA	5.15939	NA
285	True FVE = 0.8	0.1	FVE CI range	ZIV	0.100523	0.8
286	True FVE = 0.8	0.1	PNN CI range	ZIV	0.116342	0.1
287	True FVE = 0.8	0.1	FVE	GCTA	0.596768	0.8
288	True FVE = 0.8	0.1	FVE	ZIV	0.77961	0.8
289	True FVE = 0.8	0.1	PNN	ZIV	0.0778485	0.1
290	True FVE = 0.8	0.1	MAE	ZIV	0.477832	NA
291	True FVE = 0.8	0.1	MAE	LASSO	0.649721	NA
292	True FVE = 0.8	0.1	MAE	RIDGE	0.661004	NA
293	True FVE = 0.8	0.1	FVE coverage	ZIV	1	0.8
294	True FVE = 0.8	0.1	PNN coverage	ZIV	1	0.1
295	True FVE = 0.8	0.1	MAE	GCTA	4.85238	NA
296	True FVE = 0.8	0.1	FVE CI range	ZIV	0.0978992	0.8
297	True FVE = 0.8	0.1	PNN CI range	ZIV	0.115286	0.1
298	True FVE = 0.8	0.1	FVE	GCTA	0.409905	0.8
299	True FVE = 0.8	0.1	FVE	ZIV	0.78705	0.8
300	True FVE = 0.8	0.1	PNN	ZIV	0.0877166	0.1
301	True FVE = 0.8	0.1	MAE	ZIV	0.686591	NA
302	True FVE = 0.8	0.1	MAE	LASSO	0.974109	NA
303	True FVE = 0.8	0.1	MAE	RIDGE	0.971699	NA
304	True FVE = 0.8	0.1	FVE coverage	ZIV	1	0.8
305	True FVE = 0.8	0.1	PNN coverage	ZIV	1	0.1
306	True FVE = 0.8	0.1	MAE	GCTA	3.29051	NA
307	True FVE = 0.8	0.1	FVE CI range	ZIV	0.0907835	0.8
308	True FVE = 0.8	0.1	PNN CI range	ZIV	0.121675	0.1
309	True FVE = 0.8	0.1	FVE	GCTA	0.453563	0.8
310	True FVE = 0.8	0.1	FVE	ZIV	0.789081	0.8
311	True FVE = 0.8	0.1	PNN	ZIV	0.086095	0.1
312	True FVE = 0.8	0.1	MAE	ZIV	0.532134	NA
313	True FVE = 0.8	0.1	MAE	LASSO	0.722381	NA
314	True FVE = 0.8	0.1	MAE	RIDGE	0.717917	NA
315	True FVE = 0.8	0.1	FVE coverage	ZIV	1	0.8
316	True FVE = 0.8	0.1	PNN coverage	ZIV	1	0.1
317	True FVE = 0.8	0.1	MAE	GCTA	1.683	NA
318	True FVE = 0.8	0.1	FVE CI range	ZIV	0.0883064	0.8
319	True FVE = 0.8	0.1	PNN CI range	ZIV	0.135553	0.1
320	True FVE = 0.8	0.1	FVE	GCTA	0.526702	0.8
321	True FVE = 0.8	0.1	FVE	ZIV	0.787342	0.8
322	True FVE = 0.8	0.1	PNN	ZIV	0.076889	0.1
323	True FVE = 0.8	0.1	MAE	ZIV	0.628355	NA
324	True FVE = 0.8	0.1	MAE	LASSO	0.843699	NA
325	True FVE = 0.8	0.1	MAE	RIDGE	0.843747	NA
326	True FVE = 0.8	0.1	FVE coverage	ZIV	1	0.8
327	True FVE = 0.8	0.1	PNN coverage	ZIV	1	0.1
328	True FVE = 0.8	0.1	MAE	GCTA	4.4987	NA
329	True FVE = 0.8	0.1	FVE CI range	ZIV	0.100105	0.8
330	True FVE = 0.8	0.1	PNN CI range	ZIV	0.128146	0.1
331	True FVE = 0.8	0.1	FVE	GCTA	0.49601	0.8
332	True FVE = 0.8	0.1	FVE	ZIV	0.782543	0.8
333	True FVE = 0.8	0.1	PNN	ZIV	0.0803208	0.1
334	True FVE = 0.8	0.1	MAE	ZIV	0.602449	NA
335	True FVE = 0.8	0.1	MAE	LASSO	0.819404	NA
336	True FVE = 0.8	0.1	MAE	RIDGE	0.820084	NA
337	True FVE = 0.8	0.1	FVE coverage	ZIV	1	0.8
338	True FVE = 0.8	0.1	PNN coverage	ZIV	1	0.1
339	True FVE = 0.8	0.1	MAE	GCTA	2.54278	NA
340	True FVE = 0.8	0.1	FVE CI range	ZIV	0.0877684	0.8
341	True FVE = 0.8	0.1	PNN CI range	ZIV	0.119861	0.1
342	True FVE = 0.8	0.1	FVE	GCTA	0.411823	0.8
343	True FVE = 0.8	0.1	FVE	ZIV	0.785709	0.8
344	True FVE = 0.8	0.1	PNN	ZIV	0.0752661	0.1
345	True FVE = 0.8	0.1	MAE	ZIV	0.809745	NA
346	True FVE = 0.8	0.1	MAE	LASSO	1.10639	NA
347	True FVE = 0.8	0.1	MAE	RIDGE	1.11597	NA
348	True FVE = 0.8	0.1	FVE coverage	ZIV	1	0.8
349	True FVE = 0.8	0.1	PNN coverage	ZIV	1	0.1
350	True FVE = 0.8	0.1	MAE	GCTA	8.10167	NA
351	True FVE = 0.8	0.1	FVE CI range	ZIV	0.0917072	0.8
352	True FVE = 0.8	0.1	PNN CI range	ZIV	0.125709	0.1
353	True FVE = 0.8	0.1	FVE	GCTA	0.494249	0.8
354	True FVE = 0.8	0.1	FVE	ZIV	0.77521	0.8
355	True FVE = 0.8	0.1	PNN	ZIV	0.0886954	0.1
356	True FVE = 0.8	0.1	MAE	ZIV	0.525642	NA
357	True FVE = 0.8	0.1	MAE	LASSO	0.728507	NA
358	True FVE = 0.8	0.1	MAE	RIDGE	0.710147	NA
359	True FVE = 0.8	0.1	FVE coverage	ZIV	1	0.8
360	True FVE = 0.8	0.1	PNN coverage	ZIV	1	0.1
361	True FVE = 0.8	0.1	MAE	GCTA	2.90462	NA
362	True FVE = 0.8	0.1	FVE CI range	ZIV	0.0946791	0.8
363	True FVE = 0.8	0.1	PNN CI range	ZIV	0.120477	0.1
364	True FVE = 0.8	0.1	FVE	GCTA	0.356792	0.8
365	True FVE = 0.8	0.1	FVE	ZIV	0.782431	0.8
366	True FVE = 0.8	0.1	PNN	ZIV	0.0737866	0.1
367	True FVE = 0.8	0.1	MAE	ZIV	0.825784	NA
368	True FVE = 0.8	0.1	MAE	LASSO	1.12091	NA
369	True FVE = 0.8	0.1	MAE	RIDGE	1.17326	NA
370	True FVE = 0.8	0.1	FVE coverage	ZIV	1	0.8
371	True FVE = 0.8	0.1	PNN coverage	ZIV	1	0.1
372	True FVE = 0.8	0.1	MAE	GCTA	3.95262	NA
373	True FVE = 0.8	0.1	FVE CI range	ZIV	0.106093	0.8
374	True FVE = 0.8	0.1	PNN CI range	ZIV	0.121665	0.1
375	True FVE = 0.8	0.1	FVE	GCTA	0.575065	0.8
376	True FVE = 0.8	0.1	FVE	ZIV	0.778617	0.8
377	True FVE = 0.8	0.1	PNN	ZIV	0.0745405	0.1
378	True FVE = 0.8	0.1	MAE	ZIV	0.491265	NA
379	True FVE = 0.8	0.1	MAE	LASSO	0.721613	NA
380	True FVE = 0.8	0.1	MAE	RIDGE	0.717775	NA
381	True FVE = 0.8	0.1	FVE coverage	ZIV	1	0.8
382	True FVE = 0.8	0.1	PNN coverage	ZIV	1	0.1
383	True FVE = 0.8	0.1	MAE	GCTA	4.14335	NA
384	True FVE = 0.8	0.1	FVE CI range	ZIV	0.101944	0.8
385	True FVE = 0.8	0.1	PNN CI range	ZIV	0.12409	0.1
386	True FVE = 0.8	0.1	FVE	GCTA	0.543189	0.8
387	True FVE = 0.8	0.1	FVE	ZIV	0.781819	0.8
388	True FVE = 0.8	0.1	PNN	ZIV	0.0800971	0.1
389	True FVE = 0.8	0.1	MAE	ZIV	0.604397	NA
390	True FVE = 0.8	0.1	MAE	LASSO	0.822596	NA
391	True FVE = 0.8	0.1	MAE	RIDGE	0.823883	NA
392	True FVE = 0.8	0.1	FVE coverage	ZIV	1	0.8
393	True FVE = 0.8	0.1	PNN coverage	ZIV	1	0.1
394	True FVE = 0.8	0.1	MAE	GCTA	2.35007	NA
395	True FVE = 0.8	0.1	FVE CI range	ZIV	0.082243	0.8
396	True FVE = 0.8	0.1	PNN CI range	ZIV	0.117747	0.1
397	True FVE = 0.8	0.1	FVE	GCTA	0.334277	0.8
398	True FVE = 0.8	0.1	FVE	ZIV	0.790866	0.8
399	True FVE = 0.8	0.1	PNN	ZIV	0.0790723	0.1
400	True FVE = 0.8	0.1	MAE	ZIV	0.69039	NA
401	True FVE = 0.8	0.1	MAE	LASSO	0.952967	NA
402	True FVE = 0.8	0.1	MAE	RIDGE	0.966179	NA
403	True FVE = 0.8	0.1	FVE coverage	ZIV	1	0.8
404	True FVE = 0.8	0.1	PNN coverage	ZIV	1	0.1
405	True FVE = 0.8	0.1	MAE	GCTA	2.14922	NA
406	True FVE = 0.8	0.1	FVE CI range	ZIV	0.110603	0.8
407	True FVE = 0.8	0.1	PNN CI range	ZIV	0.137139	0.1
408	True FVE = 0.8	0.1	FVE	GCTA	0.470567	0.8
409	True FVE = 0.8	0.1	FVE	ZIV	0.768502	0.8
410	True FVE = 0.8	0.1	PNN	ZIV	0.0790731	0.1
411	True FVE = 0.8	0.1	MAE	ZIV	0.498795	NA
412	True FVE = 0.8	0.1	MAE	LASSO	0.703716	NA
413	True FVE = 0.8	0.1	MAE	RIDGE	0.691013	NA
414	True FVE = 0.8	0.1	FVE coverage	ZIV	1	0.8
415	True FVE = 0.8	0.1	PNN coverage	ZIV	1	0.1
416	True FVE = 0.8	0.1	MAE	GCTA	5.09503	NA
417	True FVE = 0.8	0.1	FVE CI range	ZIV	0.0832605	0.8
418	True FVE = 0.8	0.1	PNN CI range	ZIV	0.105598	0.1
419	True FVE = 0.8	0.1	FVE	GCTA	0.585703	0.8
420	True FVE = 0.8	0.1	FVE	ZIV	0.783391	0.8
421	True FVE = 0.8	0.1	PNN	ZIV	0.0842374	0.1
422	True FVE = 0.8	0.1	MAE	ZIV	0.485433	NA
423	True FVE = 0.8	0.1	MAE	LASSO	0.670721	NA
424	True FVE = 0.8	0.1	MAE	RIDGE	0.648753	NA
425	True FVE = 0.8	0.1	FVE coverage	ZIV	1	0.8
426	True FVE = 0.8	0.1	PNN coverage	ZIV	1	0.1
427	True FVE = 0.8	0.1	MAE	GCTA	3.34882	NA
428	True FVE = 0.8	0.1	FVE CI range	ZIV	0.0785771	0.8
429	True FVE = 0.8	0.1	PNN CI range	ZIV	0.112016	0.1
430	True FVE = 0.8	0.1	FVE	GCTA	0.408443	0.8
431	True FVE = 0.8	0.1	FVE	ZIV	0.7716	0.8
432	True FVE = 0.8	0.1	PNN	ZIV	0.0756523	0.1
433	True FVE = 0.8	0.1	MAE	ZIV	0.591047	NA
434	True FVE = 0.8	0.1	MAE	LASSO	0.838373	NA
435	True FVE = 0.8	0.1	MAE	RIDGE	0.842092	NA
436	True FVE = 0.8	0.1	FVE coverage	ZIV	1	0.8
437	True FVE = 0.8	0.1	PNN coverage	ZIV	1	0.1
438	True FVE = 0.8	0.1	MAE	GCTA	1.95529	NA
439	True FVE = 0.8	0.1	FVE CI range	ZIV	0.0985997	0.8
440	True FVE = 0.8	0.1	PNN CI range	ZIV	0.114122	0.1
441	True FVE = 0.8	0.1	FVE	GCTA	0.460624	0.8
442	True FVE = 0.8	0.1	FVE	ZIV	0.782466	0.8
443	True FVE = 0.8	0.1	PNN	ZIV	0.0755745	0.1
444	True FVE = 0.8	0.1	MAE	ZIV	0.616713	NA
445	True FVE = 0.8	0.1	MAE	LASSO	0.848823	NA
446	True FVE = 0.8	0.1	MAE	RIDGE	0.862848	NA
447	True FVE = 0.8	0.1	FVE coverage	ZIV	1	0.8
448	True FVE = 0.8	0.1	PNN coverage	ZIV	1	0.1
449	True FVE = 0.8	0.1	MAE	GCTA	3.15372	NA
450	True FVE = 0.8	0.1	FVE CI range	ZIV	0.0954771	0.8
451	True FVE = 0.8	0.1	PNN CI range	ZIV	0.126324	0.1
452	True FVE = 0.8	0.1	FVE	GCTA	0.5154	0.8
453	True FVE = 0.8	0.1	FVE	ZIV	0.784377	0.8
454	True FVE = 0.8	0.1	PNN	ZIV	0.0825168	0.1
455	True FVE = 0.8	0.1	MAE	ZIV	0.709091	NA
456	True FVE = 0.8	0.1	MAE	LASSO	0.941964	NA
457	True FVE = 0.8	0.1	MAE	RIDGE	0.957844	NA
458	True FVE = 0.8	0.1	FVE coverage	ZIV	1	0.8
459	True FVE = 0.8	0.1	PNN coverage	ZIV	1	0.1
460	True FVE = 0.8	0.1	MAE	GCTA	4.38511	NA
461	True FVE = 0.8	0.1	FVE CI range	ZIV	0.0914667	0.8
462	True FVE = 0.8	0.1	PNN CI range	ZIV	0.11552	0.1
463	True FVE = 0.8	0.1	FVE	GCTA	0.302501	0.8
464	True FVE = 0.8	0.1	FVE	ZIV	0.790431	0.8
465	True FVE = 0.8	0.1	PNN	ZIV	0.0804283	0.1
466	True FVE = 0.8	0.1	MAE	ZIV	0.667984	NA
467	True FVE = 0.8	0.1	MAE	LASSO	0.961874	NA
468	True FVE = 0.8	0.1	MAE	RIDGE	0.996467	NA
469	True FVE = 0.8	0.1	FVE coverage	ZIV	1	0.8
470	True FVE = 0.8	0.1	PNN coverage	ZIV	1	0.1
471	True FVE = 0.8	0.1	MAE	GCTA	2.26944	NA
472	True FVE = 0.8	0.1	FVE CI range	ZIV	0.100386	0.8
473	True FVE = 0.8	0.1	PNN CI range	ZIV	0.130747	0.1
474	True FVE = 0.8	0.1	FVE	GCTA	0.477948	0.8
475	True FVE = 0.8	0.1	FVE	ZIV	0.771261	0.8
476	True FVE = 0.8	0.1	PNN	ZIV	0.0688461	0.1
477	True FVE = 0.8	0.1	MAE	ZIV	0.4633	NA
478	True FVE = 0.8	0.1	MAE	LASSO	0.637753	NA
479	True FVE = 0.8	0.1	MAE	RIDGE	0.643246	NA
480	True FVE = 0.8	0.1	FVE coverage	ZIV	1	0.8
481	True FVE = 0.8	0.1	PNN coverage	ZIV	1	0.1
482	True FVE = 0.8	0.1	MAE	GCTA	1.21237	NA
483	True FVE = 0.8	0.1	FVE CI range	ZIV	0.085839	0.8
484	True FVE = 0.8	0.1	PNN CI range	ZIV	0.097612	0.1
485	True FVE = 0.8	0.1	FVE	GCTA	0.502387	0.8
486	True FVE = 0.8	0.1	FVE	ZIV	0.778863	0.8
487	True FVE = 0.8	0.1	PNN	ZIV	0.0852996	0.1
488	True FVE = 0.8	0.1	MAE	ZIV	0.570005	NA
489	True FVE = 0.8	0.1	MAE	LASSO	0.777981	NA
490	True FVE = 0.8	0.1	MAE	RIDGE	0.763242	NA
491	True FVE = 0.8	0.1	FVE coverage	ZIV	1	0.8
492	True FVE = 0.8	0.1	PNN coverage	ZIV	1	0.1
493	True FVE = 0.8	0.1	MAE	GCTA	2.2135	NA
494	True FVE = 0.8	0.1	FVE CI range	ZIV	0.0876826	0.8
495	True FVE = 0.8	0.1	PNN CI range	ZIV	0.114334	0.1
496	True FVE = 0.8	0.1	FVE	GCTA	0.446432	0.8
497	True FVE = 0.8	0.1	FVE	ZIV	0.778345	0.8
498	True FVE = 0.8	0.1	PNN	ZIV	0.0788797	0.1
499	True FVE = 0.8	0.1	MAE	ZIV	0.593887	NA
500	True FVE = 0.8	0.1	MAE	LASSO	0.827164	NA
501	True FVE = 0.8	0.1	MAE	RIDGE	0.826252	NA
502	True FVE = 0.8	0.1	FVE coverage	ZIV	1	0.8
503	True FVE = 0.8	0.1	PNN coverage	ZIV	1	0.1
504	True FVE = 0.8	0.1	MAE	GCTA	1.9867	NA
505	True FVE = 0.8	0.1	FVE CI range	ZIV	0.0932929	0.8
506	True FVE = 0.8	0.1	PNN CI range	ZIV	0.117944	0.1
507	True FVE = 0.8	0.1	FVE	GCTA	0.533054	0.8
508	True FVE = 0.8	0.1	FVE	ZIV	0.756559	0.8
509	True FVE = 0.8	0.1	PNN	ZIV	0.0810384	0.1
510	True FVE = 0.8	0.1	MAE	ZIV	0.690058	NA
511	True FVE = 0.8	0.1	MAE	LASSO	0.976505	NA
512	True FVE = 0.8	0.1	MAE	RIDGE	0.94963	NA
513	True FVE = 0.8	0.1	FVE coverage	ZIV	1	0.8
514	True FVE = 0.8	0.1	PNN coverage	ZIV	1	0.1
515	True FVE = 0.8	0.1	MAE	GCTA	6.00466	NA
516	True FVE = 0.8	0.1	FVE CI range	ZIV	0.0988905	0.8
517	True FVE = 0.8	0.1	PNN CI range	ZIV	0.12614	0.1
518	True FVE = 0.8	0.1	FVE	GCTA	0.348437	0.8
519	True FVE = 0.8	0.1	FVE	ZIV	0.788854	0.8
520	True FVE = 0.8	0.1	PNN	ZIV	0.0746683	0.1
521	True FVE = 0.8	0.1	MAE	ZIV	0.692821	NA
522	True FVE = 0.8	0.1	MAE	LASSO	0.899645	NA
523	True FVE = 0.8	0.1	MAE	RIDGE	0.89946	NA
524	True FVE = 0.8	0.1	FVE coverage	ZIV	1	0.8
525	True FVE = 0.8	0.1	PNN coverage	ZIV	1	0.1
526	True FVE = 0.8	0.1	MAE	GCTA	1.59037	NA
527	True FVE = 0.8	0.1	FVE CI range	ZIV	0.104322	0.8
528	True FVE = 0.8	0.1	PNN CI range	ZIV	0.130024	0.1
529	True FVE = 0.8	0.1	FVE	GCTA	0.457466	0.8
530	True FVE = 0.8	0.1	FVE	ZIV	0.78482	0.8
531	True FVE = 0.8	0.1	PNN	ZIV	0.0819672	0.1
532	True FVE = 0.8	0.1	MAE	ZIV	0.73103	NA
533	True FVE = 0.8	0.1	MAE	LASSO	0.93262	NA
534	True FVE = 0.8	0.1	MAE	RIDGE	0.945779	NA
535	True FVE = 0.8	0.1	FVE coverage	ZIV	1	0.8
536	True FVE = 0.8	0.1	PNN coverage	ZIV	1	0.1
537	True FVE = 0.8	0.1	MAE	GCTA	2.39783	NA
538	True FVE = 0.8	0.1	FVE CI range	ZIV	0.0905764	0.8
539	True FVE = 0.8	0.1	PNN CI range	ZIV	0.130262	0.1
540	True FVE = 0.8	0.1	FVE	GCTA	0.463479	0.8
541	True FVE = 0.8	0.1	FVE	ZIV	0.749344	0.8
542	True FVE = 0.8	0.1	PNN	ZIV	0.0696431	0.1
543	True FVE = 0.8	0.1	MAE	ZIV	0.565639	NA
544	True FVE = 0.8	0.1	MAE	LASSO	0.802146	NA
545	True FVE = 0.8	0.1	MAE	RIDGE	0.808815	NA
546	True FVE = 0.8	0.1	FVE coverage	ZIV	1	0.8
547	True FVE = 0.8	0.1	PNN coverage	ZIV	1	0.1
548	True FVE = 0.8	0.1	MAE	GCTA	5.31297	NA
549	True FVE = 0.8	0.1	FVE CI range	ZIV	0.106894	0.8
550	True FVE = 0.8	0.1	PNN CI range	ZIV	0.118162	0.1
551	True FVE = 0.8	0.1	FVE	GCTA	0.555772	0.8
552	True FVE = 0.8	0.1	FVE	ZIV	0.780579	0.8
553	True FVE = 0.8	0.1	PNN	ZIV	0.0756075	0.1
554	True FVE = 0.8	0.1	MAE	ZIV	0.557914	NA
555	True FVE = 0.8	0.1	MAE	LASSO	0.792785	NA
556	True FVE = 0.8	0.1	MAE	RIDGE	0.780435	NA
557	True FVE = 0.8	0.1	FVE coverage	ZIV	1	0.8
558	True FVE = 0.8	0.1	PNN coverage	ZIV	1	0.1
559	True FVE = 0.8	0.1	MAE	GCTA	2.53669	NA
560	True FVE = 0.8	0.1	FVE CI range	ZIV	0.0787171	0.8
561	True FVE = 0.8	0.1	PNN CI range	ZIV	0.113434	0.1
562	True FVE = 0.8	0.1	FVE	GCTA	0.483963	0.8
563	True FVE = 0.8	0.1	FVE	ZIV	0.781839	0.8
564	True FVE = 0.8	0.1	PNN	ZIV	0.0828305	0.1
565	True FVE = 0.8	0.1	MAE	ZIV	0.559845	NA
566	True FVE = 0.8	0.1	MAE	LASSO	0.760451	NA
567	True FVE = 0.8	0.1	MAE	RIDGE	0.788966	NA
568	True FVE = 0.8	0.1	FVE coverage	ZIV	1	0.8
569	True FVE = 0.8	0.1	PNN coverage	ZIV	1	0.1
570	True FVE = 0.8	0.1	MAE	GCTA	2.39208	NA
571	True FVE = 0.8	0.1	FVE CI range	ZIV	0.102374	0.8
572	True FVE = 0.8	0.1	PNN CI range	ZIV	0.129035	0.1
573	True FVE = 0.8	0.1	FVE	GCTA	0.411965	0.8
574	True FVE = 0.8	0.1	FVE	ZIV	0.789314	0.8
575	True FVE = 0.8	0.1	PNN	ZIV	0.0722894	0.1
576	True FVE = 0.8	0.1	MAE	ZIV	0.508193	NA
577	True FVE = 0.8	0.1	MAE	LASSO	0.71135	NA
578	True FVE = 0.8	0.1	MAE	RIDGE	0.719018	NA
579	True FVE = 0.8	0.1	FVE coverage	ZIV	1	0.8
580	True FVE = 0.8	0.1	PNN coverage	ZIV	1	0.1
581	True FVE = 0.8	0.1	MAE	GCTA	1.68333	NA
582	True FVE = 0.8	0.1	FVE CI range	ZIV	0.0853857	0.8
583	True FVE = 0.8	0.1	PNN CI range	ZIV	0.109619	0.1
584	True FVE = 0.8	0.1	FVE	GCTA	0.537355	0.8
585	True FVE = 0.8	0.1	FVE	ZIV	0.775102	0.8
586	True FVE = 0.8	0.1	PNN	ZIV	0.0904589	0.1
587	True FVE = 0.8	0.1	MAE	ZIV	0.471185	NA
588	True FVE = 0.8	0.1	MAE	LASSO	0.683942	NA
589	True FVE = 0.8	0.1	MAE	RIDGE	0.673417	NA
590	True FVE = 0.8	0.1	FVE coverage	ZIV	1	0.8
591	True FVE = 0.8	0.1	PNN coverage	ZIV	1	0.1
592	True FVE = 0.8	0.1	MAE	GCTA	2.10156	NA
593	True FVE = 0.8	0.1	FVE CI range	ZIV	0.0950733	0.8
594	True FVE = 0.8	0.1	PNN CI range	ZIV	0.12442	0.1
595	True FVE = 0.8	0.1	FVE	GCTA	0.438327	0.8
596	True FVE = 0.8	0.1	FVE	ZIV	0.791357	0.8
597	True FVE = 0.8	0.1	PNN	ZIV	0.0711626	0.1
598	True FVE = 0.8	0.1	MAE	ZIV	0.667114	NA
599	True FVE = 0.8	0.1	MAE	LASSO	0.927746	NA
600	True FVE = 0.8	0.1	MAE	RIDGE	0.948727	NA
601	True FVE = 0.8	0.1	FVE coverage	ZIV	1	0.8
602	True FVE = 0.8	0.1	PNN coverage	ZIV	1	0.1
603	True FVE = 0.8	0.1	MAE	GCTA	2.72023	NA
604	True FVE = 0.8	0.1	FVE CI range	ZIV	0.0921856	0.8
605	True FVE = 0.8	0.1	PNN CI range	ZIV	0.118684	0.1
606	True FVE = 0.8	0.1	FVE	GCTA	0.542385	0.8
607	True FVE = 0.8	0.1	FVE	ZIV	0.777599	0.8
608	True FVE = 0.8	0.1	PNN	ZIV	0.0747143	0.1
609	True FVE = 0.8	0.1	MAE	ZIV	0.487864	NA
610	True FVE = 0.8	0.1	MAE	LASSO	0.647766	NA
611	True FVE = 0.8	0.1	MAE	RIDGE	0.65492	NA
612	True FVE = 0.8	0.1	FVE coverage	ZIV	1	0.8
613	True FVE = 0.8	0.1	PNN coverage	ZIV	1	0.1
614	True FVE = 0.8	0.1	MAE	GCTA	1.97797	NA
615	True FVE = 0.8	0.1	FVE CI range	ZIV	0.0858142	0.8
616	True FVE = 0.8	0.1	PNN CI range	ZIV	0.110355	0.1
617	True FVE = 0.8	0.1	FVE	GCTA	0.494446	0.8
618	True FVE = 0.8	0.1	FVE	ZIV	0.761948	0.8
619	True FVE = 0.8	0.1	PNN	ZIV	0.070864	0.1
620	True FVE = 0.8	0.1	MAE	ZIV	0.695764	NA
621	True FVE = 0.8	0.1	MAE	LASSO	0.947724	NA
622	True FVE = 0.8	0.1	MAE	RIDGE	0.949791	NA
623	True FVE = 0.8	0.1	FVE coverage	ZIV	1	0.8
624	True FVE = 0.8	0.1	PNN coverage	ZIV	1	0.1
625	True FVE = 0.8	0.1	MAE	GCTA	4.1723	NA
626	True FVE = 0.8	0.1	FVE CI range	ZIV	0.0919312	0.8
627	True FVE = 0.8	0.1	PNN CI range	ZIV	0.109022	0.1
628	True FVE = 0.8	0.1	FVE	GCTA	0.361804	0.8
629	True FVE = 0.8	0.1	FVE	ZIV	0.774024	0.8
630	True FVE = 0.8	0.1	PNN	ZIV	0.0772337	0.1
631	True FVE = 0.8	0.1	MAE	ZIV	0.807138	NA
632	True FVE = 0.8	0.1	MAE	LASSO	1.10867	NA
633	True FVE = 0.8	0.1	MAE	RIDGE	1.09755	NA
634	True FVE = 0.8	0.1	FVE coverage	ZIV	1	0.8
635	True FVE = 0.8	0.1	PNN coverage	ZIV	1	0.1
636	True FVE = 0.8	0.1	MAE	GCTA	2.61585	NA
637	True FVE = 0.8	0.1	FVE CI range	ZIV	0.115345	0.8
638	True FVE = 0.8	0.1	PNN CI range	ZIV	0.132144	0.1
639	True FVE = 0.8	0.1	FVE	GCTA	0.51043	0.8
640	True FVE = 0.8	0.1	FVE	ZIV	0.7711	0.8
641	True FVE = 0.8	0.1	PNN	ZIV	0.0776674	0.1
642	True FVE = 0.8	0.1	MAE	ZIV	0.73088	NA
643	True FVE = 0.8	0.1	MAE	LASSO	1.00614	NA
644	True FVE = 0.8	0.1	MAE	RIDGE	1.00314	NA
645	True FVE = 0.8	0.1	FVE coverage	ZIV	1	0.8
646	True FVE = 0.8	0.1	PNN coverage	ZIV	1	0.1
647	True FVE = 0.8	0.1	MAE	GCTA	6.31706	NA
648	True FVE = 0.8	0.1	FVE CI range	ZIV	0.112523	0.8
649	True FVE = 0.8	0.1	PNN CI range	ZIV	0.13893	0.1
650	True FVE = 0.8	0.1	FVE	GCTA	0.418838	0.8
651	True FVE = 0.8	0.1	FVE	ZIV	0.773237	0.8
652	True FVE = 0.8	0.1	PNN	ZIV	0.0764421	0.1
653	True FVE = 0.8	0.1	MAE	ZIV	0.632659	NA
654	True FVE = 0.8	0.1	MAE	LASSO	0.891614	NA
655	True FVE = 0.8	0.1	MAE	RIDGE	0.908227	NA
656	True FVE = 0.8	0.1	FVE coverage	ZIV	1	0.8
657	True FVE = 0.8	0.1	PNN coverage	ZIV	1	0.1
658	True FVE = 0.8	0.1	MAE	GCTA	3.28902	NA
659	True FVE = 0.8	0.1	FVE CI range	ZIV	0.102188	0.8
660	True FVE = 0.8	0.1	PNN CI range	ZIV	0.12507	0.1
661	True FVE = 0.8	0.1	FVE	GCTA	0.500498	0.8
662	True FVE = 0.8	0.1	FVE	ZIV	0.789462	0.8
663	True FVE = 0.8	0.1	PNN	ZIV	0.0799224	0.1
664	True FVE = 0.8	0.1	MAE	ZIV	0.535085	NA
665	True FVE = 0.8	0.1	MAE	LASSO	0.759778	NA
666	True FVE = 0.8	0.1	MAE	RIDGE	0.750154	NA
667	True FVE = 0.8	0.1	FVE coverage	ZIV	1	0.8
668	True FVE = 0.8	0.1	PNN coverage	ZIV	1	0.1
669	True FVE = 0.8	0.1	MAE	GCTA	2.23359	NA
670	True FVE = 0.8	0.1	FVE CI range	ZIV	0.0876476	0.8
671	True FVE = 0.8	0.1	PNN CI range	ZIV	0.129649	0.1
672	True FVE = 0.8	0.1	FVE	GCTA	0.475034	0.8
673	True FVE = 0.8	0.1	FVE	ZIV	0.789829	0.8
674	True FVE = 0.8	0.1	PNN	ZIV	0.0843898	0.1
675	True FVE = 0.8	0.1	MAE	ZIV	0.502241	NA
676	True FVE = 0.8	0.1	MAE	LASSO	0.679564	NA
677	True FVE = 0.8	0.1	MAE	RIDGE	0.683289	NA
678	True FVE = 0.8	0.1	FVE coverage	ZIV	1	0.8
679	True FVE = 0.8	0.1	PNN coverage	ZIV	1	0.1
680	True FVE = 0.8	0.1	MAE	GCTA	1.75381	NA
681	True FVE = 0.8	0.1	FVE CI range	ZIV	0.0677285	0.8
682	True FVE = 0.8	0.1	PNN CI range	ZIV	0.0996398	0.1
683	True FVE = 0.8	0.1	FVE	GCTA	0.468919	0.8
684	True FVE = 0.8	0.1	FVE	ZIV	0.790824	0.8
685	True FVE = 0.8	0.1	PNN	ZIV	0.0761537	0.1
686	True FVE = 0.8	0.1	MAE	ZIV	0.574813	NA
687	True FVE = 0.8	0.1	MAE	LASSO	0.842499	NA
688	True FVE = 0.8	0.1	MAE	RIDGE	0.845918	NA
689	True FVE = 0.8	0.1	FVE coverage	ZIV	1	0.8
690	True FVE = 0.8	0.1	PNN coverage	ZIV	1	0.1
691	True FVE = 0.8	0.1	MAE	GCTA	2.78808	NA
692	True FVE = 0.8	0.1	FVE CI range	ZIV	0.089002	0.8
693	True FVE = 0.8	0.1	PNN CI range	ZIV	0.110461	0.1
694	True FVE = 0.8	0.1	FVE	GCTA	0.44255	0.8
695	True FVE = 0.8	0.1	FVE	ZIV	0.769476	0.8
696	True FVE = 0.8	0.1	PNN	ZIV	0.0809264	0.1
697	True FVE = 0.8	0.1	MAE	ZIV	0.7413	NA
698	True FVE = 0.8	0.1	MAE	LASSO	0.990377	NA
699	True FVE = 0.8	0.1	MAE	RIDGE	0.992579	NA
700	True FVE = 0.8	0.1	FVE coverage	ZIV	1	0.8
701	True FVE = 0.8	0.1	PNN coverage	ZIV	1	0.1
702	True FVE = 0.8	0.1	MAE	GCTA	2.33629	NA
703	True FVE = 0.8	0.1	FVE CI range	ZIV	0.082279	0.8
704	True FVE = 0.8	0.1	PNN CI range	ZIV	0.115784	0.1
705	True FVE = 0.8	0.1	FVE	GCTA	0.352055	0.8
706	True FVE = 0.8	0.1	FVE	ZIV	0.790767	0.8
707	True FVE = 0.8	0.1	PNN	ZIV	0.0764031	0.1
708	True FVE = 0.8	0.1	MAE	ZIV	0.677912	NA
709	True FVE = 0.8	0.1	MAE	LASSO	0.937661	NA
710	True FVE = 0.8	0.1	MAE	RIDGE	0.948125	NA
711	True FVE = 0.8	0.1	FVE coverage	ZIV	1	0.8
712	True FVE = 0.8	0.1	PNN coverage	ZIV	1	0.1
713	True FVE = 0.8	0.1	MAE	GCTA	2.79708	NA
714	True FVE = 0.8	0.1	FVE CI range	ZIV	0.0937849	0.8
715	True FVE = 0.8	0.1	PNN CI range	ZIV	0.116412	0.1
716	True FVE = 0.8	0.1	FVE	GCTA	0.447422	0.8
717	True FVE = 0.8	0.1	FVE	ZIV	0.776145	0.8
718	True FVE = 0.8	0.1	PNN	ZIV	0.0699581	0.1
719	True FVE = 0.8	0.1	MAE	ZIV	0.538315	NA
720	True FVE = 0.8	0.1	MAE	LASSO	0.730658	NA
721	True FVE = 0.8	0.1	MAE	RIDGE	0.737408	NA
722	True FVE = 0.8	0.1	FVE coverage	ZIV	1	0.8
723	True FVE = 0.8	0.1	PNN coverage	ZIV	1	0.1
724	True FVE = 0.8	0.1	MAE	GCTA	1.67671	NA
725	True FVE = 0.8	0.1	FVE CI range	ZIV	0.0987194	0.8
726	True FVE = 0.8	0.1	PNN CI range	ZIV	0.117148	0.1
727	True FVE = 0.8	0.1	FVE	GCTA	0.418254	0.8
728	True FVE = 0.8	0.1	FVE	ZIV	0.7768	0.8
729	True FVE = 0.8	0.1	PNN	ZIV	0.0833023	0.1
730	True FVE = 0.8	0.1	MAE	ZIV	0.643885	NA
731	True FVE = 0.8	0.1	MAE	LASSO	0.893709	NA
732	True FVE = 0.8	0.1	MAE	RIDGE	0.892154	NA
733	True FVE = 0.8	0.1	FVE coverage	ZIV	1	0.8
734	True FVE = 0.8	0.1	PNN coverage	ZIV	1	0.1
735	True FVE = 0.8	0.1	MAE	GCTA	2.4834	NA
736	True FVE = 0.8	0.1	FVE CI range	ZIV	0.0858187	0.8
737	True FVE = 0.8	0.1	PNN CI range	ZIV	0.11462	0.1
738	True FVE = 0.8	0.1	FVE	GCTA	0.531685	0.8
739	True FVE = 0.8	0.1	FVE	ZIV	0.769788	0.8
740	True FVE = 0.8	0.1	PNN	ZIV	0.069797	0.1
741	True FVE = 0.8	0.1	MAE	ZIV	0.559926	NA
742	True FVE = 0.8	0.1	MAE	LASSO	0.773036	NA
743	True FVE = 0.8	0.1	MAE	RIDGE	0.77082	NA
744	True FVE = 0.8	0.1	FVE coverage	ZIV	1	0.8
745	True FVE = 0.8	0.1	PNN coverage	ZIV	1	0.1
746	True FVE = 0.8	0.1	MAE	GCTA	3.56655	NA
747	True FVE = 0.8	0.1	FVE CI range	ZIV	0.100934	0.8
748	True FVE = 0.8	0.1	PNN CI range	ZIV	0.119973	0.1
749	True FVE = 0.8	0.1	FVE	GCTA	0.387158	0.8
750	True FVE = 0.8	0.1	FVE	ZIV	0.777091	0.8
751	True FVE = 0.8	0.1	PNN	ZIV	0.081371	0.1
752	True FVE = 0.8	0.1	MAE	ZIV	0.817009	NA
753	True FVE = 0.8	0.1	MAE	LASSO	1.13414	NA
754	True FVE = 0.8	0.1	MAE	RIDGE	1.16282	NA
755	True FVE = 0.8	0.1	FVE coverage	ZIV	1	0.8
756	True FVE = 0.8	0.1	PNN coverage	ZIV	1	0.1
757	True FVE = 0.8	0.1	MAE	GCTA	2.02109	NA
758	True FVE = 0.8	0.1	FVE CI range	ZIV	0.0993472	0.8
759	True FVE = 0.8	0.1	PNN CI range	ZIV	0.13356	0.1
760	True FVE = 0.8	0.1	FVE	GCTA	0.263539	0.8
761	True FVE = 0.8	0.1	FVE	ZIV	0.792136	0.8
762	True FVE = 0.8	0.1	PNN	ZIV	0.0724105	0.1
763	True FVE = 0.8	0.1	MAE	ZIV	0.689983	NA
764	True FVE = 0.8	0.1	MAE	LASSO	0.96904	NA
765	True FVE = 0.8	0.1	MAE	RIDGE	0.977959	NA
766	True FVE = 0.8	0.1	FVE coverage	ZIV	1	0.8
767	True FVE = 0.8	0.1	PNN coverage	ZIV	1	0.1
768	True FVE = 0.8	0.1	MAE	GCTA	1.78092	NA
769	True FVE = 0.8	0.1	FVE CI range	ZIV	0.0968288	0.8
770	True FVE = 0.8	0.1	PNN CI range	ZIV	0.121517	0.1
771	True FVE = 0.8	0.1	FVE	GCTA	0.440829	0.8
772	True FVE = 0.8	0.1	FVE	ZIV	0.780485	0.8
773	True FVE = 0.8	0.1	PNN	ZIV	0.0772709	0.1
774	True FVE = 0.8	0.1	MAE	ZIV	0.666712	NA
775	True FVE = 0.8	0.1	MAE	LASSO	0.912281	NA
776	True FVE = 0.8	0.1	MAE	RIDGE	0.911183	NA
777	True FVE = 0.8	0.1	FVE coverage	ZIV	1	0.8
778	True FVE = 0.8	0.1	PNN coverage	ZIV	1	0.1
779	True FVE = 0.8	0.1	MAE	GCTA	2.38816	NA
780	True FVE = 0.8	0.1	FVE CI range	ZIV	0.0936725	0.8
781	True FVE = 0.8	0.1	PNN CI range	ZIV	0.121796	0.1
782	True FVE = 0.8	0.1	FVE	GCTA	0.44805	0.8
783	True FVE = 0.8	0.1	FVE	ZIV	0.767049	0.8
784	True FVE = 0.8	0.1	PNN	ZIV	0.0693273	0.1
785	True FVE = 0.8	0.1	MAE	ZIV	0.582552	NA
786	True FVE = 0.8	0.1	MAE	LASSO	0.793859	NA
787	True FVE = 0.8	0.1	MAE	RIDGE	0.79573	NA
788	True FVE = 0.8	0.1	FVE coverage	ZIV	1	0.8
789	True FVE = 0.8	0.1	PNN coverage	ZIV	1	0.1
790	True FVE = 0.8	0.1	MAE	GCTA	1.9134	NA
791	True FVE = 0.8	0.1	FVE CI range	ZIV	0.10515	0.8
792	True FVE = 0.8	0.1	PNN CI range	ZIV	0.120932	0.1
793	True FVE = 0.8	0.1	FVE	GCTA	0.450216	0.8
794	True FVE = 0.8	0.1	FVE	ZIV	0.788158	0.8
795	True FVE = 0.8	0.1	PNN	ZIV	0.0790275	0.1
796	True FVE = 0.8	0.1	MAE	ZIV	0.656074	NA
797	True FVE = 0.8	0.1	MAE	LASSO	0.869762	NA
798	True FVE = 0.8	0.1	MAE	RIDGE	0.87031	NA
799	True FVE = 0.8	0.1	FVE coverage	ZIV	1	0.8
800	True FVE = 0.8	0.1	PNN coverage	ZIV	1	0.1
801	True FVE = 0.8	0.1	MAE	GCTA	1.71219	NA
802	True FVE = 0.8	0.1	FVE CI range	ZIV	0.0929149	0.8
803	True FVE = 0.8	0.1	PNN CI range	ZIV	0.124806	0.1
804	True FVE = 0.8	0.1	FVE	GCTA	0.486015	0.8
805	True FVE = 0.8	0.1	FVE	ZIV	0.783444	0.8
806	True FVE = 0.8	0.1	PNN	ZIV	0.0879478	0.1
807	True FVE = 0.8	0.1	MAE	ZIV	0.591268	NA
808	True FVE = 0.8	0.1	MAE	LASSO	0.817315	NA
809	True FVE = 0.8	0.1	MAE	RIDGE	0.803721	NA
810	True FVE = 0.8	0.1	FVE coverage	ZIV	1	0.8
811	True FVE = 0.8	0.1	PNN coverage	ZIV	1	0.1
812	True FVE = 0.8	0.1	MAE	GCTA	3.38579	NA
813	True FVE = 0.8	0.1	FVE CI range	ZIV	0.078348	0.8
814	True FVE = 0.8	0.1	PNN CI range	ZIV	0.120322	0.1
815	True FVE = 0.8	0.1	FVE	GCTA	0.356917	0.8
816	True FVE = 0.8	0.1	FVE	ZIV	0.764269	0.8
817	True FVE = 0.8	0.1	PNN	ZIV	0.0843213	0.1
818	True FVE = 0.8	0.1	MAE	ZIV	0.600973	NA
819	True FVE = 0.8	0.1	MAE	LASSO	0.80733	NA
820	True FVE = 0.8	0.1	MAE	RIDGE	0.822109	NA
821	True FVE = 0.8	0.1	FVE coverage	ZIV	1	0.8
822	True FVE = 0.8	0.1	PNN coverage	ZIV	1	0.1
823	True FVE = 0.8	0.1	MAE	GCTA	1.88623	NA
824	True FVE = 0.8	0.1	FVE CI range	ZIV	0.116373	0.8
825	True FVE = 0.8	0.1	PNN CI range	ZIV	0.134077	0.1
826	True FVE = 0.8	0.1	FVE	GCTA	0.36717	0.8
827	True FVE = 0.8	0.1	FVE	ZIV	0.786875	0.8
828	True FVE = 0.8	0.1	PNN	ZIV	0.073409	0.1
829	True FVE = 0.8	0.1	MAE	ZIV	0.73386	NA
830	True FVE = 0.8	0.1	MAE	LASSO	1.03271	NA
831	True FVE = 0.8	0.1	MAE	RIDGE	1.05928	NA
832	True FVE = 0.8	0.1	FVE coverage	ZIV	1	0.8
833	True FVE = 0.8	0.1	PNN coverage	ZIV	1	0.1
834	True FVE = 0.8	0.1	MAE	GCTA	2.45548	NA
835	True FVE = 0.8	0.1	FVE CI range	ZIV	0.0951397	0.8
836	True FVE = 0.8	0.1	PNN CI range	ZIV	0.121104	0.1
837	True FVE = 0.8	0.1	FVE	GCTA	0.446832	0.8
838	True FVE = 0.8	0.1	FVE	ZIV	0.784386	0.8
839	True FVE = 0.8	0.1	PNN	ZIV	0.073993	0.1
840	True FVE = 0.8	0.1	MAE	ZIV	0.602707	NA
841	True FVE = 0.8	0.1	MAE	LASSO	0.787214	NA
842	True FVE = 0.8	0.1	MAE	RIDGE	0.789848	NA
843	True FVE = 0.8	0.1	FVE coverage	ZIV	1	0.8
844	True FVE = 0.8	0.1	PNN coverage	ZIV	1	0.1
845	True FVE = 0.8	0.1	MAE	GCTA	2.42114	NA
846	True FVE = 0.8	0.1	FVE CI range	ZIV	0.0912851	0.8
847	True FVE = 0.8	0.1	PNN CI range	ZIV	0.114861	0.1
848	True FVE = 0.8	0.1	FVE	GCTA	0.417648	0.8
849	True FVE = 0.8	0.1	FVE	ZIV	0.783995	0.8
850	True FVE = 0.8	0.1	PNN	ZIV	0.0803386	0.1
851	True FVE = 0.8	0.1	MAE	ZIV	0.590689	NA
852	True FVE = 0.8	0.1	MAE	LASSO	0.830566	NA
853	True FVE = 0.8	0.1	MAE	RIDGE	0.835146	NA
854	True FVE = 0.8	0.1	FVE coverage	ZIV	1	0.8
855	True FVE = 0.8	0.1	PNN coverage	ZIV	1	0.1
856	True FVE = 0.8	0.1	MAE	GCTA	2.96448	NA
857	True FVE = 0.8	0.1	FVE CI range	ZIV	0.07886	0.8
858	True FVE = 0.8	0.1	PNN CI range	ZIV	0.111419	0.1
859	True FVE = 0.8	0.1	FVE	GCTA	0.411375	0.8
860	True FVE = 0.8	0.1	FVE	ZIV	0.776063	0.8
861	True FVE = 0.8	0.1	PNN	ZIV	0.0754604	0.1
862	True FVE = 0.8	0.1	MAE	ZIV	0.812795	NA
863	True FVE = 0.8	0.1	MAE	LASSO	1.0921	NA
864	True FVE = 0.8	0.1	MAE	RIDGE	1.10557	NA
865	True FVE = 0.8	0.1	FVE coverage	ZIV	1	0.8
866	True FVE = 0.8	0.1	PNN coverage	ZIV	1	0.1
867	True FVE = 0.8	0.1	MAE	GCTA	2.81103	NA
868	True FVE = 0.8	0.1	FVE CI range	ZIV	0.0944599	0.8
869	True FVE = 0.8	0.1	PNN CI range	ZIV	0.121701	0.1
870	True FVE = 0.8	0.1	FVE	GCTA	0.337089	0.8
871	True FVE = 0.8	0.1	FVE	ZIV	0.782879	0.8
872	True FVE = 0.8	0.1	PNN	ZIV	0.0759634	0.1
873	True FVE = 0.8	0.1	MAE	ZIV	0.815705	NA
874	True FVE = 0.8	0.1	MAE	LASSO	1.1341	NA
875	True FVE = 0.8	0.1	MAE	RIDGE	1.16845	NA
876	True FVE = 0.8	0.1	FVE coverage	ZIV	1	0.8
877	True FVE = 0.8	0.1	PNN coverage	ZIV	1	0.1
878	True FVE = 0.8	0.1	MAE	GCTA	6.42872	NA
879	True FVE = 0.8	0.1	FVE CI range	ZIV	0.091605	0.8
880	True FVE = 0.8	0.1	PNN CI range	ZIV	0.119503	0.1
881	True FVE = 0.8	0.1	FVE	GCTA	0.491966	0.8
882	True FVE = 0.8	0.1	FVE	ZIV	0.774577	0.8
883	True FVE = 0.8	0.1	PNN	ZIV	0.0808006	0.1
884	True FVE = 0.8	0.1	MAE	ZIV	0.513856	NA
885	True FVE = 0.8	0.1	MAE	LASSO	0.727459	NA
886	True FVE = 0.8	0.1	MAE	RIDGE	0.724442	NA
887	True FVE = 0.8	0.1	FVE coverage	ZIV	1	0.8
888	True FVE = 0.8	0.1	PNN coverage	ZIV	1	0.1
889	True FVE = 0.8	0.1	MAE	GCTA	4.90878	NA
890	True FVE = 0.8	0.1	FVE CI range	ZIV	0.108019	0.8
891	True FVE = 0.8	0.1	PNN CI range	ZIV	0.1316	0.1
892	True FVE = 0.8	0.1	FVE	GCTA	0.346048	0.8
893	True FVE = 0.8	0.1	FVE	ZIV	0.754334	0.8
894	True FVE = 0.8	0.1	PNN	ZIV	0.0788962	0.1
895	True FVE = 0.8	0.1	MAE	ZIV	0.822305	NA
896	True FVE = 0.8	0.1	MAE	LASSO	1.11078	NA
897	True FVE = 0.8	0.1	MAE	RIDGE	1.13338	NA
898	True FVE = 0.8	0.1	FVE coverage	ZIV	1	0.8
899	True FVE = 0.8	0.1	PNN coverage	ZIV	1	0.1
900	True FVE = 0.8	0.1	MAE	GCTA	4.5354	NA
901	True FVE = 0.8	0.1	FVE CI range	ZIV	0.106049	0.8
902	True FVE = 0.8	0.1	PNN CI range	ZIV	0.122947	0.1
903	True FVE = 0.8	0.1	FVE	GCTA	0.428401	0.8
904	True FVE = 0.8	0.1	FVE	ZIV	0.771083	0.8
905	True FVE = 0.8	0.1	PNN	ZIV	0.0811751	0.1
906	True FVE = 0.8	0.1	MAE	ZIV	0.515904	NA
907	True FVE = 0.8	0.1	MAE	LASSO	0.7087	NA
908	True FVE = 0.8	0.1	MAE	RIDGE	0.704464	NA
909	True FVE = 0.8	0.1	FVE coverage	ZIV	1	0.8
910	True FVE = 0.8	0.1	PNN coverage	ZIV	1	0.1
911	True FVE = 0.8	0.1	MAE	GCTA	2.40901	NA
912	True FVE = 0.8	0.1	FVE CI range	ZIV	0.0958037	0.8
913	True FVE = 0.8	0.1	PNN CI range	ZIV	0.117442	0.1
914	True FVE = 0.8	0.1	FVE	GCTA	0.473776	0.8
915	True FVE = 0.8	0.1	FVE	ZIV	0.777806	0.8
916	True FVE = 0.8	0.1	PNN	ZIV	0.0848758	0.1
917	True FVE = 0.8	0.1	MAE	ZIV	0.450711	NA
918	True FVE = 0.8	0.1	MAE	LASSO	0.652495	NA
919	True FVE = 0.8	0.1	MAE	RIDGE	0.646826	NA
920	True FVE = 0.8	0.1	FVE coverage	ZIV	1	0.8
921	True FVE = 0.8	0.1	PNN coverage	ZIV	1	0.1
922	True FVE = 0.8	0.1	MAE	GCTA	1.21702	NA
923	True FVE = 0.8	0.1	FVE CI range	ZIV	0.096266	0.8
924	True FVE = 0.8	0.1	PNN CI range	ZIV	0.128135	0.1
925	True FVE = 0.8	0.1	FVE	GCTA	0.492293	0.8
926	True FVE = 0.8	0.1	FVE	ZIV	0.792745	0.8
927	True FVE = 0.8	0.1	PNN	ZIV	0.0787593	0.1
928	True FVE = 0.8	0.1	MAE	ZIV	0.514084	NA
929	True FVE = 0.8	0.1	MAE	LASSO	0.701223	NA
930	True FVE = 0.8	0.1	MAE	RIDGE	0.704609	NA
931	True FVE = 0.8	0.1	FVE coverage	ZIV	1	0.8
932	True FVE = 0.8	0.1	PNN coverage	ZIV	1	0.1
933	True FVE = 0.8	0.1	MAE	GCTA	2.19684	NA
934	True FVE = 0.8	0.1	FVE CI range	ZIV	0.0959206	0.8
935	True FVE = 0.8	0.1	PNN CI range	ZIV	0.128153	0.1
936	True FVE = 0.8	0.1	FVE	GCTA	0.424379	0.8
937	True FVE = 0.8	0.1	FVE	ZIV	0.776266	0.8
938	True FVE = 0.8	0.1	PNN	ZIV	0.0792403	0.1
939	True FVE = 0.8	0.1	MAE	ZIV	0.64349	NA
940	True FVE = 0.8	0.1	MAE	LASSO	0.927216	NA
941	True FVE = 0.8	0.1	MAE	RIDGE	0.924134	NA
942	True FVE = 0.8	0.1	FVE coverage	ZIV	1	0.8
943	True FVE = 0.8	0.1	PNN coverage	ZIV	1	0.1
944	True FVE = 0.8	0.1	MAE	GCTA	3.16963	NA
945	True FVE = 0.8	0.1	FVE CI range	ZIV	0.0884336	0.8
946	True FVE = 0.8	0.1	PNN CI range	ZIV	0.10767	0.1
947	True FVE = 0.8	0.1	FVE	GCTA	0.468182	0.8
948	True FVE = 0.8	0.1	FVE	ZIV	0.778472	0.8
949	True FVE = 0.8	0.1	PNN	ZIV	0.0773181	0.1
950	True FVE = 0.8	0.1	MAE	ZIV	0.589795	NA
951	True FVE = 0.8	0.1	MAE	LASSO	0.833633	NA
952	True FVE = 0.8	0.1	MAE	RIDGE	0.837175	NA
953	True FVE = 0.8	0.1	FVE coverage	ZIV	1	0.8
954	True FVE = 0.8	0.1	PNN coverage	ZIV	1	0.1
955	True FVE = 0.8	0.1	MAE	GCTA	2.52174	NA
956	True FVE = 0.8	0.1	FVE CI range	ZIV	0.106367	0.8
957	True FVE = 0.8	0.1	PNN CI range	ZIV	0.135147	0.1
958	True FVE = 0.8	0.1	FVE	GCTA	0.391602	0.8
959	True FVE = 0.8	0.1	FVE	ZIV	0.783287	0.8
960	True FVE = 0.8	0.1	PNN	ZIV	0.0737427	0.1
961	True FVE = 0.8	0.1	MAE	ZIV	0.664925	NA
962	True FVE = 0.8	0.1	MAE	LASSO	0.878189	NA
963	True FVE = 0.8	0.1	MAE	RIDGE	0.900979	NA
964	True FVE = 0.8	0.1	FVE coverage	ZIV	1	0.8
965	True FVE = 0.8	0.1	PNN coverage	ZIV	1	0.1
966	True FVE = 0.8	0.1	MAE	GCTA	5.52179	NA
967	True FVE = 0.8	0.1	FVE CI range	ZIV	0.0885594	0.8
968	True FVE = 0.8	0.1	PNN CI range	ZIV	0.117115	0.1
969	True FVE = 0.8	0.1	FVE	GCTA	0.41375	0.8
970	True FVE = 0.8	0.1	FVE	ZIV	0.776737	0.8
971	True FVE = 0.8	0.1	PNN	ZIV	0.0790294	0.1
972	True FVE = 0.8	0.1	MAE	ZIV	0.718361	NA
973	True FVE = 0.8	0.1	MAE	LASSO	0.919444	NA
974	True FVE = 0.8	0.1	MAE	RIDGE	0.936902	NA
975	True FVE = 0.8	0.1	FVE coverage	ZIV	1	0.8
976	True FVE = 0.8	0.1	PNN coverage	ZIV	1	0.1
977	True FVE = 0.8	0.1	MAE	GCTA	3.74844	NA
978	True FVE = 0.8	0.1	FVE CI range	ZIV	0.102702	0.8
979	True FVE = 0.8	0.1	PNN CI range	ZIV	0.131095	0.1
980	True FVE = 0.8	0.1	FVE	GCTA	0.518174	0.8
981	True FVE = 0.8	0.1	FVE	ZIV	0.783656	0.8
982	True FVE = 0.8	0.1	PNN	ZIV	0.073632	0.1
983	True FVE = 0.8	0.1	MAE	ZIV	0.517105	NA
984	True FVE = 0.8	0.1	MAE	LASSO	0.722564	NA
985	True FVE = 0.8	0.1	MAE	RIDGE	0.72957	NA
986	True FVE = 0.8	0.1	FVE coverage	ZIV	1	0.8
987	True FVE = 0.8	0.1	PNN coverage	ZIV	1	0.1
988	True FVE = 0.8	0.1	MAE	GCTA	1.97733	NA
989	True FVE = 0.8	0.1	FVE CI range	ZIV	0.100518	0.8
990	True FVE = 0.8	0.1	PNN CI range	ZIV	0.126449	0.1
991	True FVE = 0.8	0.1	FVE	GCTA	0.563736	0.8
992	True FVE = 0.8	0.1	FVE	ZIV	0.786744	0.8
993	True FVE = 0.8	0.1	PNN	ZIV	0.0774693	0.1
994	True FVE = 0.8	0.1	MAE	ZIV	0.612985	NA
995	True FVE = 0.8	0.1	MAE	LASSO	0.825136	NA
996	True FVE = 0.8	0.1	MAE	RIDGE	0.81934	NA
997	True FVE = 0.8	0.1	FVE coverage	ZIV	1	0.8
998	True FVE = 0.8	0.1	PNN coverage	ZIV	1	0.1
999	True FVE = 0.8	0.1	MAE	GCTA	3.64337	NA
1000	True FVE = 0.8	0.1	FVE CI range	ZIV	0.103366	0.8
1001	True FVE = 0.8	0.1	PNN CI range	ZIV	0.128094	0.1
1002	True FVE = 0.8	0.1	FVE	GCTA	0.45833	0.8
1003	True FVE = 0.8	0.1	FVE	ZIV	0.786724	0.8
1004	True FVE = 0.8	0.1	PNN	ZIV	0.0697919	0.1
1005	True FVE = 0.8	0.1	MAE	ZIV	0.625988	NA
1006	True FVE = 0.8	0.1	MAE	LASSO	0.858957	NA
1007	True FVE = 0.8	0.1	MAE	RIDGE	0.861368	NA
1008	True FVE = 0.8	0.1	FVE coverage	ZIV	1	0.8
1009	True FVE = 0.8	0.1	PNN coverage	ZIV	1	0.1
1010	True FVE = 0.8	0.1	MAE	GCTA	3.5155	NA
1011	True FVE = 0.8	0.1	FVE CI range	ZIV	0.0874776	0.8
1012	True FVE = 0.8	0.1	PNN CI range	ZIV	0.109478	0.1
1013	True FVE = 0.8	0.1	FVE	GCTA	0.424193	0.8
1014	True FVE = 0.8	0.1	FVE	ZIV	0.784047	0.8
1015	True FVE = 0.8	0.1	PNN	ZIV	0.0832952	0.1
1016	True FVE = 0.8	0.1	MAE	ZIV	0.599513	NA
1017	True FVE = 0.8	0.1	MAE	LASSO	0.809621	NA
1018	True FVE = 0.8	0.1	MAE	RIDGE	0.804194	NA
1019	True FVE = 0.8	0.1	FVE coverage	ZIV	1	0.8
1020	True FVE = 0.8	0.1	PNN coverage	ZIV	1	0.1
1021	True FVE = 0.8	0.1	MAE	GCTA	2.61349	NA
1022	True FVE = 0.8	0.1	FVE CI range	ZIV	0.105488	0.8
1023	True FVE = 0.8	0.1	PNN CI range	ZIV	0.13345	0.1
1024	True FVE = 0.8	0.1	FVE	GCTA	0.474223	0.8
1025	True FVE = 0.8	0.1	FVE	ZIV	0.779118	0.8
1026	True FVE = 0.8	0.1	PNN	ZIV	0.0730262	0.1
1027	True FVE = 0.8	0.1	MAE	ZIV	0.526634	NA
1028	True FVE = 0.8	0.1	MAE	LASSO	0.722396	NA
1029	True FVE = 0.8	0.1	MAE	RIDGE	0.718118	NA
1030	True FVE = 0.8	0.1	FVE coverage	ZIV	1	0.8
1031	True FVE = 0.8	0.1	PNN coverage	ZIV	1	0.1
1032	True FVE = 0.8	0.1	MAE	GCTA	1.4928	NA
1033	True FVE = 0.8	0.1	FVE CI range	ZIV	0.0938373	0.8
1034	True FVE = 0.8	0.1	PNN CI range	ZIV	0.12244	0.1
1035	True FVE = 0.8	0.1	FVE	GCTA	0.509048	0.8
1036	True FVE = 0.8	0.1	FVE	ZIV	0.766716	0.8
1037	True FVE = 0.8	0.1	PNN	ZIV	0.0816734	0.1
1038	True FVE = 0.8	0.1	MAE	ZIV	0.592794	NA
1039	True FVE = 0.8	0.1	MAE	LASSO	0.811475	NA
1040	True FVE = 0.8	0.1	MAE	RIDGE	0.80663	NA
1041	True FVE = 0.8	0.1	FVE coverage	ZIV	1	0.8
1042	True FVE = 0.8	0.1	PNN coverage	ZIV	1	0.1
1043	True FVE = 0.8	0.1	MAE	GCTA	1.78022	NA
1044	True FVE = 0.8	0.1	FVE CI range	ZIV	0.109522	0.8
1045	True FVE = 0.8	0.1	PNN CI range	ZIV	0.127766	0.1
1046	True FVE = 0.8	0.1	FVE	GCTA	0.502292	0.8
1047	True FVE = 0.8	0.1	FVE	ZIV	0.773482	0.8
1048	True FVE = 0.8	0.1	PNN	ZIV	0.0724312	0.1
1049	True FVE = 0.8	0.1	MAE	ZIV	0.561577	NA
1050	True FVE = 0.8	0.1	MAE	LASSO	0.784083	NA
1051	True FVE = 0.8	0.1	MAE	RIDGE	0.788866	NA
1052	True FVE = 0.8	0.1	FVE coverage	ZIV	1	0.8
1053	True FVE = 0.8	0.1	PNN coverage	ZIV	1	0.1
1054	True FVE = 0.8	0.1	MAE	GCTA	1.82546	NA
1055	True FVE = 0.8	0.1	FVE CI range	ZIV	0.0972274	0.8
1056	True FVE = 0.8	0.1	PNN CI range	ZIV	0.131842	0.1
1057	True FVE = 0.8	0.1	FVE	GCTA	0.471614	0.8
1058	True FVE = 0.8	0.1	FVE	ZIV	0.791509	0.8
1059	True FVE = 0.8	0.1	PNN	ZIV	0.0706376	0.1
1060	True FVE = 0.8	0.1	MAE	ZIV	0.556517	NA
1061	True FVE = 0.8	0.1	MAE	LASSO	0.765759	NA
1062	True FVE = 0.8	0.1	MAE	RIDGE	0.77034	NA
1063	True FVE = 0.8	0.1	FVE coverage	ZIV	1	0.8
1064	True FVE = 0.8	0.1	PNN coverage	ZIV	1	0.1
1065	True FVE = 0.8	0.1	MAE	GCTA	1.60224	NA
1066	True FVE = 0.8	0.1	FVE CI range	ZIV	0.0918242	0.8
1067	True FVE = 0.8	0.1	PNN CI range	ZIV	0.113148	0.1
1068	True FVE = 0.8	0.1	FVE	GCTA	0.541573	0.8
1069	True FVE = 0.8	0.1	FVE	ZIV	0.78618	0.8
1070	True FVE = 0.8	0.1	PNN	ZIV	0.0862285	0.1
1071	True FVE = 0.8	0.1	MAE	ZIV	0.430107	NA
1072	True FVE = 0.8	0.1	MAE	LASSO	0.555922	NA
1073	True FVE = 0.8	0.1	MAE	RIDGE	0.553627	NA
1074	True FVE = 0.8	0.1	FVE coverage	ZIV	1	0.8
1075	True FVE = 0.8	0.1	PNN coverage	ZIV	1	0.1
1076	True FVE = 0.8	0.1	MAE	GCTA	3.38002	NA
1077	True FVE = 0.8	0.1	FVE CI range	ZIV	0.0787388	0.8
1078	True FVE = 0.8	0.1	PNN CI range	ZIV	0.105588	0.1
1079	True FVE = 0.8	0.1	FVE	GCTA	0.468184	0.8
1080	True FVE = 0.8	0.1	FVE	ZIV	0.779893	0.8
1081	True FVE = 0.8	0.1	PNN	ZIV	0.0768885	0.1
1082	True FVE = 0.8	0.1	MAE	ZIV	0.643506	NA
1083	True FVE = 0.8	0.1	MAE	LASSO	0.882545	NA
1084	True FVE = 0.8	0.1	MAE	RIDGE	0.90132	NA
1085	True FVE = 0.8	0.1	FVE coverage	ZIV	1	0.8
1086	True FVE = 0.8	0.1	PNN coverage	ZIV	1	0.1
1087	True FVE = 0.8	0.1	MAE	GCTA	2.61486	NA
1088	True FVE = 0.8	0.1	FVE CI range	ZIV	0.100103	0.8
1089	True FVE = 0.8	0.1	PNN CI range	ZIV	0.121901	0.1
1090	True FVE = 0.8	0.1	FVE	GCTA	0.486619	0.8
1091	True FVE = 0.8	0.1	FVE	ZIV	0.771061	0.8
1092	True FVE = 0.8	0.1	PNN	ZIV	0.0735613	0.1
1093	True FVE = 0.8	0.1	MAE	ZIV	0.610534	NA
1094	True FVE = 0.8	0.1	MAE	LASSO	0.838865	NA
1095	True FVE = 0.8	0.1	MAE	RIDGE	0.836539	NA
1096	True FVE = 0.8	0.1	FVE coverage	ZIV	1	0.8
1097	True FVE = 0.8	0.1	PNN coverage	ZIV	1	0.1
1098	True FVE = 0.8	0.1	MAE	GCTA	1.60013	NA
1099	True FVE = 0.8	0.1	FVE CI range	ZIV	0.105641	0.8
1100	True FVE = 0.8	0.1	PNN CI range	ZIV	0.125866	0.1
1101	True FVE = 0.8	0.1	FVE	GCTA	0.464094	0.8
1102	True FVE = 0.8	0.1	FVE	ZIV	0.778381	0.8
1103	True FVE = 0.8	0.1	PNN	ZIV	0.0744397	0.1
1104	True FVE = 0.8	0.1	MAE	ZIV	0.664499	NA
1105	True FVE = 0.8	0.1	MAE	LASSO	0.91968	NA
1106	True FVE = 0.8	0.1	MAE	RIDGE	0.926942	NA
1107	True FVE = 0.8	0.1	FVE coverage	ZIV	1	0.8
1108	True FVE = 0.8	0.1	PNN coverage	ZIV	1	0.1
1109	True FVE = 0.8	0.1	MAE	GCTA	2.54755	NA
1110	True FVE = 0.8	0.1	FVE CI range	ZIV	0.0957249	0.8
1111	True FVE = 0.8	0.1	PNN CI range	ZIV	0.124704	0.1
1112	True FVE = 0.8	0.1	FVE	GCTA	0.408381	0.8
1113	True FVE = 0.8	0.1	FVE	ZIV	0.796903	0.8
1114	True FVE = 0.8	0.1	PNN	ZIV	0.0733184	0.1
1115	True FVE = 0.8	0.1	MAE	ZIV	0.723828	NA
1116	True FVE = 0.8	0.1	MAE	LASSO	0.983334	NA
1117	True FVE = 0.8	0.1	MAE	RIDGE	1.02312	NA
1118	True FVE = 0.8	0.1	FVE coverage	ZIV	1	0.8
1119	True FVE = 0.8	0.1	PNN coverage	ZIV	1	0.1
1120	True FVE = 0.8	0.1	MAE	GCTA	1.85969	NA
1121	True FVE = 0.8	0.1	FVE CI range	ZIV	0.092044	0.8
1122	True FVE = 0.8	0.1	PNN CI range	ZIV	0.129839	0.1
1123	True FVE = 0.8	0.1	FVE	GCTA	0.420956	0.8
1124	True FVE = 0.8	0.1	FVE	ZIV	0.76686	0.8
1125	True FVE = 0.8	0.1	PNN	ZIV	0.0752153	0.1
1126	True FVE = 0.8	0.1	MAE	ZIV	0.585045	NA
1127	True FVE = 0.8	0.1	MAE	LASSO	0.817546	NA
1128	True FVE = 0.8	0.1	MAE	RIDGE	0.81275	NA
1129	True FVE = 0.8	0.1	FVE coverage	ZIV	1	0.8
1130	True FVE = 0.8	0.1	PNN coverage	ZIV	1	0.1
1131	True FVE = 0.8	0.1	MAE	GCTA	1.61792	NA
1132	True FVE = 0.8	0.1	FVE CI range	ZIV	0.0968136	0.8
1133	True FVE = 0.8	0.1	PNN CI range	ZIV	0.127638	0.1
1134	True FVE = 0.8	0.1	FVE	GCTA	0.477738	0.8
1135	True FVE = 0.8	0.1	FVE	ZIV	0.783584	0.8
1136	True FVE = 0.8	0.1	PNN	ZIV	0.0807928	0.1
1137	True FVE = 0.8	0.1	MAE	ZIV	0.529318	NA
1138	True FVE = 0.8	0.1	MAE	LASSO	0.697901	NA
1139	True FVE = 0.8	0.1	MAE	RIDGE	0.694834	NA
1140	True FVE = 0.8	0.1	FVE coverage	ZIV	1	0.8
1141	True FVE = 0.8	0.1	PNN coverage	ZIV	1	0.1
1142	True FVE = 0.8	0.1	MAE	GCTA	2.51102	NA
1143	True FVE = 0.8	0.1	FVE CI range	ZIV	0.0860484	0.8
1144	True FVE = 0.8	0.1	PNN CI range	ZIV	0.110779	0.1
1145	True FVE = 0.8	0.1	FVE	GCTA	0.521388	0.8
1146	True FVE = 0.8	0.1	FVE	ZIV	0.78014	0.8
1147	True FVE = 0.8	0.1	PNN	ZIV	0.0827416	0.1
1148	True FVE = 0.8	0.1	MAE	ZIV	0.561688	NA
1149	True FVE = 0.8	0.1	MAE	LASSO	0.784939	NA
1150	True FVE = 0.8	0.1	MAE	RIDGE	0.808748	NA
1151	True FVE = 0.8	0.1	FVE coverage	ZIV	1	0.8
1152	True FVE = 0.8	0.1	PNN coverage	ZIV	1	0.1
1153	True FVE = 0.8	0.1	MAE	GCTA	1.55474	NA
1154	True FVE = 0.8	0.1	FVE CI range	ZIV	0.0943638	0.8
1155	True FVE = 0.8	0.1	PNN CI range	ZIV	0.128451	0.1
1156	True FVE = 0.8	0.1	FVE	GCTA	0.529006	0.8
1157	True FVE = 0.8	0.1	FVE	ZIV	0.786493	0.8
1158	True FVE = 0.8	0.1	PNN	ZIV	0.0877591	0.1
1159	True FVE = 0.8	0.1	MAE	ZIV	0.574081	NA
1160	True FVE = 0.8	0.1	MAE	LASSO	0.765591	NA
1161	True FVE = 0.8	0.1	MAE	RIDGE	0.759469	NA
1162	True FVE = 0.8	0.1	FVE coverage	ZIV	1	0.8
1163	True FVE = 0.8	0.1	PNN coverage	ZIV	1	0.1
1164	True FVE = 0.8	0.1	MAE	GCTA	1.82915	NA
1165	True FVE = 0.8	0.1	FVE CI range	ZIV	0.0901718	0.8
1166	True FVE = 0.8	0.1	PNN CI range	ZIV	0.129577	0.1
1167	True FVE = 0.8	0.1	FVE	GCTA	0.47888	0.8
1168	True FVE = 0.8	0.1	FVE	ZIV	0.767118	0.8
1169	True FVE = 0.8	0.1	PNN	ZIV	0.0725968	0.1
1170	True FVE = 0.8	0.1	MAE	ZIV	0.526058	NA
1171	True FVE = 0.8	0.1	MAE	LASSO	0.723381	NA
1172	True FVE = 0.8	0.1	MAE	RIDGE	0.722105	NA
1173	True FVE = 0.8	0.1	FVE coverage	ZIV	1	0.8
1174	True FVE = 0.8	0.1	PNN coverage	ZIV	1	0.1
1175	True FVE = 0.8	0.1	MAE	GCTA	3.33942	NA
1176	True FVE = 0.8	0.1	FVE CI range	ZIV	0.0997942	0.8
1177	True FVE = 0.8	0.1	PNN CI range	ZIV	0.116272	0.1
1178	True FVE = 0.8	0.1	FVE	GCTA	0.332961	0.8
1179	True FVE = 0.8	0.1	FVE	ZIV	0.775941	0.8
1180	True FVE = 0.8	0.1	PNN	ZIV	0.0745141	0.1
1181	True FVE = 0.8	0.1	MAE	ZIV	0.827682	NA
1182	True FVE = 0.8	0.1	MAE	LASSO	1.10345	NA
1183	True FVE = 0.8	0.1	MAE	RIDGE	1.13145	NA
1184	True FVE = 0.8	0.1	FVE coverage	ZIV	1	0.8
1185	True FVE = 0.8	0.1	PNN coverage	ZIV	1	0.1
1186	True FVE = 0.8	0.1	MAE	GCTA	2.69855	NA
1187	True FVE = 0.8	0.1	FVE CI range	ZIV	0.115301	0.8
1188	True FVE = 0.8	0.1	PNN CI range	ZIV	0.132477	0.1
1189	True FVE = 0.8	0.1	FVE	GCTA	0.515248	0.8
1190	True FVE = 0.8	0.1	FVE	ZIV	0.766991	0.8
1191	True FVE = 0.8	0.1	PNN	ZIV	0.0841919	0.1
1192	True FVE = 0.8	0.1	MAE	ZIV	0.532612	NA
1193	True FVE = 0.8	0.1	MAE	LASSO	0.707911	NA
1194	True FVE = 0.8	0.1	MAE	RIDGE	0.709244	NA
1195	True FVE = 0.8	0.1	FVE coverage	ZIV	1	0.8
1196	True FVE = 0.8	0.1	PNN coverage	ZIV	1	0.1
1197	True FVE = 0.8	0.1	MAE	GCTA	2.06053	NA
1198	True FVE = 0.8	0.1	FVE CI range	ZIV	0.100063	0.8
1199	True FVE = 0.8	0.1	PNN CI range	ZIV	0.120465	0.1
1200	True FVE = 0.8	0.1	FVE	GCTA	0.527855	0.8
1201	True FVE = 0.8	0.1	FVE	ZIV	0.782024	0.8
1202	True FVE = 0.8	0.1	PNN	ZIV	0.077901	0.1
1203	True FVE = 0.8	0.1	MAE	ZIV	0.522128	NA
1204	True FVE = 0.8	0.1	MAE	LASSO	0.70596	NA
1205	True FVE = 0.8	0.1	MAE	RIDGE	0.697607	NA
1206	True FVE = 0.8	0.1	FVE coverage	ZIV	1	0.8
1207	True FVE = 0.8	0.1	PNN coverage	ZIV	1	0.1
1208	True FVE = 0.8	0.1	MAE	GCTA	1.45143	NA
1209	True FVE = 0.8	0.1	FVE CI range	ZIV	0.0942522	0.8
1210	True FVE = 0.8	0.1	PNN CI range	ZIV	0.122685	0.1
1211	True FVE = 0.8	0.1	FVE	GCTA	0.422847	0.8
1212	True FVE = 0.8	0.1	FVE	ZIV	0.788395	0.8
1213	True FVE = 0.8	0.1	PNN	ZIV	0.0771373	0.1
1214	True FVE = 0.8	0.1	MAE	ZIV	0.661908	NA
1215	True FVE = 0.8	0.1	MAE	LASSO	0.931242	NA
1216	True FVE = 0.8	0.1	MAE	RIDGE	0.933325	NA
1217	True FVE = 0.8	0.1	FVE coverage	ZIV	1	0.8
1218	True FVE = 0.8	0.1	PNN coverage	ZIV	1	0.1
1219	True FVE = 0.8	0.1	MAE	GCTA	2.08654	NA
1220	True FVE = 0.8	0.1	FVE CI range	ZIV	0.0847885	0.8
1221	True FVE = 0.8	0.1	PNN CI range	ZIV	0.123727	0.1
1222	True FVE = 0.8	0.1	FVE	GCTA	0.409344	0.8
1223	True FVE = 0.8	0.1	FVE	ZIV	0.776531	0.8
1224	True FVE = 0.8	0.1	PNN	ZIV	0.0797539	0.1
1225	True FVE = 0.8	0.1	MAE	ZIV	0.639511	NA
1226	True FVE = 0.8	0.1	MAE	LASSO	0.863666	NA
1227	True FVE = 0.8	0.1	MAE	RIDGE	0.868522	NA
1228	True FVE = 0.8	0.1	FVE coverage	ZIV	1	0.8
1229	True FVE = 0.8	0.1	PNN coverage	ZIV	1	0.1
1230	True FVE = 0.8	0.1	MAE	GCTA	4.21878	NA
1231	True FVE = 0.8	0.1	FVE CI range	ZIV	0.110975	0.8
1232	True FVE = 0.8	0.1	PNN CI range	ZIV	0.13443	0.1
1233	True FVE = 0.8	0.1	FVE	GCTA	0.556502	0.8
1234	True FVE = 0.8	0.1	FVE	ZIV	0.775779	0.8
1235	True FVE = 0.8	0.1	PNN	ZIV	0.0778625	0.1
1236	True FVE = 0.8	0.1	MAE	ZIV	0.443589	NA
1237	True FVE = 0.8	0.1	MAE	LASSO	0.597744	NA
1238	True FVE = 0.8	0.1	MAE	RIDGE	0.585016	NA
1239	True FVE = 0.8	0.1	FVE coverage	ZIV	1	0.8
1240	True FVE = 0.8	0.1	PNN coverage	ZIV	1	0.1
1241	True FVE = 0.8	0.1	MAE	GCTA	1.29982	NA
1242	True FVE = 0.8	0.1	FVE CI range	ZIV	0.0922601	0.8
1243	True FVE = 0.8	0.1	PNN CI range	ZIV	0.111463	0.1
1244	True FVE = 0.8	0.1	FVE	GCTA	0.392342	0.8
1245	True FVE = 0.8	0.1	FVE	ZIV	0.78551	0.8
1246	True FVE = 0.8	0.1	PNN	ZIV	0.0691432	0.1
1247	True FVE = 0.8	0.1	MAE	ZIV	0.618909	NA
1248	True FVE = 0.8	0.1	MAE	LASSO	0.816685	NA
1249	True FVE = 0.8	0.1	MAE	RIDGE	0.83775	NA
1250	True FVE = 0.8	0.1	FVE coverage	ZIV	1	0.8
1251	True FVE = 0.8	0.1	PNN coverage	ZIV	1	0.1
1252	True FVE = 0.8	0.1	MAE	GCTA	3.54098	NA
1253	True FVE = 0.8	0.1	FVE CI range	ZIV	0.115505	0.8
1254	True FVE = 0.8	0.1	PNN CI range	ZIV	0.135499	0.1
1255	True FVE = 0.8	0.1	FVE	GCTA	0.490052	0.8
1256	True FVE = 0.8	0.1	FVE	ZIV	0.780842	0.8
1257	True FVE = 0.8	0.1	PNN	ZIV	0.0714324	0.1
1258	True FVE = 0.8	0.1	MAE	ZIV	0.665417	NA
1259	True FVE = 0.8	0.1	MAE	LASSO	0.924247	NA
1260	True FVE = 0.8	0.1	MAE	RIDGE	0.934313	NA
1261	True FVE = 0.8	0.1	FVE coverage	ZIV	1	0.8
1262	True FVE = 0.8	0.1	PNN coverage	ZIV	1	0.1
1263	True FVE = 0.8	0.1	MAE	GCTA	3.90266	NA
1264	True FVE = 0.8	0.1	FVE CI range	ZIV	0.111055	0.8
1265	True FVE = 0.8	0.1	PNN CI range	ZIV	0.129708	0.1
1266	True FVE = 0.8	0.1	FVE	GCTA	0.537667	0.8
1267	True FVE = 0.8	0.1	FVE	ZIV	0.781179	0.8
1268	True FVE = 0.8	0.1	PNN	ZIV	0.0856868	0.1
1269	True FVE = 0.8	0.1	MAE	ZIV	0.639258	NA
1270	True FVE = 0.8	0.1	MAE	LASSO	0.886683	NA
1271	True FVE = 0.8	0.1	MAE	RIDGE	0.89285	NA
1272	True FVE = 0.8	0.1	FVE coverage	ZIV	1	0.8
1273	True FVE = 0.8	0.1	PNN coverage	ZIV	1	0.1
1274	True FVE = 0.8	0.1	MAE	GCTA	3.47027	NA
1275	True FVE = 0.8	0.1	FVE CI range	ZIV	0.0933632	0.8
1276	True FVE = 0.8	0.1	PNN CI range	ZIV	0.125113	0.1
1277	True FVE = 0.8	0.1	FVE	GCTA	0.401426	0.8
1278	True FVE = 0.8	0.1	FVE	ZIV	0.785744	0.8
1279	True FVE = 0.8	0.1	PNN	ZIV	0.0842146	0.1
1280	True FVE = 0.8	0.1	MAE	ZIV	0.656174	NA
1281	True FVE = 0.8	0.1	MAE	LASSO	0.868161	NA
1282	True FVE = 0.8	0.1	MAE	RIDGE	0.867229	NA
1283	True FVE = 0.8	0.1	FVE coverage	ZIV	1	0.8
1284	True FVE = 0.8	0.1	PNN coverage	ZIV	1	0.1
1285	True FVE = 0.8	0.1	MAE	GCTA	2.11885	NA
1286	True FVE = 0.8	0.1	FVE CI range	ZIV	0.0910206	0.8
1287	True FVE = 0.8	0.1	PNN CI range	ZIV	0.126324	0.1
1288	True FVE = 0.8	0.1	FVE	GCTA	0.594106	0.8
1289	True FVE = 0.8	0.1	FVE	ZIV	0.770302	0.8
1290	True FVE = 0.8	0.1	PNN	ZIV	0.0853575	0.1
1291	True FVE = 0.8	0.1	MAE	ZIV	0.549385	NA
1292	True FVE = 0.8	0.1	MAE	LASSO	0.779781	NA
1293	True FVE = 0.8	0.1	MAE	RIDGE	0.767035	NA
1294	True FVE = 0.8	0.1	FVE coverage	ZIV	1	0.8
1295	True FVE = 0.8	0.1	PNN coverage	ZIV	1	0.1
1296	True FVE = 0.8	0.1	MAE	GCTA	2.515	NA
1297	True FVE = 0.8	0.1	FVE CI range	ZIV	0.0897873	0.8
1298	True FVE = 0.8	0.1	PNN CI range	ZIV	0.117799	0.1
1299	True FVE = 0.8	0.1	FVE	GCTA	0.505924	0.8
1300	True FVE = 0.8	0.1	FVE	ZIV	0.786614	0.8
1301	True FVE = 0.8	0.1	PNN	ZIV	0.0842163	0.1
1302	True FVE = 0.8	0.1	MAE	ZIV	0.55717	NA
1303	True FVE = 0.8	0.1	MAE	LASSO	0.774593	NA
1304	True FVE = 0.8	0.1	MAE	RIDGE	0.769602	NA
1305	True FVE = 0.8	0.1	FVE coverage	ZIV	1	0.8
1306	True FVE = 0.8	0.1	PNN coverage	ZIV	1	0.1
1307	True FVE = 0.8	0.1	MAE	GCTA	4.05639	NA
1308	True FVE = 0.8	0.1	FVE CI range	ZIV	0.0962116	0.8
1309	True FVE = 0.8	0.1	PNN CI range	ZIV	0.127024	0.1
1310	True FVE = 0.8	0.1	FVE	GCTA	0.406656	0.8
1311	True FVE = 0.8	0.1	FVE	ZIV	0.784214	0.8
1312	True FVE = 0.8	0.1	PNN	ZIV	0.074281	0.1
1313	True FVE = 0.8	0.1	MAE	ZIV	0.640175	NA
1314	True FVE = 0.8	0.1	MAE	LASSO	0.88418	NA
1315	True FVE = 0.8	0.1	MAE	RIDGE	0.87309	NA
1316	True FVE = 0.8	0.1	FVE coverage	ZIV	1	0.8
1317	True FVE = 0.8	0.1	PNN coverage	ZIV	1	0.1
1318	True FVE = 0.8	0.1	MAE	GCTA	1.74239	NA
1319	True FVE = 0.8	0.1	FVE CI range	ZIV	0.087601	0.8
1320	True FVE = 0.8	0.1	PNN CI range	ZIV	0.115695	0.1
1321	True FVE = 0.8	0.1	FVE	GCTA	0.45397	0.8
1322	True FVE = 0.8	0.1	FVE	ZIV	0.779926	0.8
1323	True FVE = 0.8	0.1	PNN	ZIV	0.0772355	0.1
1324	True FVE = 0.8	0.1	MAE	ZIV	0.637445	NA
1325	True FVE = 0.8	0.1	MAE	LASSO	0.878865	NA
1326	True FVE = 0.8	0.1	MAE	RIDGE	0.878497	NA
1327	True FVE = 0.8	0.1	FVE coverage	ZIV	1	0.8
1328	True FVE = 0.8	0.1	PNN coverage	ZIV	1	0.1
1329	True FVE = 0.8	0.1	MAE	GCTA	5.21411	NA
1330	True FVE = 0.8	0.1	FVE CI range	ZIV	0.0958323	0.8
1331	True FVE = 0.8	0.1	PNN CI range	ZIV	0.119016	0.1
1332	True FVE = 0.8	0.1	FVE	GCTA	0.466094	0.8
1333	True FVE = 0.8	0.1	FVE	ZIV	0.786705	0.8
1334	True FVE = 0.8	0.1	PNN	ZIV	0.0773848	0.1
1335	True FVE = 0.8	0.1	MAE	ZIV	0.605169	NA
1336	True FVE = 0.8	0.1	MAE	LASSO	0.807336	NA
1337	True FVE = 0.8	0.1	MAE	RIDGE	0.80876	NA
1338	True FVE = 0.8	0.1	FVE coverage	ZIV	1	0.8
1339	True FVE = 0.8	0.1	PNN coverage	ZIV	1	0.1
1340	True FVE = 0.8	0.1	MAE	GCTA	2.04338	NA
1341	True FVE = 0.8	0.1	FVE CI range	ZIV	0.0803047	0.8
1342	True FVE = 0.8	0.1	PNN CI range	ZIV	0.120095	0.1
1343	True FVE = 0.8	0.1	FVE	GCTA	0.602988	0.8
1344	True FVE = 0.8	0.1	FVE	ZIV	0.791456	0.8
1345	True FVE = 0.8	0.1	PNN	ZIV	0.0803626	0.1
1346	True FVE = 0.8	0.1	MAE	ZIV	0.428367	NA
1347	True FVE = 0.8	0.1	MAE	LASSO	0.604507	NA
1348	True FVE = 0.8	0.1	MAE	RIDGE	0.583387	NA
1349	True FVE = 0.8	0.1	FVE coverage	ZIV	1	0.8
1350	True FVE = 0.8	0.1	PNN coverage	ZIV	1	0.1
1351	True FVE = 0.8	0.1	MAE	GCTA	5.27073	NA
1352	True FVE = 0.8	0.1	FVE CI range	ZIV	0.0883784	0.8
1353	True FVE = 0.8	0.1	PNN CI range	ZIV	0.113107	0.1
1354	True FVE = 0.8	0.1	FVE	GCTA	0.404379	0.8
1355	True FVE = 0.8	0.1	FVE	ZIV	0.775722	0.8
1356	True FVE = 0.8	0.1	PNN	ZIV	0.0737605	0.1
1357	True FVE = 0.8	0.1	MAE	ZIV	0.696669	NA
1358	True FVE = 0.8	0.1	MAE	LASSO	0.921536	NA
1359	True FVE = 0.8	0.1	MAE	RIDGE	0.940466	NA
1360	True FVE = 0.8	0.1	FVE coverage	ZIV	1	0.8
1361	True FVE = 0.8	0.1	PNN coverage	ZIV	1	0.1
1362	True FVE = 0.8	0.1	MAE	GCTA	2.35992	NA
1363	True FVE = 0.8	0.1	FVE CI range	ZIV	0.117796	0.8
1364	True FVE = 0.8	0.1	PNN CI range	ZIV	0.134454	0.1
1365	True FVE = 0.8	0.1	FVE	GCTA	0.45805	0.8
1366	True FVE = 0.8	0.1	FVE	ZIV	0.773343	0.8
1367	True FVE = 0.8	0.1	PNN	ZIV	0.0807209	0.1
1368	True FVE = 0.8	0.1	MAE	ZIV	0.627908	NA
1369	True FVE = 0.8	0.1	MAE	LASSO	0.83658	NA
1370	True FVE = 0.8	0.1	MAE	RIDGE	0.825581	NA
1371	True FVE = 0.8	0.1	FVE coverage	ZIV	1	0.8
1372	True FVE = 0.8	0.1	PNN coverage	ZIV	1	0.1
1373	True FVE = 0.8	0.1	MAE	GCTA	1.52184	NA
1374	True FVE = 0.8	0.1	FVE CI range	ZIV	0.106688	0.8
1375	True FVE = 0.8	0.1	PNN CI range	ZIV	0.132048	0.1
1376	True FVE = 0.8	0.1	FVE	GCTA	0.505584	0.8
1377	True FVE = 0.8	0.1	FVE	ZIV	0.784778	0.8
1378	True FVE = 0.8	0.1	PNN	ZIV	0.0773069	0.1
1379	True FVE = 0.8	0.1	MAE	ZIV	0.505424	NA
1380	True FVE = 0.8	0.1	MAE	LASSO	0.70932	NA
1381	True FVE = 0.8	0.1	MAE	RIDGE	0.710318	NA
1382	True FVE = 0.8	0.1	FVE coverage	ZIV	1	0.8
1383	True FVE = 0.8	0.1	PNN coverage	ZIV	1	0.1
1384	True FVE = 0.8	0.1	MAE	GCTA	2.63618	NA
1385	True FVE = 0.8	0.1	FVE CI range	ZIV	0.0878042	0.8
1386	True FVE = 0.8	0.1	PNN CI range	ZIV	0.126802	0.1
1387	True FVE = 0.8	0.1	FVE	GCTA	0.444685	0.8
1388	True FVE = 0.8	0.1	FVE	ZIV	0.782529	0.8
1389	True FVE = 0.8	0.1	PNN	ZIV	0.0859296	0.1
1390	True FVE = 0.8	0.1	MAE	ZIV	0.596521	NA
1391	True FVE = 0.8	0.1	MAE	LASSO	0.85225	NA
1392	True FVE = 0.8	0.1	MAE	RIDGE	0.861807	NA
1393	True FVE = 0.8	0.1	FVE coverage	ZIV	1	0.8
1394	True FVE = 0.8	0.1	PNN coverage	ZIV	1	0.1
1395	True FVE = 0.8	0.1	MAE	GCTA	1.77268	NA
1396	True FVE = 0.8	0.1	FVE CI range	ZIV	0.101414	0.8
1397	True FVE = 0.8	0.1	PNN CI range	ZIV	0.137037	0.1
1398	True FVE = 0.8	0.1	FVE	GCTA	0.390361	0.8
1399	True FVE = 0.8	0.1	FVE	ZIV	0.786968	0.8
1400	True FVE = 0.8	0.1	PNN	ZIV	0.0718834	0.1
1401	True FVE = 0.8	0.1	MAE	ZIV	0.654956	NA
1402	True FVE = 0.8	0.1	MAE	LASSO	0.909099	NA
1403	True FVE = 0.8	0.1	MAE	RIDGE	0.914021	NA
1404	True FVE = 0.8	0.1	FVE coverage	ZIV	1	0.8
1405	True FVE = 0.8	0.1	PNN coverage	ZIV	1	0.1
1406	True FVE = 0.8	0.1	MAE	GCTA	1.96618	NA
1407	True FVE = 0.8	0.1	FVE CI range	ZIV	0.106886	0.8
1408	True FVE = 0.8	0.1	PNN CI range	ZIV	0.125414	0.1
1409	True FVE = 0.8	0.1	FVE	GCTA	0.468575	0.8
1410	True FVE = 0.8	0.1	FVE	ZIV	0.768398	0.8
1411	True FVE = 0.8	0.1	PNN	ZIV	0.0718962	0.1
1412	True FVE = 0.8	0.1	MAE	ZIV	0.562589	NA
1413	True FVE = 0.8	0.1	MAE	LASSO	0.775959	NA
1414	True FVE = 0.8	0.1	MAE	RIDGE	0.751641	NA
1415	True FVE = 0.8	0.1	FVE coverage	ZIV	1	0.8
1416	True FVE = 0.8	0.1	PNN coverage	ZIV	1	0.1
1417	True FVE = 0.8	0.1	MAE	GCTA	2.45155	NA
1418	True FVE = 0.8	0.1	FVE CI range	ZIV	0.10718	0.8
1419	True FVE = 0.8	0.1	PNN CI range	ZIV	0.127739	0.1
1420	True FVE = 0.8	0.1	FVE	GCTA	0.462132	0.8
1421	True FVE = 0.8	0.1	FVE	ZIV	0.783769	0.8
1422	True FVE = 0.8	0.1	PNN	ZIV	0.0803291	0.1
1423	True FVE = 0.8	0.1	MAE	ZIV	0.628977	NA
1424	True FVE = 0.8	0.1	MAE	LASSO	0.838058	NA
1425	True FVE = 0.8	0.1	MAE	RIDGE	0.843651	NA
1426	True FVE = 0.8	0.1	FVE coverage	ZIV	1	0.8
1427	True FVE = 0.8	0.1	PNN coverage	ZIV	1	0.1
1428	True FVE = 0.8	0.1	MAE	GCTA	2.61893	NA
1429	True FVE = 0.8	0.1	FVE CI range	ZIV	0.0766862	0.8
1430	True FVE = 0.8	0.1	PNN CI range	ZIV	0.108317	0.1
1431	True FVE = 0.8	0.1	FVE	GCTA	0.465824	0.8
1432	True FVE = 0.8	0.1	FVE	ZIV	0.79243	0.8
1433	True FVE = 0.8	0.1	PNN	ZIV	0.0818097	0.1
1434	True FVE = 0.8	0.1	MAE	ZIV	0.616472	NA
1435	True FVE = 0.8	0.1	MAE	LASSO	0.829353	NA
1436	True FVE = 0.8	0.1	MAE	RIDGE	0.830734	NA
1437	True FVE = 0.8	0.1	FVE coverage	ZIV	1	0.8
1438	True FVE = 0.8	0.1	PNN coverage	ZIV	1	0.1
1439	True FVE = 0.8	0.1	MAE	GCTA	2.13522	NA
1440	True FVE = 0.8	0.1	FVE CI range	ZIV	0.0825866	0.8
1441	True FVE = 0.8	0.1	PNN CI range	ZIV	0.112136	0.1
1442	True FVE = 0.8	0.1	FVE	GCTA	0.438786	0.8
1443	True FVE = 0.8	0.1	FVE	ZIV	0.788505	0.8
1444	True FVE = 0.8	0.1	PNN	ZIV	0.0883595	0.1
1445	True FVE = 0.8	0.1	MAE	ZIV	0.607281	NA
1446	True FVE = 0.8	0.1	MAE	LASSO	0.798597	NA
1447	True FVE = 0.8	0.1	MAE	RIDGE	0.805511	NA
1448	True FVE = 0.8	0.1	FVE coverage	ZIV	1	0.8
1449	True FVE = 0.8	0.1	PNN coverage	ZIV	1	0.1
1450	True FVE = 0.8	0.1	MAE	GCTA	1.82913	NA
1451	True FVE = 0.8	0.1	FVE CI range	ZIV	0.0721379	0.8
1452	True FVE = 0.8	0.1	PNN CI range	ZIV	0.114163	0.1
1453	True FVE = 0.8	0.1	FVE	GCTA	0.504416	0.8
1454	True FVE = 0.8	0.1	FVE	ZIV	0.776567	0.8
1455	True FVE = 0.8	0.1	PNN	ZIV	0.0906119	0.1
1456	True FVE = 0.8	0.1	MAE	ZIV	0.472363	NA
1457	True FVE = 0.8	0.1	MAE	LASSO	0.630466	NA
1458	True FVE = 0.8	0.1	MAE	RIDGE	0.618559	NA
1459	True FVE = 0.8	0.1	FVE coverage	ZIV	1	0.8
1460	True FVE = 0.8	0.1	PNN coverage	ZIV	1	0.1
1461	True FVE = 0.8	0.1	MAE	GCTA	1.13906	NA
1462	True FVE = 0.8	0.1	FVE CI range	ZIV	0.0821391	0.8
1463	True FVE = 0.8	0.1	PNN CI range	ZIV	0.113013	0.1
1464	True FVE = 0.8	0.1	FVE	GCTA	0.460706	0.8
1465	True FVE = 0.8	0.1	FVE	ZIV	0.785	0.8
1466	True FVE = 0.8	0.1	PNN	ZIV	0.0836928	0.1
1467	True FVE = 0.8	0.1	MAE	ZIV	0.547936	NA
1468	True FVE = 0.8	0.1	MAE	LASSO	0.739297	NA
1469	True FVE = 0.8	0.1	MAE	RIDGE	0.743179	NA
1470	True FVE = 0.8	0.1	FVE coverage	ZIV	1	0.8
1471	True FVE = 0.8	0.1	PNN coverage	ZIV	1	0.1
1472	True FVE = 0.8	0.1	MAE	GCTA	5.44508	NA
1473	True FVE = 0.8	0.1	FVE CI range	ZIV	0.0889269	0.8
1474	True FVE = 0.8	0.1	PNN CI range	ZIV	0.117149	0.1
1475	True FVE = 0.8	0.1	FVE	GCTA	0.581058	0.8
1476	True FVE = 0.8	0.1	FVE	ZIV	0.777748	0.8
1477	True FVE = 0.8	0.1	PNN	ZIV	0.0738387	0.1
1478	True FVE = 0.8	0.1	MAE	ZIV	0.572475	NA
1479	True FVE = 0.8	0.1	MAE	LASSO	0.802139	NA
1480	True FVE = 0.8	0.1	MAE	RIDGE	0.806314	NA
1481	True FVE = 0.8	0.1	FVE coverage	ZIV	1	0.8
1482	True FVE = 0.8	0.1	PNN coverage	ZIV	1	0.1
1483	True FVE = 0.8	0.1	MAE	GCTA	2.05125	NA
1484	True FVE = 0.8	0.1	FVE CI range	ZIV	0.0832413	0.8
1485	True FVE = 0.8	0.1	PNN CI range	ZIV	0.116141	0.1
1486	True FVE = 0.8	0.1	FVE	GCTA	0.505299	0.8
1487	True FVE = 0.8	0.1	FVE	ZIV	0.779947	0.8
1488	True FVE = 0.8	0.1	PNN	ZIV	0.0764217	0.1
1489	True FVE = 0.8	0.1	MAE	ZIV	0.446021	NA
1490	True FVE = 0.8	0.1	MAE	LASSO	0.625764	NA
1491	True FVE = 0.8	0.1	MAE	RIDGE	0.62805	NA
1492	True FVE = 0.8	0.1	FVE coverage	ZIV	1	0.8
1493	True FVE = 0.8	0.1	PNN coverage	ZIV	1	0.1
1494	True FVE = 0.8	0.1	MAE	GCTA	2.01804	NA
1495	True FVE = 0.8	0.1	FVE CI range	ZIV	0.0835417	0.8
1496	True FVE = 0.8	0.1	PNN CI range	ZIV	0.108368	0.1
1497	True FVE = 0.8	0.1	FVE	GCTA	0.487577	0.8
1498	True FVE = 0.8	0.1	FVE	ZIV	0.785313	0.8
1499	True FVE = 0.8	0.1	PNN	ZIV	0.0792073	0.1
1500	True FVE = 0.8	0.1	MAE	ZIV	0.476946	NA
1501	True FVE = 0.8	0.1	MAE	LASSO	0.665139	NA
1502	True FVE = 0.8	0.1	MAE	RIDGE	0.668071	NA
1503	True FVE = 0.8	0.1	FVE coverage	ZIV	1	0.8
1504	True FVE = 0.8	0.1	PNN coverage	ZIV	1	0.1
1505	True FVE = 0.8	0.1	MAE	GCTA	3.73168	NA
1506	True FVE = 0.8	0.1	FVE CI range	ZIV	0.0981445	0.8
1507	True FVE = 0.8	0.1	PNN CI range	ZIV	0.122466	0.1
1508	True FVE = 0.8	0.1	FVE	GCTA	0.640845	0.8
1509	True FVE = 0.8	0.1	FVE	ZIV	0.771286	0.8
1510	True FVE = 0.8	0.1	PNN	ZIV	0.0769548	0.1
1511	True FVE = 0.8	0.1	MAE	ZIV	0.600462	NA
1512	True FVE = 0.8	0.1	MAE	LASSO	0.814444	NA
1513	True FVE = 0.8	0.1	MAE	RIDGE	0.819664	NA
1514	True FVE = 0.8	0.1	FVE coverage	ZIV	1	0.8
1515	True FVE = 0.8	0.1	PNN coverage	ZIV	1	0.1
1516	True FVE = 0.8	0.1	MAE	GCTA	9.88184	NA
1517	True FVE = 0.8	0.1	FVE CI range	ZIV	0.108694	0.8
1518	True FVE = 0.8	0.1	PNN CI range	ZIV	0.128174	0.1
1519	True FVE = 0.8	0.1	FVE	GCTA	0.388956	0.8
1520	True FVE = 0.8	0.1	FVE	ZIV	0.786674	0.8
1521	True FVE = 0.8	0.1	PNN	ZIV	0.0704577	0.1
1522	True FVE = 0.8	0.1	MAE	ZIV	0.651845	NA
1523	True FVE = 0.8	0.1	MAE	LASSO	0.915161	NA
1524	True FVE = 0.8	0.1	MAE	RIDGE	0.935201	NA
1525	True FVE = 0.8	0.1	FVE coverage	ZIV	1	0.8
1526	True FVE = 0.8	0.1	PNN coverage	ZIV	1	0.1
1527	True FVE = 0.8	0.1	MAE	GCTA	2.34685	NA
1528	True FVE = 0.8	0.1	FVE CI range	ZIV	0.112785	0.8
1529	True FVE = 0.8	0.1	PNN CI range	ZIV	0.130835	0.1
1530	True FVE = 0.8	0.1	FVE	GCTA	0.503076	0.8
1531	True FVE = 0.8	0.1	FVE	ZIV	0.75643	0.8
1532	True FVE = 0.8	0.1	PNN	ZIV	0.0776813	0.1
1533	True FVE = 0.8	0.1	MAE	ZIV	0.661254	NA
1534	True FVE = 0.8	0.1	MAE	LASSO	0.901806	NA
1535	True FVE = 0.8	0.1	MAE	RIDGE	0.916708	NA
1536	True FVE = 0.8	0.1	FVE coverage	ZIV	1	0.8
1537	True FVE = 0.8	0.1	PNN coverage	ZIV	1	0.1
1538	True FVE = 0.8	0.1	MAE	GCTA	3.94395	NA
1539	True FVE = 0.8	0.1	FVE CI range	ZIV	0.108285	0.8
1540	True FVE = 0.8	0.1	PNN CI range	ZIV	0.129742	0.1
1541	True FVE = 0.8	0.1	FVE	GCTA	0.402667	0.8
1542	True FVE = 0.8	0.1	FVE	ZIV	0.79011	0.8
1543	True FVE = 0.8	0.1	PNN	ZIV	0.0889289	0.1
1544	True FVE = 0.8	0.1	MAE	ZIV	0.57582	NA
1545	True FVE = 0.8	0.1	MAE	LASSO	0.765077	NA
1546	True FVE = 0.8	0.1	MAE	RIDGE	0.778349	NA
1547	True FVE = 0.8	0.1	FVE coverage	ZIV	1	0.8
1548	True FVE = 0.8	0.1	PNN coverage	ZIV	1	0.1
1549	True FVE = 0.8	0.1	MAE	GCTA	4.10497	NA
1550	True FVE = 0.8	0.1	FVE CI range	ZIV	0.0753862	0.8
1551	True FVE = 0.8	0.1	PNN CI range	ZIV	0.108772	0.1
1552	True FVE = 0.8	0.1	FVE	GCTA	0.340675	0.8
1553	True FVE = 0.8	0.1	FVE	ZIV	0.784867	0.8
1554	True FVE = 0.8	0.1	PNN	ZIV	0.0689583	0.1
1555	True FVE = 0.8	0.1	MAE	ZIV	0.658006	NA
1556	True FVE = 0.8	0.1	MAE	LASSO	0.893655	NA
1557	True FVE = 0.8	0.1	MAE	RIDGE	0.901781	NA
1558	True FVE = 0.8	0.1	FVE coverage	ZIV	1	0.8
1559	True FVE = 0.8	0.1	PNN coverage	ZIV	1	0.1
1560	True FVE = 0.8	0.1	MAE	GCTA	2.23489	NA
1561	True FVE = 0.8	0.1	FVE CI range	ZIV	0.101465	0.8
1562	True FVE = 0.8	0.1	PNN CI range	ZIV	0.116211	0.1
1563	True FVE = 0.8	0.1	FVE	GCTA	0.336752	0.8
1564	True FVE = 0.8	0.1	FVE	ZIV	0.781952	0.8
1565	True FVE = 0.8	0.1	PNN	ZIV	0.0782725	0.1
1566	True FVE = 0.8	0.1	MAE	ZIV	0.726412	NA
1567	True FVE = 0.8	0.1	MAE	LASSO	0.953309	NA
1568	True FVE = 0.8	0.1	MAE	RIDGE	0.966577	NA
1569	True FVE = 0.8	0.1	FVE coverage	ZIV	1	0.8
1570	True FVE = 0.8	0.1	PNN coverage	ZIV	1	0.1
1571	True FVE = 0.8	0.1	MAE	GCTA	2.8701	NA
1572	True FVE = 0.8	0.1	FVE CI range	ZIV	0.0988845	0.8
1573	True FVE = 0.8	0.1	PNN CI range	ZIV	0.120908	0.1
1574	True FVE = 0.8	0.1	FVE	GCTA	0.391417	0.8
1575	True FVE = 0.8	0.1	FVE	ZIV	0.787274	0.8
1576	True FVE = 0.8	0.1	PNN	ZIV	0.0774922	0.1
1577	True FVE = 0.8	0.1	MAE	ZIV	0.659191	NA
1578	True FVE = 0.8	0.1	MAE	LASSO	0.928167	NA
1579	True FVE = 0.8	0.1	MAE	RIDGE	0.94478	NA
1580	True FVE = 0.8	0.1	FVE coverage	ZIV	1	0.8
1581	True FVE = 0.8	0.1	PNN coverage	ZIV	1	0.1
1582	True FVE = 0.8	0.1	MAE	GCTA	1.95477	NA
1583	True FVE = 0.8	0.1	FVE CI range	ZIV	0.0960565	0.8
1584	True FVE = 0.8	0.1	PNN CI range	ZIV	0.127197	0.1
1585	True FVE = 0.8	0.1	FVE	GCTA	0.452216	0.8
1586	True FVE = 0.8	0.1	FVE	ZIV	0.782252	0.8
1587	True FVE = 0.8	0.1	PNN	ZIV	0.0828911	0.1
1588	True FVE = 0.8	0.1	MAE	ZIV	0.594443	NA
1589	True FVE = 0.8	0.1	MAE	LASSO	0.824089	NA
1590	True FVE = 0.8	0.1	MAE	RIDGE	0.832021	NA
1591	True FVE = 0.8	0.1	FVE coverage	ZIV	1	0.8
1592	True FVE = 0.8	0.1	PNN coverage	ZIV	1	0.1
1593	True FVE = 0.8	0.1	MAE	GCTA	2.52315	NA
1594	True FVE = 0.8	0.1	FVE CI range	ZIV	0.114257	0.8
1595	True FVE = 0.8	0.1	PNN CI range	ZIV	0.136291	0.1
1596	True FVE = 0.8	0.1	FVE	GCTA	0.371726	0.8
1597	True FVE = 0.8	0.1	FVE	ZIV	0.786103	0.8
1598	True FVE = 0.8	0.1	PNN	ZIV	0.0732698	0.1
1599	True FVE = 0.8	0.1	MAE	ZIV	0.705316	NA
1600	True FVE = 0.8	0.1	MAE	LASSO	0.977021	NA
1601	True FVE = 0.8	0.1	MAE	RIDGE	0.989292	NA
1602	True FVE = 0.8	0.1	FVE coverage	ZIV	1	0.8
1603	True FVE = 0.8	0.1	PNN coverage	ZIV	1	0.1
1604	True FVE = 0.8	0.1	MAE	GCTA	1.98034	NA
1605	True FVE = 0.8	0.1	FVE CI range	ZIV	0.0984512	0.8
1606	True FVE = 0.8	0.1	PNN CI range	ZIV	0.127438	0.1
1607	True FVE = 0.8	0.1	FVE	GCTA	0.396235	0.8
1608	True FVE = 0.8	0.1	FVE	ZIV	0.786964	0.8
1609	True FVE = 0.8	0.1	PNN	ZIV	0.0752477	0.1
1610	True FVE = 0.8	0.1	MAE	ZIV	0.574474	NA
1611	True FVE = 0.8	0.1	MAE	LASSO	0.775028	NA
1612	True FVE = 0.8	0.1	MAE	RIDGE	0.77233	NA
1613	True FVE = 0.8	0.1	FVE coverage	ZIV	1	0.8
1614	True FVE = 0.8	0.1	PNN coverage	ZIV	1	0.1
1615	True FVE = 0.8	0.1	MAE	GCTA	1.50008	NA
1616	True FVE = 0.8	0.1	FVE CI range	ZIV	0.0968067	0.8
1617	True FVE = 0.8	0.1	PNN CI range	ZIV	0.123928	0.1
1618	True FVE = 0.8	0.1	FVE	GCTA	0.348156	0.8
1619	True FVE = 0.8	0.1	FVE	ZIV	0.793858	0.8
1620	True FVE = 0.8	0.1	PNN	ZIV	0.0790543	0.1
1621	True FVE = 0.8	0.1	MAE	ZIV	0.638232	NA
1622	True FVE = 0.8	0.1	MAE	LASSO	0.855055	NA
1623	True FVE = 0.8	0.1	MAE	RIDGE	0.900393	NA
1624	True FVE = 0.8	0.1	FVE coverage	ZIV	1	0.8
1625	True FVE = 0.8	0.1	PNN coverage	ZIV	1	0.1
1626	True FVE = 0.8	0.1	MAE	GCTA	2.44423	NA
1627	True FVE = 0.8	0.1	FVE CI range	ZIV	0.0955156	0.8
1628	True FVE = 0.8	0.1	PNN CI range	ZIV	0.122598	0.1
1629	True FVE = 0.8	0.1	FVE	GCTA	0.463093	0.8
1630	True FVE = 0.8	0.1	FVE	ZIV	0.769864	0.8
1631	True FVE = 0.8	0.1	PNN	ZIV	0.0717359	0.1
1632	True FVE = 0.8	0.1	MAE	ZIV	0.486808	NA
1633	True FVE = 0.8	0.1	MAE	LASSO	0.672524	NA
1634	True FVE = 0.8	0.1	MAE	RIDGE	0.658802	NA
1635	True FVE = 0.8	0.1	FVE coverage	ZIV	1	0.8
1636	True FVE = 0.8	0.1	PNN coverage	ZIV	1	0.1
1637	True FVE = 0.8	0.1	MAE	GCTA	3.6734	NA
1638	True FVE = 0.8	0.1	FVE CI range	ZIV	0.0962505	0.8
1639	True FVE = 0.8	0.1	PNN CI range	ZIV	0.111664	0.1
1640	True FVE = 0.8	0.1	FVE	GCTA	0.472533	0.8
1641	True FVE = 0.8	0.1	FVE	ZIV	0.743882	0.8
1642	True FVE = 0.8	0.1	PNN	ZIV	0.0773407	0.1
1643	True FVE = 0.8	0.1	MAE	ZIV	0.56587	NA
1644	True FVE = 0.8	0.1	MAE	LASSO	0.726194	NA
1645	True FVE = 0.8	0.1	MAE	RIDGE	0.734533	NA
1646	True FVE = 0.8	0.1	FVE coverage	ZIV	1	0.8
1647	True FVE = 0.8	0.1	PNN coverage	ZIV	1	0.1
1648	True FVE = 0.8	0.1	MAE	GCTA	3.22402	NA
1649	True FVE = 0.8	0.1	FVE CI range	ZIV	0.123207	0.8
1650	True FVE = 0.8	0.1	PNN CI range	ZIV	0.129582	0.1
1651	True FVE = 0.8	0.1	FVE	GCTA	0.374328	0.8
1652	True FVE = 0.8	0.1	FVE	ZIV	0.774617	0.8
1653	True FVE = 0.8	0.1	PNN	ZIV	0.0902054	0.1
1654	True FVE = 0.8	0.1	MAE	ZIV	0.621388	NA
1655	True FVE = 0.8	0.1	MAE	LASSO	0.896284	NA
1656	True FVE = 0.8	0.1	MAE	RIDGE	0.911032	NA
1657	True FVE = 0.8	0.1	FVE coverage	ZIV	1	0.8
1658	True FVE = 0.8	0.1	PNN coverage	ZIV	1	0.1
1659	True FVE = 0.8	0.1	MAE	GCTA	2.87737	NA
1660	True FVE = 0.8	0.1	FVE CI range	ZIV	0.0851054	0.8
1661	True FVE = 0.8	0.1	PNN CI range	ZIV	0.120754	0.1
1662	True FVE = 0.8	0.1	FVE	GCTA	0.511142	0.8
1663	True FVE = 0.8	0.1	FVE	ZIV	0.785047	0.8
1664	True FVE = 0.8	0.1	PNN	ZIV	0.0835656	0.1
1665	True FVE = 0.8	0.1	MAE	ZIV	0.594813	NA
1666	True FVE = 0.8	0.1	MAE	LASSO	0.784803	NA
1667	True FVE = 0.8	0.1	MAE	RIDGE	0.78951	NA
1668	True FVE = 0.8	0.1	FVE coverage	ZIV	1	0.8
1669	True FVE = 0.8	0.1	PNN coverage	ZIV	1	0.1
1670	True FVE = 0.8	0.1	MAE	GCTA	3.22954	NA
1671	True FVE = 0.8	0.1	FVE CI range	ZIV	0.0910255	0.8
1672	True FVE = 0.8	0.1	PNN CI range	ZIV	0.123267	0.1
1673	True FVE = 0.8	0.1	FVE	GCTA	0.403932	0.8
1674	True FVE = 0.8	0.1	FVE	ZIV	0.784782	0.8
1675	True FVE = 0.8	0.1	PNN	ZIV	0.0870832	0.1
1676	True FVE = 0.8	0.1	MAE	ZIV	0.497491	NA
1677	True FVE = 0.8	0.1	MAE	LASSO	0.688278	NA
1678	True FVE = 0.8	0.1	MAE	RIDGE	0.68596	NA
1679	True FVE = 0.8	0.1	FVE coverage	ZIV	1	0.8
1680	True FVE = 0.8	0.1	PNN coverage	ZIV	1	0.1
1681	True FVE = 0.8	0.1	MAE	GCTA	1.45526	NA
1682	True FVE = 0.8	0.1	FVE CI range	ZIV	0.0954688	0.8
1683	True FVE = 0.8	0.1	PNN CI range	ZIV	0.121059	0.1
1684	True FVE = 0.8	0.1	FVE	GCTA	0.49079	0.8
1685	True FVE = 0.8	0.1	FVE	ZIV	0.769622	0.8
1686	True FVE = 0.8	0.1	PNN	ZIV	0.0738117	0.1
1687	True FVE = 0.8	0.1	MAE	ZIV	0.545657	NA
1688	True FVE = 0.8	0.1	MAE	LASSO	0.737059	NA
1689	True FVE = 0.8	0.1	MAE	RIDGE	0.730626	NA
1690	True FVE = 0.8	0.1	FVE coverage	ZIV	1	0.8
1691	True FVE = 0.8	0.1	PNN coverage	ZIV	1	0.1
1692	True FVE = 0.8	0.1	MAE	GCTA	2.02451	NA
1693	True FVE = 0.8	0.1	FVE CI range	ZIV	0.0955221	0.8
1694	True FVE = 0.8	0.1	PNN CI range	ZIV	0.119957	0.1
1695	True FVE = 0.8	0.1	FVE	GCTA	0.562808	0.8
1696	True FVE = 0.8	0.1	FVE	ZIV	0.782606	0.8
1697	True FVE = 0.8	0.1	PNN	ZIV	0.0862958	0.1
1698	True FVE = 0.8	0.1	MAE	ZIV	0.493087	NA
1699	True FVE = 0.8	0.1	MAE	LASSO	0.680824	NA
1700	True FVE = 0.8	0.1	MAE	RIDGE	0.678642	NA
1701	True FVE = 0.8	0.1	FVE coverage	ZIV	1	0.8
1702	True FVE = 0.8	0.1	PNN coverage	ZIV	1	0.1
1703	True FVE = 0.8	0.1	MAE	GCTA	1.7375	NA
1704	True FVE = 0.8	0.1	FVE CI range	ZIV	0.082204	0.8
1705	True FVE = 0.8	0.1	PNN CI range	ZIV	0.112929	0.1
1706	True FVE = 0.8	0.1	FVE	GCTA	0.524526	0.8
1707	True FVE = 0.8	0.1	FVE	ZIV	0.793661	0.8
1708	True FVE = 0.8	0.1	PNN	ZIV	0.0848227	0.1
1709	True FVE = 0.8	0.1	MAE	ZIV	0.556513	NA
1710	True FVE = 0.8	0.1	MAE	LASSO	0.730127	NA
1711	True FVE = 0.8	0.1	MAE	RIDGE	0.729354	NA
1712	True FVE = 0.8	0.1	FVE coverage	ZIV	1	0.8
1713	True FVE = 0.8	0.1	PNN coverage	ZIV	1	0.1
1714	True FVE = 0.8	0.1	MAE	GCTA	4.12548	NA
1715	True FVE = 0.8	0.1	FVE CI range	ZIV	0.0746327	0.8
1716	True FVE = 0.8	0.1	PNN CI range	ZIV	0.104763	0.1
1717	True FVE = 0.8	0.1	FVE	GCTA	0.463753	0.8
1718	True FVE = 0.8	0.1	FVE	ZIV	0.783987	0.8
1719	True FVE = 0.8	0.1	PNN	ZIV	0.0783971	0.1
1720	True FVE = 0.8	0.1	MAE	ZIV	0.548085	NA
1721	True FVE = 0.8	0.1	MAE	LASSO	0.776757	NA
1722	True FVE = 0.8	0.1	MAE	RIDGE	0.79425	NA
1723	True FVE = 0.8	0.1	FVE coverage	ZIV	1	0.8
1724	True FVE = 0.8	0.1	PNN coverage	ZIV	1	0.1
1725	True FVE = 0.8	0.1	MAE	GCTA	2.7266	NA
1726	True FVE = 0.8	0.1	FVE CI range	ZIV	0.0938134	0.8
1727	True FVE = 0.8	0.1	PNN CI range	ZIV	0.119062	0.1
1728	True FVE = 0.8	0.1	FVE	GCTA	0.512949	0.8
1729	True FVE = 0.8	0.1	FVE	ZIV	0.799262	0.8
1730	True FVE = 0.8	0.1	PNN	ZIV	0.0867984	0.1
1731	True FVE = 0.8	0.1	MAE	ZIV	0.477494	NA
1732	True FVE = 0.8	0.1	MAE	LASSO	0.670572	NA
1733	True FVE = 0.8	0.1	MAE	RIDGE	0.682629	NA
1734	True FVE = 0.8	0.1	FVE coverage	ZIV	1	0.8
1735	True FVE = 0.8	0.1	PNN coverage	ZIV	1	0.1
1736	True FVE = 0.8	0.1	MAE	GCTA	2.16002	NA
1737	True FVE = 0.8	0.1	FVE CI range	ZIV	0.0912898	0.8
1738	True FVE = 0.8	0.1	PNN CI range	ZIV	0.125355	0.1
1739	True FVE = 0.8	0.1	FVE	GCTA	0.368599	0.8
1740	True FVE = 0.8	0.1	FVE	ZIV	0.785146	0.8
1741	True FVE = 0.8	0.1	PNN	ZIV	0.0852553	0.1
1742	True FVE = 0.8	0.1	MAE	ZIV	0.617468	NA
1743	True FVE = 0.8	0.1	MAE	LASSO	0.865899	NA
1744	True FVE = 0.8	0.1	MAE	RIDGE	0.883518	NA
1745	True FVE = 0.8	0.1	FVE coverage	ZIV	1	0.8
1746	True FVE = 0.8	0.1	PNN coverage	ZIV	1	0.1
1747	True FVE = 0.8	0.1	MAE	GCTA	2.43358	NA
1748	True FVE = 0.8	0.1	FVE CI range	ZIV	0.105411	0.8
1749	True FVE = 0.8	0.1	PNN CI range	ZIV	0.133039	0.1
1750	True FVE = 0.8	0.1	FVE	GCTA	0.438366	0.8
1751	True FVE = 0.8	0.1	FVE	ZIV	0.791589	0.8
1752	True FVE = 0.8	0.1	PNN	ZIV	0.0760461	0.1
1753	True FVE = 0.8	0.1	MAE	ZIV	0.626612	NA
1754	True FVE = 0.8	0.1	MAE	LASSO	0.903937	NA
1755	True FVE = 0.8	0.1	MAE	RIDGE	0.918027	NA
1756	True FVE = 0.8	0.1	FVE coverage	ZIV	1	0.8
1757	True FVE = 0.8	0.1	PNN coverage	ZIV	1	0.1
1758	True FVE = 0.8	0.1	MAE	GCTA	2.57678	NA
1759	True FVE = 0.8	0.1	FVE CI range	ZIV	0.0759473	0.8
1760	True FVE = 0.8	0.1	PNN CI range	ZIV	0.107105	0.1
1761	True FVE = 0.8	0.1	FVE	GCTA	0.508032	0.8
1762	True FVE = 0.8	0.1	FVE	ZIV	0.782135	0.8
1763	True FVE = 0.8	0.1	PNN	ZIV	0.0878121	0.1
1764	True FVE = 0.8	0.1	MAE	ZIV	0.60608	NA
1765	True FVE = 0.8	0.1	MAE	LASSO	0.842096	NA
1766	True FVE = 0.8	0.1	MAE	RIDGE	0.85698	NA
1767	True FVE = 0.8	0.1	FVE coverage	ZIV	1	0.8
1768	True FVE = 0.8	0.1	PNN coverage	ZIV	1	0.1
1769	True FVE = 0.8	0.1	MAE	GCTA	3.51339	NA
1770	True FVE = 0.8	0.1	FVE CI range	ZIV	0.0878881	0.8
1771	True FVE = 0.8	0.1	PNN CI range	ZIV	0.121521	0.1
1772	True FVE = 0.8	0.1	FVE	GCTA	0.467814	0.8
1773	True FVE = 0.8	0.1	FVE	ZIV	0.779074	0.8
1774	True FVE = 0.8	0.1	PNN	ZIV	0.0771791	0.1
1775	True FVE = 0.8	0.1	MAE	ZIV	0.539821	NA
1776	True FVE = 0.8	0.1	MAE	LASSO	0.767711	NA
1777	True FVE = 0.8	0.1	MAE	RIDGE	0.75629	NA
1778	True FVE = 0.8	0.1	FVE coverage	ZIV	1	0.8
1779	True FVE = 0.8	0.1	PNN coverage	ZIV	1	0.1
1780	True FVE = 0.8	0.1	MAE	GCTA	2.33087	NA
1781	True FVE = 0.8	0.1	FVE CI range	ZIV	0.0990162	0.8
1782	True FVE = 0.8	0.1	PNN CI range	ZIV	0.127265	0.1
1783	True FVE = 0.8	0.1	FVE	GCTA	0.627655	0.8
1784	True FVE = 0.8	0.1	FVE	ZIV	0.777637	0.8
1785	True FVE = 0.8	0.1	PNN	ZIV	0.0783894	0.1
1786	True FVE = 0.8	0.1	MAE	ZIV	0.572876	NA
1787	True FVE = 0.8	0.1	MAE	LASSO	0.754575	NA
1788	True FVE = 0.8	0.1	MAE	RIDGE	0.732858	NA
1789	True FVE = 0.8	0.1	FVE coverage	ZIV	1	0.8
1790	True FVE = 0.8	0.1	PNN coverage	ZIV	1	0.1
1791	True FVE = 0.8	0.1	MAE	GCTA	6.66694	NA
1792	True FVE = 0.8	0.1	FVE CI range	ZIV	0.092543	0.8
1793	True FVE = 0.8	0.1	PNN CI range	ZIV	0.122913	0.1
1794	True FVE = 0.8	0.1	FVE	GCTA	0.544571	0.8
1795	True FVE = 0.8	0.1	FVE	ZIV	0.775774	0.8
1796	True FVE = 0.8	0.1	PNN	ZIV	0.0734913	0.1
1797	True FVE = 0.8	0.1	MAE	ZIV	0.514276	NA
1798	True FVE = 0.8	0.1	MAE	LASSO	0.715747	NA
1799	True FVE = 0.8	0.1	MAE	RIDGE	0.722306	NA
1800	True FVE = 0.8	0.1	FVE coverage	ZIV	1	0.8
1801	True FVE = 0.8	0.1	PNN coverage	ZIV	1	0.1
1802	True FVE = 0.8	0.1	MAE	GCTA	1.46745	NA
1803	True FVE = 0.8	0.1	FVE CI range	ZIV	0.0835138	0.8
1804	True FVE = 0.8	0.1	PNN CI range	ZIV	0.106978	0.1
1805	True FVE = 0.8	0.1	FVE	GCTA	0.507439	0.8
1806	True FVE = 0.8	0.1	FVE	ZIV	0.7861	0.8
1807	True FVE = 0.8	0.1	PNN	ZIV	0.0789955	0.1
1808	True FVE = 0.8	0.1	MAE	ZIV	0.641218	NA
1809	True FVE = 0.8	0.1	MAE	LASSO	0.869143	NA
1810	True FVE = 0.8	0.1	MAE	RIDGE	0.854644	NA
1811	True FVE = 0.8	0.1	FVE coverage	ZIV	1	0.8
1812	True FVE = 0.8	0.1	PNN coverage	ZIV	1	0.1
1813	True FVE = 0.8	0.1	MAE	GCTA	5.11704	NA
1814	True FVE = 0.8	0.1	FVE CI range	ZIV	0.094687	0.8
1815	True FVE = 0.8	0.1	PNN CI range	ZIV	0.132031	0.1
1816	True FVE = 0.8	0.1	FVE	GCTA	0.435725	0.8
1817	True FVE = 0.8	0.1	FVE	ZIV	0.780501	0.8
1818	True FVE = 0.8	0.1	PNN	ZIV	0.0820533	0.1
1819	True FVE = 0.8	0.1	MAE	ZIV	0.511536	NA
1820	True FVE = 0.8	0.1	MAE	LASSO	0.677851	NA
1821	True FVE = 0.8	0.1	MAE	RIDGE	0.695083	NA
1822	True FVE = 0.8	0.1	FVE coverage	ZIV	1	0.8
1823	True FVE = 0.8	0.1	PNN coverage	ZIV	1	0.1
1824	True FVE = 0.8	0.1	MAE	GCTA	1.17458	NA
1825	True FVE = 0.8	0.1	FVE CI range	ZIV	0.106456	0.8
1826	True FVE = 0.8	0.1	PNN CI range	ZIV	0.131418	0.1
1827	True FVE = 0.8	0.1	FVE	GCTA	0.468839	0.8
1828	True FVE = 0.8	0.1	FVE	ZIV	0.783551	0.8
1829	True FVE = 0.8	0.1	PNN	ZIV	0.0823518	0.1
1830	True FVE = 0.8	0.1	MAE	ZIV	0.616831	NA
1831	True FVE = 0.8	0.1	MAE	LASSO	0.811202	NA
1832	True FVE = 0.8	0.1	MAE	RIDGE	0.816371	NA
1833	True FVE = 0.8	0.1	FVE coverage	ZIV	1	0.8
1834	True FVE = 0.8	0.1	PNN coverage	ZIV	1	0.1
1835	True FVE = 0.8	0.1	MAE	GCTA	2.94674	NA
1836	True FVE = 0.8	0.1	FVE CI range	ZIV	0.0946627	0.8
1837	True FVE = 0.8	0.1	PNN CI range	ZIV	0.125138	0.1
1838	True FVE = 0.8	0.1	FVE	GCTA	0.31463	0.8
1839	True FVE = 0.8	0.1	FVE	ZIV	0.785779	0.8
1840	True FVE = 0.8	0.1	PNN	ZIV	0.0852142	0.1
1841	True FVE = 0.8	0.1	MAE	ZIV	0.716999	NA
1842	True FVE = 0.8	0.1	MAE	LASSO	1.00398	NA
1843	True FVE = 0.8	0.1	MAE	RIDGE	1.01832	NA
1844	True FVE = 0.8	0.1	FVE coverage	ZIV	1	0.8
1845	True FVE = 0.8	0.1	PNN coverage	ZIV	1	0.1
1846	True FVE = 0.8	0.1	MAE	GCTA	1.71337	NA
1847	True FVE = 0.8	0.1	FVE CI range	ZIV	0.082797	0.8
1848	True FVE = 0.8	0.1	PNN CI range	ZIV	0.115222	0.1
1849	True FVE = 0.8	0.1	FVE	GCTA	0.528173	0.8
1850	True FVE = 0.8	0.1	FVE	ZIV	0.784823	0.8
1851	True FVE = 0.8	0.1	PNN	ZIV	0.0810072	0.1
1852	True FVE = 0.8	0.1	MAE	ZIV	0.598785	NA
1853	True FVE = 0.8	0.1	MAE	LASSO	0.803714	NA
1854	True FVE = 0.8	0.1	MAE	RIDGE	0.786294	NA
1855	True FVE = 0.8	0.1	FVE coverage	ZIV	1	0.8
1856	True FVE = 0.8	0.1	PNN coverage	ZIV	1	0.1
1857	True FVE = 0.8	0.1	MAE	GCTA	3.04076	NA
1858	True FVE = 0.8	0.1	FVE CI range	ZIV	0.0923113	0.8
1859	True FVE = 0.8	0.1	PNN CI range	ZIV	0.12551	0.1
1860	True FVE = 0.8	0.1	FVE	GCTA	0.482388	0.8
1861	True FVE = 0.8	0.1	FVE	ZIV	0.754777	0.8
1862	True FVE = 0.8	0.1	PNN	ZIV	0.0693489	0.1
1863	True FVE = 0.8	0.1	MAE	ZIV	0.51094	NA
1864	True FVE = 0.8	0.1	MAE	LASSO	0.672187	NA
1865	True FVE = 0.8	0.1	MAE	RIDGE	0.66702	NA
1866	True FVE = 0.8	0.1	FVE coverage	ZIV	1	0.8
1867	True FVE = 0.8	0.1	PNN coverage	ZIV	1	0.1
1868	True FVE = 0.8	0.1	MAE	GCTA	2.87969	NA
1869	True FVE = 0.8	0.1	FVE CI range	ZIV	0.121109	0.8
1870	True FVE = 0.8	0.1	PNN CI range	ZIV	0.120351	0.1
1871	True FVE = 0.8	0.1	FVE	GCTA	0.390727	0.8
1872	True FVE = 0.8	0.1	FVE	ZIV	0.783498	0.8
1873	True FVE = 0.8	0.1	PNN	ZIV	0.0816286	0.1
1874	True FVE = 0.8	0.1	MAE	ZIV	0.688258	NA
1875	True FVE = 0.8	0.1	MAE	LASSO	0.97055	NA
1876	True FVE = 0.8	0.1	MAE	RIDGE	0.977093	NA
1877	True FVE = 0.8	0.1	FVE coverage	ZIV	1	0.8
1878	True FVE = 0.8	0.1	PNN coverage	ZIV	1	0.1
1879	True FVE = 0.8	0.1	MAE	GCTA	2.58269	NA
1880	True FVE = 0.8	0.1	FVE CI range	ZIV	0.085644	0.8
1881	True FVE = 0.8	0.1	PNN CI range	ZIV	0.120429	0.1
1882	True FVE = 0.8	0.1	FVE	GCTA	0.410232	0.8
1883	True FVE = 0.8	0.1	FVE	ZIV	0.779325	0.8
1884	True FVE = 0.8	0.1	PNN	ZIV	0.0774704	0.1
1885	True FVE = 0.8	0.1	MAE	ZIV	0.709454	NA
1886	True FVE = 0.8	0.1	MAE	LASSO	0.967374	NA
1887	True FVE = 0.8	0.1	MAE	RIDGE	0.975197	NA
1888	True FVE = 0.8	0.1	FVE coverage	ZIV	1	0.8
1889	True FVE = 0.8	0.1	PNN coverage	ZIV	1	0.1
1890	True FVE = 0.8	0.1	MAE	GCTA	1.93356	NA
1891	True FVE = 0.8	0.1	FVE CI range	ZIV	0.104199	0.8
1892	True FVE = 0.8	0.1	PNN CI range	ZIV	0.134813	0.1
1893	True FVE = 0.8	0.1	FVE	GCTA	0.520057	0.8
1894	True FVE = 0.8	0.1	FVE	ZIV	0.780108	0.8
1895	True FVE = 0.8	0.1	PNN	ZIV	0.0793932	0.1
1896	True FVE = 0.8	0.1	MAE	ZIV	0.589394	NA
1897	True FVE = 0.8	0.1	MAE	LASSO	0.82594	NA
1898	True FVE = 0.8	0.1	MAE	RIDGE	0.8507	NA
1899	True FVE = 0.8	0.1	FVE coverage	ZIV	1	0.8
1900	True FVE = 0.8	0.1	PNN coverage	ZIV	1	0.1
1901	True FVE = 0.8	0.1	MAE	GCTA	4.20023	NA
1902	True FVE = 0.8	0.1	FVE CI range	ZIV	0.0863539	0.8
1903	True FVE = 0.8	0.1	PNN CI range	ZIV	0.113995	0.1
1904	True FVE = 0.8	0.1	FVE	GCTA	0.395693	0.8
1905	True FVE = 0.8	0.1	FVE	ZIV	0.783318	0.8
1906	True FVE = 0.8	0.1	PNN	ZIV	0.0807533	0.1
1907	True FVE = 0.8	0.1	MAE	ZIV	0.710186	NA
1908	True FVE = 0.8	0.1	MAE	LASSO	0.95418	NA
1909	True FVE = 0.8	0.1	MAE	RIDGE	0.963175	NA
1910	True FVE = 0.8	0.1	FVE coverage	ZIV	1	0.8
1911	True FVE = 0.8	0.1	PNN coverage	ZIV	1	0.1
1912	True FVE = 0.8	0.1	MAE	GCTA	1.89456	NA
1913	True FVE = 0.8	0.1	FVE CI range	ZIV	0.106083	0.8
1914	True FVE = 0.8	0.1	PNN CI range	ZIV	0.131454	0.1
1915	True FVE = 0.8	0.1	FVE	GCTA	0.476559	0.8
1916	True FVE = 0.8	0.1	FVE	ZIV	0.78583	0.8
1917	True FVE = 0.8	0.1	PNN	ZIV	0.088774	0.1
1918	True FVE = 0.8	0.1	MAE	ZIV	0.674791	NA
1919	True FVE = 0.8	0.1	MAE	LASSO	0.930933	NA
1920	True FVE = 0.8	0.1	MAE	RIDGE	0.928346	NA
1921	True FVE = 0.8	0.1	FVE coverage	ZIV	1	0.8
1922	True FVE = 0.8	0.1	PNN coverage	ZIV	1	0.1
1923	True FVE = 0.8	0.1	MAE	GCTA	1.72423	NA
1924	True FVE = 0.8	0.1	FVE CI range	ZIV	0.0779687	0.8
1925	True FVE = 0.8	0.1	PNN CI range	ZIV	0.122403	0.1
1926	True FVE = 0.8	0.1	FVE	GCTA	0.484576	0.8
1927	True FVE = 0.8	0.1	FVE	ZIV	0.782339	0.8
1928	True FVE = 0.8	0.1	PNN	ZIV	0.0748136	0.1
1929	True FVE = 0.8	0.1	MAE	ZIV	0.626099	NA
1930	True FVE = 0.8	0.1	MAE	LASSO	0.837268	NA
1931	True FVE = 0.8	0.1	MAE	RIDGE	0.839936	NA
1932	True FVE = 0.8	0.1	FVE coverage	ZIV	1	0.8
1933	True FVE = 0.8	0.1	PNN coverage	ZIV	1	0.1
1934	True FVE = 0.8	0.1	MAE	GCTA	5.57901	NA
1935	True FVE = 0.8	0.1	FVE CI range	ZIV	0.0980523	0.8
1936	True FVE = 0.8	0.1	PNN CI range	ZIV	0.120555	0.1
1937	True FVE = 0.8	0.1	FVE	GCTA	0.468393	0.8
1938	True FVE = 0.8	0.1	FVE	ZIV	0.784196	0.8
1939	True FVE = 0.8	0.1	PNN	ZIV	0.0768972	0.1
1940	True FVE = 0.8	0.1	MAE	ZIV	0.593118	NA
1941	True FVE = 0.8	0.1	MAE	LASSO	0.793393	NA
1942	True FVE = 0.8	0.1	MAE	RIDGE	0.801144	NA
1943	True FVE = 0.8	0.1	FVE coverage	ZIV	1	0.8
1944	True FVE = 0.8	0.1	PNN coverage	ZIV	1	0.1
1945	True FVE = 0.8	0.1	MAE	GCTA	2.74407	NA
1946	True FVE = 0.8	0.1	FVE CI range	ZIV	0.0946062	0.8
1947	True FVE = 0.8	0.1	PNN CI range	ZIV	0.121668	0.1
1948	True FVE = 0.8	0.1	FVE	GCTA	0.517311	0.8
1949	True FVE = 0.8	0.1	FVE	ZIV	0.788848	0.8
1950	True FVE = 0.8	0.1	PNN	ZIV	0.0870285	0.1
1951	True FVE = 0.8	0.1	MAE	ZIV	0.601054	NA
1952	True FVE = 0.8	0.1	MAE	LASSO	0.828985	NA
1953	True FVE = 0.8	0.1	MAE	RIDGE	0.816556	NA
1954	True FVE = 0.8	0.1	FVE coverage	ZIV	1	0.8
1955	True FVE = 0.8	0.1	PNN coverage	ZIV	1	0.1
1956	True FVE = 0.8	0.1	MAE	GCTA	5.064	NA
1957	True FVE = 0.8	0.1	FVE CI range	ZIV	0.0902455	0.8
1958	True FVE = 0.8	0.1	PNN CI range	ZIV	0.127315	0.1
1959	True FVE = 0.8	0.1	FVE	GCTA	0.357025	0.8
1960	True FVE = 0.8	0.1	FVE	ZIV	0.804849	0.8
1961	True FVE = 0.8	0.1	PNN	ZIV	0.0780605	0.1
1962	True FVE = 0.8	0.1	MAE	ZIV	0.710478	NA
1963	True FVE = 0.8	0.1	MAE	LASSO	0.948273	NA
1964	True FVE = 0.8	0.1	MAE	RIDGE	0.948347	NA
1965	True FVE = 0.8	0.1	FVE coverage	ZIV	1	0.8
1966	True FVE = 0.8	0.1	PNN coverage	ZIV	1	0.1
1967	True FVE = 0.8	0.1	MAE	GCTA	2.74879	NA
1968	True FVE = 0.8	0.1	FVE CI range	ZIV	0.0991893	0.8
1969	True FVE = 0.8	0.1	PNN CI range	ZIV	0.129607	0.1
1970	True FVE = 0.8	0.1	FVE	GCTA	0.265978	0.8
1971	True FVE = 0.8	0.1	FVE	ZIV	0.786401	0.8
1972	True FVE = 0.8	0.1	PNN	ZIV	0.0772873	0.1
1973	True FVE = 0.8	0.1	MAE	ZIV	0.794479	NA
1974	True FVE = 0.8	0.1	MAE	LASSO	1.1371	NA
1975	True FVE = 0.8	0.1	MAE	RIDGE	1.1488	NA
1976	True FVE = 0.8	0.1	FVE coverage	ZIV	1	0.8
1977	True FVE = 0.8	0.1	PNN coverage	ZIV	1	0.1
1978	True FVE = 0.8	0.1	MAE	GCTA	3.37803	NA
1979	True FVE = 0.8	0.1	FVE CI range	ZIV	0.10904	0.8
1980	True FVE = 0.8	0.1	PNN CI range	ZIV	0.134397	0.1
1981	True FVE = 0.8	0.1	FVE	GCTA	0.367469	0.8
1982	True FVE = 0.8	0.1	FVE	ZIV	0.78425	0.8
1983	True FVE = 0.8	0.1	PNN	ZIV	0.0742945	0.1
1984	True FVE = 0.8	0.1	MAE	ZIV	0.800381	NA
1985	True FVE = 0.8	0.1	MAE	LASSO	1.14288	NA
1986	True FVE = 0.8	0.1	MAE	RIDGE	1.15643	NA
1987	True FVE = 0.8	0.1	FVE coverage	ZIV	1	0.8
1988	True FVE = 0.8	0.1	PNN coverage	ZIV	1	0.1
1989	True FVE = 0.8	0.1	MAE	GCTA	4.25565	NA
1990	True FVE = 0.8	0.1	FVE CI range	ZIV	0.105191	0.8
1991	True FVE = 0.8	0.1	PNN CI range	ZIV	0.128931	0.1
1992	True FVE = 0.8	0.1	FVE	GCTA	0.433303	0.8
1993	True FVE = 0.8	0.1	FVE	ZIV	0.794098	0.8
1994	True FVE = 0.8	0.1	PNN	ZIV	0.076533	0.1
1995	True FVE = 0.8	0.1	MAE	ZIV	0.583066	NA
1996	True FVE = 0.8	0.1	MAE	LASSO	0.799448	NA
1997	True FVE = 0.8	0.1	MAE	RIDGE	0.812921	NA
1998	True FVE = 0.8	0.1	FVE coverage	ZIV	1	0.8
1999	True FVE = 0.8	0.1	PNN coverage	ZIV	1	0.1
[truncated: 64,001 more rows]

## Sheet: Supplementary_Data_3
	True FVE	True PNN	Parameter	Model	Estimate	True value
1	0.8	PNN = 0.1	FVE	ZIV	0.787216	0.8
2	0.8	PNN = 0.1	PNN	ZIV	0.0815275	0.1
3	0.8	PNN = 0.1	MAE	ZIV	1.4697	NA
4	0.8	PNN = 0.1	MAE	LASSO	1.46387	NA
5	0.8	PNN = 0.1	MAE	RIDGE	1.48101	NA
6	0.8	PNN = 0.1	FVE coverage	ZIV	0	0.8
7	0.8	PNN = 0.1	PNN coverage	ZIV	1	0.1
8	0.8	PNN = 0.1	Sensitivity: 1.00*pi	ZIV	0.488636	NA
9	0.8	PNN = 0.1	Sensitivity: 0.50*pi	ZIV	0.363636	NA
10	0.8	PNN = 0.1	Sensitivity: 0.25*pi	ZIV	0.204545	NA
11	0.8	PNN = 0.1	FDR: 1.00*pi	ZIV	0.488636	NA
12	0.8	PNN = 0.1	FDR: 0.50*pi	ZIV	0.111111	NA
13	0.8	PNN = 0.1	FDR: 0.25*pi	ZIV	0	NA
14	0.8	PNN = 0.1	FVE CI range	ZIV	0.0211843	0.8
15	0.8	PNN = 0.1	PNN CI range	ZIV	0.089322	0.1
16	0.8	PNN = 0.1	FVE	ZIV	0.789357	0.8
17	0.8	PNN = 0.1	PNN	ZIV	0.0827541	0.1
18	0.8	PNN = 0.1	MAE	ZIV	1.45929	NA
19	0.8	PNN = 0.1	MAE	LASSO	1.45101	NA
20	0.8	PNN = 0.1	MAE	RIDGE	1.46488	NA
21	0.8	PNN = 0.1	FVE coverage	ZIV	0	0.8
22	0.8	PNN = 0.1	PNN coverage	ZIV	1	0.1
23	0.8	PNN = 0.1	Sensitivity: 1.00*pi	ZIV	0.556818	NA
24	0.8	PNN = 0.1	Sensitivity: 0.50*pi	ZIV	0.397727	NA
25	0.8	PNN = 0.1	Sensitivity: 0.25*pi	ZIV	0.193182	NA
26	0.8	PNN = 0.1	FDR: 1.00*pi	ZIV	0.556818	NA
27	0.8	PNN = 0.1	FDR: 0.50*pi	ZIV	0.0277778	NA
28	0.8	PNN = 0.1	FDR: 0.25*pi	ZIV	0.0555556	NA
29	0.8	PNN = 0.1	FVE CI range	ZIV	0.0177329	0.8
30	0.8	PNN = 0.1	PNN CI range	ZIV	0.120936	0.1
31	0.8	PNN = 0.1	FVE	ZIV	0.787616	0.8
32	0.8	PNN = 0.1	PNN	ZIV	0.0778219	0.1
33	0.8	PNN = 0.1	MAE	ZIV	1.84321	NA
34	0.8	PNN = 0.1	MAE	LASSO	1.83823	NA
35	0.8	PNN = 0.1	MAE	RIDGE	1.8561	NA
36	0.8	PNN = 0.1	FVE coverage	ZIV	0	0.8
37	0.8	PNN = 0.1	PNN coverage	ZIV	1	0.1
38	0.8	PNN = 0.1	Sensitivity: 1.00*pi	ZIV	0.443182	NA
39	0.8	PNN = 0.1	Sensitivity: 0.50*pi	ZIV	0.340909	NA
40	0.8	PNN = 0.1	Sensitivity: 0.25*pi	ZIV	0.181818	NA
41	0.8	PNN = 0.1	FDR: 1.00*pi	ZIV	0.443182	NA
42	0.8	PNN = 0.1	FDR: 0.50*pi	ZIV	0.117647	NA
43	0.8	PNN = 0.1	FDR: 0.25*pi	ZIV	0.0588235	NA
44	0.8	PNN = 0.1	FVE CI range	ZIV	0.0211761	0.8
45	0.8	PNN = 0.1	PNN CI range	ZIV	0.102785	0.1
46	0.8	PNN = 0.1	FVE	ZIV	0.78909	0.8
47	0.8	PNN = 0.1	PNN	ZIV	0.0818875	0.1
48	0.8	PNN = 0.1	MAE	ZIV	1.97167	NA
49	0.8	PNN = 0.1	MAE	LASSO	1.95532	NA
50	0.8	PNN = 0.1	MAE	RIDGE	1.97345	NA
51	0.8	PNN = 0.1	FVE coverage	ZIV	1	0.8
52	0.8	PNN = 0.1	PNN coverage	ZIV	1	0.1
53	0.8	PNN = 0.1	Sensitivity: 1.00*pi	ZIV	0.465909	NA
54	0.8	PNN = 0.1	Sensitivity: 0.50*pi	ZIV	0.363636	NA
55	0.8	PNN = 0.1	Sensitivity: 0.25*pi	ZIV	0.193182	NA
56	0.8	PNN = 0.1	FDR: 1.00*pi	ZIV	0.465909	NA
57	0.8	PNN = 0.1	FDR: 0.50*pi	ZIV	0.111111	NA
58	0.8	PNN = 0.1	FDR: 0.25*pi	ZIV	0.0555556	NA
59	0.8	PNN = 0.1	FVE CI range	ZIV	0.0253728	0.8
60	0.8	PNN = 0.1	PNN CI range	ZIV	0.128266	0.1
61	0.8	PNN = 0.1	FVE	ZIV	0.7979	0.8
62	0.8	PNN = 0.1	PNN	ZIV	0.0764853	0.1
63	0.8	PNN = 0.1	MAE	ZIV	1.82526	NA
64	0.8	PNN = 0.1	MAE	LASSO	1.81717	NA
65	0.8	PNN = 0.1	MAE	RIDGE	1.83651	NA
66	0.8	PNN = 0.1	FVE coverage	ZIV	1	0.8
67	0.8	PNN = 0.1	PNN coverage	ZIV	1	0.1
68	0.8	PNN = 0.1	Sensitivity: 1.00*pi	ZIV	0.465909	NA
69	0.8	PNN = 0.1	Sensitivity: 0.50*pi	ZIV	0.363636	NA
70	0.8	PNN = 0.1	Sensitivity: 0.25*pi	ZIV	0.170455	NA
71	0.8	PNN = 0.1	FDR: 1.00*pi	ZIV	0.465909	NA
72	0.8	PNN = 0.1	FDR: 0.50*pi	ZIV	0.030303	NA
73	0.8	PNN = 0.1	FDR: 0.25*pi	ZIV	0.0625	NA
74	0.8	PNN = 0.1	FVE CI range	ZIV	0.0163876	0.8
75	0.8	PNN = 0.1	PNN CI range	ZIV	0.0777235	0.1
76	0.8	PNN = 0.1	FVE	ZIV	0.784872	0.8
77	0.8	PNN = 0.1	PNN	ZIV	0.0824478	0.1
78	0.8	PNN = 0.1	MAE	ZIV	1.82934	NA
79	0.8	PNN = 0.1	MAE	LASSO	1.83056	NA
80	0.8	PNN = 0.1	MAE	RIDGE	1.84128	NA
81	0.8	PNN = 0.1	FVE coverage	ZIV	0	0.8
82	0.8	PNN = 0.1	PNN coverage	ZIV	1	0.1
83	0.8	PNN = 0.1	Sensitivity: 1.00*pi	ZIV	0.488636	NA
84	0.8	PNN = 0.1	Sensitivity: 0.50*pi	ZIV	0.340909	NA
85	0.8	PNN = 0.1	Sensitivity: 0.25*pi	ZIV	0.204545	NA
86	0.8	PNN = 0.1	FDR: 1.00*pi	ZIV	0.488636	NA
87	0.8	PNN = 0.1	FDR: 0.50*pi	ZIV	0.166667	NA
88	0.8	PNN = 0.1	FDR: 0.25*pi	ZIV	0	NA
89	0.8	PNN = 0.1	FVE CI range	ZIV	0.0198824	0.8
90	0.8	PNN = 0.1	PNN CI range	ZIV	0.0831019	0.1
91	0.8	PNN = 0.1	FVE	ZIV	0.800748	0.8
92	0.8	PNN = 0.1	PNN	ZIV	0.0933471	0.1
93	0.8	PNN = 0.1	MAE	ZIV	1.51369	NA
94	0.8	PNN = 0.1	MAE	LASSO	1.50647	NA
95	0.8	PNN = 0.1	MAE	RIDGE	1.51315	NA
96	0.8	PNN = 0.1	FVE coverage	ZIV	1	0.8
97	0.8	PNN = 0.1	PNN coverage	ZIV	1	0.1
98	0.8	PNN = 0.1	Sensitivity: 1.00*pi	ZIV	0.590909	NA
99	0.8	PNN = 0.1	Sensitivity: 0.50*pi	ZIV	0.431818	NA
100	0.8	PNN = 0.1	Sensitivity: 0.25*pi	ZIV	0.215909	NA
101	0.8	PNN = 0.1	FDR: 1.00*pi	ZIV	0.590909	NA
102	0.8	PNN = 0.1	FDR: 0.50*pi	ZIV	0.0731707	NA
103	0.8	PNN = 0.1	FDR: 0.25*pi	ZIV	0.05	NA
104	0.8	PNN = 0.1	FVE CI range	ZIV	0.016186	0.8
105	0.8	PNN = 0.1	PNN CI range	ZIV	0.116423	0.1
106	0.8	PNN = 0.1	FVE	ZIV	0.795802	0.8
107	0.8	PNN = 0.1	PNN	ZIV	0.0891439	0.1
108	0.8	PNN = 0.1	MAE	ZIV	1.55693	NA
109	0.8	PNN = 0.1	MAE	LASSO	1.5564	NA
110	0.8	PNN = 0.1	MAE	RIDGE	1.59094	NA
111	0.8	PNN = 0.1	FVE coverage	ZIV	1	0.8
112	0.8	PNN = 0.1	PNN coverage	ZIV	1	0.1
113	0.8	PNN = 0.1	Sensitivity: 1.00*pi	ZIV	0.556818	NA
114	0.8	PNN = 0.1	Sensitivity: 0.50*pi	ZIV	0.420455	NA
115	0.8	PNN = 0.1	Sensitivity: 0.25*pi	ZIV	0.204545	NA
116	0.8	PNN = 0.1	FDR: 1.00*pi	ZIV	0.556818	NA
117	0.8	PNN = 0.1	FDR: 0.50*pi	ZIV	0.0512821	NA
118	0.8	PNN = 0.1	FDR: 0.25*pi	ZIV	0.0526316	NA
119	0.8	PNN = 0.1	FVE CI range	ZIV	0.020753	0.8
120	0.8	PNN = 0.1	PNN CI range	ZIV	0.119278	0.1
121	0.8	PNN = 0.1	FVE	ZIV	0.79309	0.8
122	0.8	PNN = 0.1	PNN	ZIV	0.0876563	0.1
123	0.8	PNN = 0.1	MAE	ZIV	1.44489	NA
124	0.8	PNN = 0.1	MAE	LASSO	1.44534	NA
125	0.8	PNN = 0.1	MAE	RIDGE	1.45661	NA
126	0.8	PNN = 0.1	FVE coverage	ZIV	1	0.8
127	0.8	PNN = 0.1	PNN coverage	ZIV	1	0.1
128	0.8	PNN = 0.1	Sensitivity: 1.00*pi	ZIV	0.556818	NA
129	0.8	PNN = 0.1	Sensitivity: 0.50*pi	ZIV	0.397727	NA
130	0.8	PNN = 0.1	Sensitivity: 0.25*pi	ZIV	0.204545	NA
131	0.8	PNN = 0.1	FDR: 1.00*pi	ZIV	0.556818	NA
132	0.8	PNN = 0.1	FDR: 0.50*pi	ZIV	0.0789474	NA
133	0.8	PNN = 0.1	FDR: 0.25*pi	ZIV	0.0526316	NA
134	0.8	PNN = 0.1	FVE CI range	ZIV	0.0155011	0.8
135	0.8	PNN = 0.1	PNN CI range	ZIV	0.109089	0.1
136	0.8	PNN = 0.1	FVE	ZIV	0.795293	0.8
137	0.8	PNN = 0.1	PNN	ZIV	0.0767501	0.1
138	0.8	PNN = 0.1	MAE	ZIV	2.23088	NA
139	0.8	PNN = 0.1	MAE	LASSO	2.21549	NA
140	0.8	PNN = 0.1	MAE	RIDGE	2.24475	NA
141	0.8	PNN = 0.1	FVE coverage	ZIV	1	0.8
142	0.8	PNN = 0.1	PNN coverage	ZIV	1	0.1
143	0.8	PNN = 0.1	Sensitivity: 1.00*pi	ZIV	0.397727	NA
144	0.8	PNN = 0.1	Sensitivity: 0.50*pi	ZIV	0.295455	NA
145	0.8	PNN = 0.1	Sensitivity: 0.25*pi	ZIV	0.170455	NA
146	0.8	PNN = 0.1	FDR: 1.00*pi	ZIV	0.397727	NA
147	0.8	PNN = 0.1	FDR: 0.50*pi	ZIV	0.212121	NA
148	0.8	PNN = 0.1	FDR: 0.25*pi	ZIV	0.0625	NA
149	0.8	PNN = 0.1	FVE CI range	ZIV	0.0266596	0.8
150	0.8	PNN = 0.1	PNN CI range	ZIV	0.143046	0.1
151	0.8	PNN = 0.1	FVE	ZIV	0.788077	0.8
152	0.8	PNN = 0.1	PNN	ZIV	0.081742	0.1
153	0.8	PNN = 0.1	MAE	ZIV	1.84992	NA
154	0.8	PNN = 0.1	MAE	LASSO	1.8418	NA
155	0.8	PNN = 0.1	MAE	RIDGE	1.85856	NA
156	0.8	PNN = 0.1	FVE coverage	ZIV	0	0.8
157	0.8	PNN = 0.1	PNN coverage	ZIV	1	0.1
158	0.8	PNN = 0.1	Sensitivity: 1.00*pi	ZIV	0.511364	NA
159	0.8	PNN = 0.1	Sensitivity: 0.50*pi	ZIV	0.386364	NA
160	0.8	PNN = 0.1	Sensitivity: 0.25*pi	ZIV	0.204545	NA
161	0.8	PNN = 0.1	FDR: 1.00*pi	ZIV	0.511364	NA
162	0.8	PNN = 0.1	FDR: 0.50*pi	ZIV	0.0555556	NA
163	0.8	PNN = 0.1	FDR: 0.25*pi	ZIV	0	NA
164	0.8	PNN = 0.1	FVE CI range	ZIV	0.0182076	0.8
165	0.8	PNN = 0.1	PNN CI range	ZIV	0.109702	0.1
166	0.8	PNN = 0.1	FVE	ZIV	0.797528	0.8
167	0.8	PNN = 0.1	PNN	ZIV	0.0867534	0.1
168	0.8	PNN = 0.1	MAE	ZIV	1.81758	NA
169	0.8	PNN = 0.1	MAE	LASSO	1.80703	NA
170	0.8	PNN = 0.1	MAE	RIDGE	1.82633	NA
171	0.8	PNN = 0.1	FVE coverage	ZIV	1	0.8
172	0.8	PNN = 0.1	PNN coverage	ZIV	1	0.1
173	0.8	PNN = 0.1	Sensitivity: 1.00*pi	ZIV	0.522727	NA
174	0.8	PNN = 0.1	Sensitivity: 0.50*pi	ZIV	0.363636	NA
175	0.8	PNN = 0.1	Sensitivity: 0.25*pi	ZIV	0.204545	NA
176	0.8	PNN = 0.1	FDR: 1.00*pi	ZIV	0.522727	NA
177	0.8	PNN = 0.1	FDR: 0.50*pi	ZIV	0.157895	NA
178	0.8	PNN = 0.1	FDR: 0.25*pi	ZIV	0.0526316	NA
179	0.8	PNN = 0.1	FVE CI range	ZIV	0.0198585	0.8
180	0.8	PNN = 0.1	PNN CI range	ZIV	0.10062	0.1
181	0.8	PNN = 0.1	FVE	ZIV	0.798272	0.8
182	0.8	PNN = 0.1	PNN	ZIV	0.0898647	0.1
183	0.8	PNN = 0.1	MAE	ZIV	1.98178	NA
184	0.8	PNN = 0.1	MAE	LASSO	1.97561	NA
185	0.8	PNN = 0.1	MAE	RIDGE	1.97922	NA
186	0.8	PNN = 0.1	FVE coverage	ZIV	1	0.8
187	0.8	PNN = 0.1	PNN coverage	ZIV	1	0.1
188	0.8	PNN = 0.1	Sensitivity: 1.00*pi	ZIV	0.522727	NA
189	0.8	PNN = 0.1	Sensitivity: 0.50*pi	ZIV	0.409091	NA
190	0.8	PNN = 0.1	Sensitivity: 0.25*pi	ZIV	0.215909	NA
191	0.8	PNN = 0.1	FDR: 1.00*pi	ZIV	0.522727	NA
192	0.8	PNN = 0.1	FDR: 0.50*pi	ZIV	0.0769231	NA
193	0.8	PNN = 0.1	FDR: 0.25*pi	ZIV	0	NA
194	0.8	PNN = 0.1	FVE CI range	ZIV	0.0215453	0.8
195	0.8	PNN = 0.1	PNN CI range	ZIV	0.113151	0.1
196	0.8	PNN = 0.1	FVE	ZIV	0.799734	0.8
197	0.8	PNN = 0.1	PNN	ZIV	0.0872826	0.1
198	0.8	PNN = 0.1	MAE	ZIV	1.24047	NA
199	0.8	PNN = 0.1	MAE	LASSO	1.2386	NA
200	0.8	PNN = 0.1	MAE	RIDGE	1.24074	NA
201	0.8	PNN = 0.1	FVE coverage	ZIV	1	0.8
202	0.8	PNN = 0.1	PNN coverage	ZIV	1	0.1
203	0.8	PNN = 0.1	Sensitivity: 1.00*pi	ZIV	0.522727	NA
204	0.8	PNN = 0.1	Sensitivity: 0.50*pi	ZIV	0.409091	NA
205	0.8	PNN = 0.1	Sensitivity: 0.25*pi	ZIV	0.215909	NA
206	0.8	PNN = 0.1	FDR: 1.00*pi	ZIV	0.522727	NA
207	0.8	PNN = 0.1	FDR: 0.50*pi	ZIV	0.0526316	NA
208	0.8	PNN = 0.1	FDR: 0.25*pi	ZIV	0	NA
209	0.8	PNN = 0.1	FVE CI range	ZIV	0.0133904	0.8
210	0.8	PNN = 0.1	PNN CI range	ZIV	0.0685854	0.1
211	0.8	PNN = 0.1	FVE	ZIV	0.782194	0.8
212	0.8	PNN = 0.1	PNN	ZIV	0.0830417	0.1
213	0.8	PNN = 0.1	MAE	ZIV	1.64374	NA
214	0.8	PNN = 0.1	MAE	LASSO	1.64133	NA
215	0.8	PNN = 0.1	MAE	RIDGE	1.66081	NA
216	0.8	PNN = 0.1	FVE coverage	ZIV	0	0.8
217	0.8	PNN = 0.1	PNN coverage	ZIV	1	0.1
218	0.8	PNN = 0.1	Sensitivity: 1.00*pi	ZIV	0.454545	NA
219	0.8	PNN = 0.1	Sensitivity: 0.50*pi	ZIV	0.352273	NA
220	0.8	PNN = 0.1	Sensitivity: 0.25*pi	ZIV	0.181818	NA
221	0.8	PNN = 0.1	FDR: 1.00*pi	ZIV	0.454545	NA
222	0.8	PNN = 0.1	FDR: 0.50*pi	ZIV	0.138889	NA
223	0.8	PNN = 0.1	FDR: 0.25*pi	ZIV	0.111111	NA
224	0.8	PNN = 0.1	FVE CI range	ZIV	0.0216776	0.8
225	0.8	PNN = 0.1	PNN CI range	ZIV	0.119682	0.1
226	0.8	PNN = 0.1	FVE	ZIV	0.799817	0.8
227	0.8	PNN = 0.1	PNN	ZIV	0.0881729	0.1
228	0.8	PNN = 0.1	MAE	ZIV	1.42259	NA
229	0.8	PNN = 0.1	MAE	LASSO	1.42412	NA
230	0.8	PNN = 0.1	MAE	RIDGE	1.42945	NA
231	0.8	PNN = 0.1	FVE coverage	ZIV	1	0.8
232	0.8	PNN = 0.1	PNN coverage	ZIV	1	0.1
233	0.8	PNN = 0.1	Sensitivity: 1.00*pi	ZIV	0.522727	NA
234	0.8	PNN = 0.1	Sensitivity: 0.50*pi	ZIV	0.375	NA
235	0.8	PNN = 0.1	Sensitivity: 0.25*pi	ZIV	0.204545	NA
236	0.8	PNN = 0.1	FDR: 1.00*pi	ZIV	0.522727	NA
237	0.8	PNN = 0.1	FDR: 0.50*pi	ZIV	0.153846	NA
238	0.8	PNN = 0.1	FDR: 0.25*pi	ZIV	0.0526316	NA
239	0.8	PNN = 0.1	FVE CI range	ZIV	0.0150757	0.8
240	0.8	PNN = 0.1	PNN CI range	ZIV	0.0917735	0.1
241	0.8	PNN = 0.1	FVE	ZIV	0.792349	0.8
242	0.8	PNN = 0.1	PNN	ZIV	0.0875119	0.1
243	0.8	PNN = 0.1	MAE	ZIV	1.47711	NA
244	0.8	PNN = 0.1	MAE	LASSO	1.46915	NA
245	0.8	PNN = 0.1	MAE	RIDGE	1.49139	NA
246	0.8	PNN = 0.1	FVE coverage	ZIV	1	0.8
247	0.8	PNN = 0.1	PNN coverage	ZIV	1	0.1
248	0.8	PNN = 0.1	Sensitivity: 1.00*pi	ZIV	0.488636	NA
249	0.8	PNN = 0.1	Sensitivity: 0.50*pi	ZIV	0.363636	NA
250	0.8	PNN = 0.1	Sensitivity: 0.25*pi	ZIV	0.193182	NA
251	0.8	PNN = 0.1	FDR: 1.00*pi	ZIV	0.488636	NA
252	0.8	PNN = 0.1	FDR: 0.50*pi	ZIV	0.157895	NA
253	0.8	PNN = 0.1	FDR: 0.25*pi	ZIV	0.105263	NA
254	0.8	PNN = 0.1	FVE CI range	ZIV	0.0183039	0.8
255	0.8	PNN = 0.1	PNN CI range	ZIV	0.0801721	0.1
256	0.8	PNN = 0.1	FVE	ZIV	0.793231	0.8
257	0.8	PNN = 0.1	PNN	ZIV	0.0744628	0.1
258	0.8	PNN = 0.1	MAE	ZIV	1.97608	NA
259	0.8	PNN = 0.1	MAE	LASSO	1.97332	NA
260	0.8	PNN = 0.1	MAE	RIDGE	1.99645	NA
261	0.8	PNN = 0.1	FVE coverage	ZIV	1	0.8
262	0.8	PNN = 0.1	PNN coverage	ZIV	1	0.1
263	0.8	PNN = 0.1	Sensitivity: 1.00*pi	ZIV	0.420455	NA
264	0.8	PNN = 0.1	Sensitivity: 0.50*pi	ZIV	0.329545	NA
265	0.8	PNN = 0.1	Sensitivity: 0.25*pi	ZIV	0.170455	NA
266	0.8	PNN = 0.1	FDR: 1.00*pi	ZIV	0.420455	NA
267	0.8	PNN = 0.1	FDR: 0.50*pi	ZIV	0.09375	NA
268	0.8	PNN = 0.1	FDR: 0.25*pi	ZIV	0.0625	NA
269	0.8	PNN = 0.1	FVE CI range	ZIV	0.0213865	0.8
270	0.8	PNN = 0.1	PNN CI range	ZIV	0.131046	0.1
271	0.8	PNN = 0.1	FVE	ZIV	0.801487	0.8
272	0.8	PNN = 0.1	PNN	ZIV	0.0896418	0.1
273	0.8	PNN = 0.1	MAE	ZIV	1.83726	NA
274	0.8	PNN = 0.1	MAE	LASSO	1.83899	NA
275	0.8	PNN = 0.1	MAE	RIDGE	1.85611	NA
276	0.8	PNN = 0.1	FVE coverage	ZIV	1	0.8
277	0.8	PNN = 0.1	PNN coverage	ZIV	1	0.1
278	0.8	PNN = 0.1	Sensitivity: 1.00*pi	ZIV	0.613636	NA
279	0.8	PNN = 0.1	Sensitivity: 0.50*pi	ZIV	0.420455	NA
280	0.8	PNN = 0.1	Sensitivity: 0.25*pi	ZIV	0.204545	NA
281	0.8	PNN = 0.1	FDR: 1.00*pi	ZIV	0.613636	NA
282	0.8	PNN = 0.1	FDR: 0.50*pi	ZIV	0.0512821	NA
283	0.8	PNN = 0.1	FDR: 0.25*pi	ZIV	0.0526316	NA
284	0.8	PNN = 0.1	FVE CI range	ZIV	0.0162027	0.8
285	0.8	PNN = 0.1	PNN CI range	ZIV	0.0993585	0.1
286	0.8	PNN = 0.1	FVE	ZIV	0.790178	0.8
287	0.8	PNN = 0.1	PNN	ZIV	0.0984952	0.1
288	0.8	PNN = 0.1	MAE	ZIV	1.43221	NA
289	0.8	PNN = 0.1	MAE	LASSO	1.42625	NA
290	0.8	PNN = 0.1	MAE	RIDGE	1.43335	NA
291	0.8	PNN = 0.1	FVE coverage	ZIV	0	0.8
292	0.8	PNN = 0.1	PNN coverage	ZIV	1	0.1
293	0.8	PNN = 0.1	Sensitivity: 1.00*pi	ZIV	0.602273	NA
294	0.8	PNN = 0.1	Sensitivity: 0.50*pi	ZIV	0.454545	NA
295	0.8	PNN = 0.1	Sensitivity: 0.25*pi	ZIV	0.227273	NA
296	0.8	PNN = 0.1	FDR: 1.00*pi	ZIV	0.602273	NA
297	0.8	PNN = 0.1	FDR: 0.50*pi	ZIV	0.0697674	NA
298	0.8	PNN = 0.1	FDR: 0.25*pi	ZIV	0.047619	NA
299	0.8	PNN = 0.1	FVE CI range	ZIV	0.0189196	0.8
300	0.8	PNN = 0.1	PNN CI range	ZIV	0.0760599	0.1
301	0.8	PNN = 0.1	FVE	ZIV	0.786663	0.8
302	0.8	PNN = 0.1	PNN	ZIV	0.0784303	0.1
303	0.8	PNN = 0.1	MAE	ZIV	1.40909	NA
304	0.8	PNN = 0.1	MAE	LASSO	1.39154	NA
305	0.8	PNN = 0.1	MAE	RIDGE	1.40094	NA
306	0.8	PNN = 0.1	FVE coverage	ZIV	0	0.8
307	0.8	PNN = 0.1	PNN coverage	ZIV	1	0.1
308	0.8	PNN = 0.1	Sensitivity: 1.00*pi	ZIV	0.420455	NA
309	0.8	PNN = 0.1	Sensitivity: 0.50*pi	ZIV	0.284091	NA
310	0.8	PNN = 0.1	Sensitivity: 0.25*pi	ZIV	0.147727	NA
311	0.8	PNN = 0.1	FDR: 1.00*pi	ZIV	0.420455	NA
312	0.8	PNN = 0.1	FDR: 0.50*pi	ZIV	0.264706	NA
313	0.8	PNN = 0.1	FDR: 0.25*pi	ZIV	0.235294	NA
314	0.8	PNN = 0.1	FVE CI range	ZIV	0.0178433	0.8
315	0.8	PNN = 0.1	PNN CI range	ZIV	0.0815497	0.1
316	0.8	PNN = 0.1	FVE	ZIV	0.795576	0.8
317	0.8	PNN = 0.1	PNN	ZIV	0.0910597	0.1
318	0.8	PNN = 0.1	MAE	ZIV	1.52225	NA
319	0.8	PNN = 0.1	MAE	LASSO	1.51835	NA
320	0.8	PNN = 0.1	MAE	RIDGE	1.52991	NA
321	0.8	PNN = 0.1	FVE coverage	ZIV	1	0.8
322	0.8	PNN = 0.1	PNN coverage	ZIV	1	0.1
323	0.8	PNN = 0.1	Sensitivity: 1.00*pi	ZIV	0.636364	NA
324	0.8	PNN = 0.1	Sensitivity: 0.50*pi	ZIV	0.443182	NA
325	0.8	PNN = 0.1	Sensitivity: 0.25*pi	ZIV	0.227273	NA
326	0.8	PNN = 0.1	FDR: 1.00*pi	ZIV	0.636364	NA
327	0.8	PNN = 0.1	FDR: 0.50*pi	ZIV	0.025	NA
328	0.8	PNN = 0.1	FDR: 0.25*pi	ZIV	0	NA
329	0.8	PNN = 0.1	FVE CI range	ZIV	0.0154001	0.8
330	0.8	PNN = 0.1	PNN CI range	ZIV	0.0828442	0.1
331	0.8	PNN = 0.1	FVE	ZIV	0.794451	0.8
332	0.8	PNN = 0.1	PNN	ZIV	0.079464	0.1
333	0.8	PNN = 0.1	MAE	ZIV	2.03593	NA
334	0.8	PNN = 0.1	MAE	LASSO	2.03412	NA
335	0.8	PNN = 0.1	MAE	RIDGE	2.04904	NA
336	0.8	PNN = 0.1	FVE coverage	ZIV	1	0.8
337	0.8	PNN = 0.1	PNN coverage	ZIV	1	0.1
338	0.8	PNN = 0.1	Sensitivity: 1.00*pi	ZIV	0.477273	NA
339	0.8	PNN = 0.1	Sensitivity: 0.50*pi	ZIV	0.318182	NA
340	0.8	PNN = 0.1	Sensitivity: 0.25*pi	ZIV	0.181818	NA
341	0.8	PNN = 0.1	FDR: 1.00*pi	ZIV	0.477273	NA
342	0.8	PNN = 0.1	FDR: 0.50*pi	ZIV	0.2	NA
343	0.8	PNN = 0.1	FDR: 0.25*pi	ZIV	0.0588235	NA
344	0.8	PNN = 0.1	FVE CI range	ZIV	0.022742	0.8
345	0.8	PNN = 0.1	PNN CI range	ZIV	0.119124	0.1
346	0.8	PNN = 0.1	FVE	ZIV	0.793291	0.8
347	0.8	PNN = 0.1	PNN	ZIV	0.0861522	0.1
348	0.8	PNN = 0.1	MAE	ZIV	1.82681	NA
349	0.8	PNN = 0.1	MAE	LASSO	1.82272	NA
350	0.8	PNN = 0.1	MAE	RIDGE	1.84522	NA
351	0.8	PNN = 0.1	FVE coverage	ZIV	1	0.8
352	0.8	PNN = 0.1	PNN coverage	ZIV	1	0.1
353	0.8	PNN = 0.1	Sensitivity: 1.00*pi	ZIV	0.522727	NA
354	0.8	PNN = 0.1	Sensitivity: 0.50*pi	ZIV	0.363636	NA
355	0.8	PNN = 0.1	Sensitivity: 0.25*pi	ZIV	0.215909	NA
356	0.8	PNN = 0.1	FDR: 1.00*pi	ZIV	0.522727	NA
357	0.8	PNN = 0.1	FDR: 0.50*pi	ZIV	0.157895	NA
358	0.8	PNN = 0.1	FDR: 0.25*pi	ZIV	0	NA
359	0.8	PNN = 0.1	FVE CI range	ZIV	0.0186315	0.8
360	0.8	PNN = 0.1	PNN CI range	ZIV	0.0983812	0.1
361	0.8	PNN = 0.1	FVE	ZIV	0.79348	0.8
362	0.8	PNN = 0.1	PNN	ZIV	0.0948318	0.1
363	0.8	PNN = 0.1	MAE	ZIV	1.80102	NA
364	0.8	PNN = 0.1	MAE	LASSO	1.79541	NA
365	0.8	PNN = 0.1	MAE	RIDGE	1.8104	NA
366	0.8	PNN = 0.1	FVE coverage	ZIV	1	0.8
367	0.8	PNN = 0.1	PNN coverage	ZIV	1	0.1
368	0.8	PNN = 0.1	Sensitivity: 1.00*pi	ZIV	0.556818	NA
369	0.8	PNN = 0.1	Sensitivity: 0.50*pi	ZIV	0.420455	NA
370	0.8	PNN = 0.1	Sensitivity: 0.25*pi	ZIV	0.215909	NA
371	0.8	PNN = 0.1	FDR: 1.00*pi	ZIV	0.556818	NA
372	0.8	PNN = 0.1	FDR: 0.50*pi	ZIV	0.097561	NA
373	0.8	PNN = 0.1	FDR: 0.25*pi	ZIV	0.05	NA
374	0.8	PNN = 0.1	FVE CI range	ZIV	0.0220686	0.8
375	0.8	PNN = 0.1	PNN CI range	ZIV	0.147017	0.1
376	0.8	PNN = 0.1	FVE	ZIV	0.788382	0.8
377	0.8	PNN = 0.1	PNN	ZIV	0.0813851	0.1
378	0.8	PNN = 0.1	MAE	ZIV	1.94492	NA
379	0.8	PNN = 0.1	MAE	LASSO	1.94441	NA
380	0.8	PNN = 0.1	MAE	RIDGE	1.96936	NA
381	0.8	PNN = 0.1	FVE coverage	ZIV	0	0.8
382	0.8	PNN = 0.1	PNN coverage	ZIV	1	0.1
383	0.8	PNN = 0.1	Sensitivity: 1.00*pi	ZIV	0.488636	NA
384	0.8	PNN = 0.1	Sensitivity: 0.50*pi	ZIV	0.363636	NA
385	0.8	PNN = 0.1	Sensitivity: 0.25*pi	ZIV	0.181818	NA
386	0.8	PNN = 0.1	FDR: 1.00*pi	ZIV	0.488636	NA
387	0.8	PNN = 0.1	FDR: 0.50*pi	ZIV	0.111111	NA
388	0.8	PNN = 0.1	FDR: 0.25*pi	ZIV	0.111111	NA
389	0.8	PNN = 0.1	FVE CI range	ZIV	0.0218112	0.8
390	0.8	PNN = 0.1	PNN CI range	ZIV	0.126572	0.1
391	0.8	PNN = 0.1	FVE	ZIV	0.799723	0.8
392	0.8	PNN = 0.1	PNN	ZIV	0.0752324	0.1
393	0.8	PNN = 0.1	MAE	ZIV	1.54377	NA
394	0.8	PNN = 0.1	MAE	LASSO	1.53749	NA
395	0.8	PNN = 0.1	MAE	RIDGE	1.55609	NA
396	0.8	PNN = 0.1	FVE coverage	ZIV	1	0.8
397	0.8	PNN = 0.1	PNN coverage	ZIV	1	0.1
398	0.8	PNN = 0.1	Sensitivity: 1.00*pi	ZIV	0.397727	NA
399	0.8	PNN = 0.1	Sensitivity: 0.50*pi	ZIV	0.306818	NA
400	0.8	PNN = 0.1	Sensitivity: 0.25*pi	ZIV	0.170455	NA
401	0.8	PNN = 0.1	FDR: 1.00*pi	ZIV	0.397727	NA
402	0.8	PNN = 0.1	FDR: 0.50*pi	ZIV	0.181818	NA
403	0.8	PNN = 0.1	FDR: 0.25*pi	ZIV	0.0625	NA
404	0.8	PNN = 0.1	FVE CI range	ZIV	0.0168302	0.8
405	0.8	PNN = 0.1	PNN CI range	ZIV	0.11968	0.1
406	0.8	PNN = 0.1	FVE	ZIV	0.799123	0.8
407	0.8	PNN = 0.1	PNN	ZIV	0.0849097	0.1
408	0.8	PNN = 0.1	MAE	ZIV	2.40046	NA
409	0.8	PNN = 0.1	MAE	LASSO	2.39724	NA
410	0.8	PNN = 0.1	MAE	RIDGE	2.42199	NA
411	0.8	PNN = 0.1	FVE coverage	ZIV	1	0.8
412	0.8	PNN = 0.1	PNN coverage	ZIV	1	0.1
413	0.8	PNN = 0.1	Sensitivity: 1.00*pi	ZIV	0.545455	NA
414	0.8	PNN = 0.1	Sensitivity: 0.50*pi	ZIV	0.397727	NA
415	0.8	PNN = 0.1	Sensitivity: 0.25*pi	ZIV	0.204545	NA
416	0.8	PNN = 0.1	FDR: 1.00*pi	ZIV	0.545455	NA
417	0.8	PNN = 0.1	FDR: 0.50*pi	ZIV	0.0540541	NA
418	0.8	PNN = 0.1	FDR: 0.25*pi	ZIV	0	NA
419	0.8	PNN = 0.1	FVE CI range	ZIV	0.0240123	0.8
420	0.8	PNN = 0.1	PNN CI range	ZIV	0.131385	0.1
421	0.8	PNN = 0.1	FVE	ZIV	0.795952	0.8
422	0.8	PNN = 0.1	PNN	ZIV	0.0834341	0.1
423	0.8	PNN = 0.1	MAE	ZIV	2.01689	NA
424	0.8	PNN = 0.1	MAE	LASSO	2.0064	NA
425	0.8	PNN = 0.1	MAE	RIDGE	2.02362	NA
426	0.8	PNN = 0.1	FVE coverage	ZIV	1	0.8
427	0.8	PNN = 0.1	PNN coverage	ZIV	1	0.1
428	0.8	PNN = 0.1	Sensitivity: 1.00*pi	ZIV	0.5	NA
429	0.8	PNN = 0.1	Sensitivity: 0.50*pi	ZIV	0.375	NA
430	0.8	PNN = 0.1	Sensitivity: 0.25*pi	ZIV	0.193182	NA
431	0.8	PNN = 0.1	FDR: 1.00*pi	ZIV	0.5	NA
432	0.8	PNN = 0.1	FDR: 0.50*pi	ZIV	0.0833333	NA
433	0.8	PNN = 0.1	FDR: 0.25*pi	ZIV	0.0555556	NA
434	0.8	PNN = 0.1	FVE CI range	ZIV	0.0232724	0.8
435	0.8	PNN = 0.1	PNN CI range	ZIV	0.138764	0.1
436	0.8	PNN = 0.1	FVE	ZIV	0.795655	0.8
437	0.8	PNN = 0.1	PNN	ZIV	0.0802501	0.1
438	0.8	PNN = 0.1	MAE	ZIV	2.33213	NA
439	0.8	PNN = 0.1	MAE	LASSO	2.32217	NA
440	0.8	PNN = 0.1	MAE	RIDGE	2.3568	NA
441	0.8	PNN = 0.1	FVE coverage	ZIV	1	0.8
442	0.8	PNN = 0.1	PNN coverage	ZIV	1	0.1
443	0.8	PNN = 0.1	Sensitivity: 1.00*pi	ZIV	0.454545	NA
444	0.8	PNN = 0.1	Sensitivity: 0.50*pi	ZIV	0.375	NA
445	0.8	PNN = 0.1	Sensitivity: 0.25*pi	ZIV	0.181818	NA
446	0.8	PNN = 0.1	FDR: 1.00*pi	ZIV	0.454545	NA
447	0.8	PNN = 0.1	FDR: 0.50*pi	ZIV	0.0571429	NA
448	0.8	PNN = 0.1	FDR: 0.25*pi	ZIV	0.0588235	NA
449	0.8	PNN = 0.1	FVE CI range	ZIV	0.023122	0.8
450	0.8	PNN = 0.1	PNN CI range	ZIV	0.1054	0.1
451	0.8	PNN = 0.1	FVE	ZIV	0.760526	0.8
452	0.8	PNN = 0.1	PNN	ZIV	0.0801479	0.1
453	0.8	PNN = 0.1	MAE	ZIV	1.99455	NA
454	0.8	PNN = 0.1	MAE	LASSO	1.97058	NA
455	0.8	PNN = 0.1	MAE	RIDGE	1.98998	NA
456	0.8	PNN = 0.1	FVE coverage	ZIV	0	0.8
457	0.8	PNN = 0.1	PNN coverage	ZIV	1	0.1
458	0.8	PNN = 0.1	Sensitivity: 1.00*pi	ZIV	0.443182	NA
459	0.8	PNN = 0.1	Sensitivity: 0.50*pi	ZIV	0.318182	NA
460	0.8	PNN = 0.1	Sensitivity: 0.25*pi	ZIV	0.159091	NA
461	0.8	PNN = 0.1	FDR: 1.00*pi	ZIV	0.443182	NA
462	0.8	PNN = 0.1	FDR: 0.50*pi	ZIV	0.2	NA
463	0.8	PNN = 0.1	FDR: 0.25*pi	ZIV	0.176471	NA
464	0.8	PNN = 0.1	FVE CI range	ZIV	0.0272089	0.8
465	0.8	PNN = 0.1	PNN CI range	ZIV	0.125181	0.1
466	0.8	PNN = 0.1	FVE	ZIV	0.792686	0.8
467	0.8	PNN = 0.1	PNN	ZIV	0.0847515	0.1
468	0.8	PNN = 0.1	MAE	ZIV	1.93263	NA
469	0.8	PNN = 0.1	MAE	LASSO	1.92377	NA
470	0.8	PNN = 0.1	MAE	RIDGE	1.94132	NA
471	0.8	PNN = 0.1	FVE coverage	ZIV	1	0.8
472	0.8	PNN = 0.1	PNN coverage	ZIV	1	0.1
473	0.8	PNN = 0.1	Sensitivity: 1.00*pi	ZIV	0.477273	NA
474	0.8	PNN = 0.1	Sensitivity: 0.50*pi	ZIV	0.363636	NA
475	0.8	PNN = 0.1	Sensitivity: 0.25*pi	ZIV	0.181818	NA
476	0.8	PNN = 0.1	FDR: 1.00*pi	ZIV	0.477273	NA
477	0.8	PNN = 0.1	FDR: 0.50*pi	ZIV	0.135135	NA
478	0.8	PNN = 0.1	FDR: 0.25*pi	ZIV	0.111111	NA
479	0.8	PNN = 0.1	FVE CI range	ZIV	0.0221077	0.8
480	0.8	PNN = 0.1	PNN CI range	ZIV	0.13282	0.1
481	0.8	PNN = 0.1	FVE	ZIV	0.791585	0.8
482	0.8	PNN = 0.1	PNN	ZIV	0.096576	0.1
483	0.8	PNN = 0.1	MAE	ZIV	1.76311	NA
484	0.8	PNN = 0.1	MAE	LASSO	1.7533	NA
485	0.8	PNN = 0.1	MAE	RIDGE	1.77556	NA
486	0.8	PNN = 0.1	FVE coverage	ZIV	1	0.8
487	0.8	PNN = 0.1	PNN coverage	ZIV	1	0.1
488	0.8	PNN = 0.1	Sensitivity: 1.00*pi	ZIV	0.534091	NA
489	0.8	PNN = 0.1	Sensitivity: 0.50*pi	ZIV	0.397727	NA
490	0.8	PNN = 0.1	Sensitivity: 0.25*pi	ZIV	0.227273	NA
491	0.8	PNN = 0.1	FDR: 1.00*pi	ZIV	0.534091	NA
492	0.8	PNN = 0.1	FDR: 0.50*pi	ZIV	0.166667	NA
493	0.8	PNN = 0.1	FDR: 0.25*pi	ZIV	0.047619	NA
494	0.8	PNN = 0.1	FVE CI range	ZIV	0.0228019	0.8
495	0.8	PNN = 0.1	PNN CI range	ZIV	0.0952612	0.1
496	0.8	PNN = 0.1	FVE	ZIV	0.796943	0.8
497	0.8	PNN = 0.1	PNN	ZIV	0.0841251	0.1
498	0.8	PNN = 0.1	MAE	ZIV	1.78153	NA
499	0.8	PNN = 0.1	MAE	LASSO	1.77501	NA
500	0.8	PNN = 0.1	MAE	RIDGE	1.78585	NA
501	0.8	PNN = 0.1	FVE coverage	ZIV	1	0.8
502	0.8	PNN = 0.1	PNN coverage	ZIV	1	0.1
503	0.8	PNN = 0.1	Sensitivity: 1.00*pi	ZIV	0.5	NA
504	0.8	PNN = 0.1	Sensitivity: 0.50*pi	ZIV	0.375	NA
505	0.8	PNN = 0.1	Sensitivity: 0.25*pi	ZIV	0.204545	NA
506	0.8	PNN = 0.1	FDR: 1.00*pi	ZIV	0.5	NA
507	0.8	PNN = 0.1	FDR: 0.50*pi	ZIV	0.108108	NA
508	0.8	PNN = 0.1	FDR: 0.25*pi	ZIV	0	NA
509	0.8	PNN = 0.1	FVE CI range	ZIV	0.0254656	0.8
510	0.8	PNN = 0.1	PNN CI range	ZIV	0.116526	0.1
511	0.8	PNN = 0.1	FVE	ZIV	0.781125	0.8
512	0.8	PNN = 0.1	PNN	ZIV	0.0939102	0.1
513	0.8	PNN = 0.1	MAE	ZIV	1.39348	NA
514	0.8	PNN = 0.1	MAE	LASSO	1.38234	NA
515	0.8	PNN = 0.1	MAE	RIDGE	1.39094	NA
516	0.8	PNN = 0.1	FVE coverage	ZIV	0	0.8
517	0.8	PNN = 0.1	PNN coverage	ZIV	1	0.1
518	0.8	PNN = 0.1	Sensitivity: 1.00*pi	ZIV	0.579545	NA
519	0.8	PNN = 0.1	Sensitivity: 0.50*pi	ZIV	0.420455	NA
520	0.8	PNN = 0.1	Sensitivity: 0.25*pi	ZIV	0.215909	NA
521	0.8	PNN = 0.1	FDR: 1.00*pi	ZIV	0.579545	NA
522	0.8	PNN = 0.1	FDR: 0.50*pi	ZIV	0.097561	NA
523	0.8	PNN = 0.1	FDR: 0.25*pi	ZIV	0.05	NA
524	0.8	PNN = 0.1	FVE CI range	ZIV	0.0189731	0.8
525	0.8	PNN = 0.1	PNN CI range	ZIV	0.11496	0.1
526	0.8	PNN = 0.1	FVE	ZIV	0.797879	0.8
527	0.8	PNN = 0.1	PNN	ZIV	0.0859871	0.1
528	0.8	PNN = 0.1	MAE	ZIV	1.92162	NA
529	0.8	PNN = 0.1	MAE	LASSO	1.91655	NA
530	0.8	PNN = 0.1	MAE	RIDGE	1.93189	NA
531	0.8	PNN = 0.1	FVE coverage	ZIV	1	0.8
532	0.8	PNN = 0.1	PNN coverage	ZIV	1	0.1
533	0.8	PNN = 0.1	Sensitivity: 1.00*pi	ZIV	0.534091	NA
534	0.8	PNN = 0.1	Sensitivity: 0.50*pi	ZIV	0.397727	NA
535	0.8	PNN = 0.1	Sensitivity: 0.25*pi	ZIV	0.215909	NA
536	0.8	PNN = 0.1	FDR: 1.00*pi	ZIV	0.534091	NA
537	0.8	PNN = 0.1	FDR: 0.50*pi	ZIV	0.0789474	NA
538	0.8	PNN = 0.1	FDR: 0.25*pi	ZIV	0	NA
539	0.8	PNN = 0.1	FVE CI range	ZIV	0.0203285	0.8
540	0.8	PNN = 0.1	PNN CI range	ZIV	0.104536	0.1
541	0.8	PNN = 0.1	FVE	ZIV	0.791588	0.8
542	0.8	PNN = 0.1	PNN	ZIV	0.0861407	0.1
543	0.8	PNN = 0.1	MAE	ZIV	1.69698	NA
544	0.8	PNN = 0.1	MAE	LASSO	1.69133	NA
545	0.8	PNN = 0.1	MAE	RIDGE	1.70077	NA
546	0.8	PNN = 0.1	FVE coverage	ZIV	1	0.8
547	0.8	PNN = 0.1	PNN coverage	ZIV	1	0.1
548	0.8	PNN = 0.1	Sensitivity: 1.00*pi	ZIV	0.488636	NA
549	0.8	PNN = 0.1	Sensitivity: 0.50*pi	ZIV	0.363636	NA
550	0.8	PNN = 0.1	Sensitivity: 0.25*pi	ZIV	0.181818	NA
551	0.8	PNN = 0.1	FDR: 1.00*pi	ZIV	0.488636	NA
552	0.8	PNN = 0.1	FDR: 0.50*pi	ZIV	0.157895	NA
553	0.8	PNN = 0.1	FDR: 0.25*pi	ZIV	0.157895	NA
554	0.8	PNN = 0.1	FVE CI range	ZIV	0.0201626	0.8
555	0.8	PNN = 0.1	PNN CI range	ZIV	0.11578	0.1
556	0.8	PNN = 0.1	FVE	ZIV	0.799575	0.8
557	0.8	PNN = 0.1	PNN	ZIV	0.0778161	0.1
558	0.8	PNN = 0.1	MAE	ZIV	2.54531	NA
559	0.8	PNN = 0.1	MAE	LASSO	2.54251	NA
560	0.8	PNN = 0.1	MAE	RIDGE	2.55553	NA
561	0.8	PNN = 0.1	FVE coverage	ZIV	1	0.8
562	0.8	PNN = 0.1	PNN coverage	ZIV	1	0.1
563	0.8	PNN = 0.1	Sensitivity: 1.00*pi	ZIV	0.465909	NA
564	0.8	PNN = 0.1	Sensitivity: 0.50*pi	ZIV	0.340909	NA
565	0.8	PNN = 0.1	Sensitivity: 0.25*pi	ZIV	0.193182	NA
566	0.8	PNN = 0.1	FDR: 1.00*pi	ZIV	0.465909	NA
567	0.8	PNN = 0.1	FDR: 0.50*pi	ZIV	0.117647	NA
568	0.8	PNN = 0.1	FDR: 0.25*pi	ZIV	0	NA
569	0.8	PNN = 0.1	FVE CI range	ZIV	0.0214532	0.8
570	0.8	PNN = 0.1	PNN CI range	ZIV	0.12398	0.1
571	0.8	PNN = 0.1	FVE	ZIV	0.784236	0.8
572	0.8	PNN = 0.1	PNN	ZIV	0.0722925	0.1
573	0.8	PNN = 0.1	MAE	ZIV	1.33025	NA
574	0.8	PNN = 0.1	MAE	LASSO	1.32281	NA
575	0.8	PNN = 0.1	MAE	RIDGE	1.33533	NA
576	0.8	PNN = 0.1	FVE coverage	ZIV	0	0.8
577	0.8	PNN = 0.1	PNN coverage	ZIV	1	0.1
578	0.8	PNN = 0.1	Sensitivity: 1.00*pi	ZIV	0.420455	NA
579	0.8	PNN = 0.1	Sensitivity: 0.50*pi	ZIV	0.284091	NA
580	0.8	PNN = 0.1	Sensitivity: 0.25*pi	ZIV	0.159091	NA
581	0.8	PNN = 0.1	FDR: 1.00*pi	ZIV	0.420455	NA
582	0.8	PNN = 0.1	FDR: 0.50*pi	ZIV	0.193548	NA
583	0.8	PNN = 0.1	FDR: 0.25*pi	ZIV	0.0666667	NA
584	0.8	PNN = 0.1	FVE CI range	ZIV	0.0176427	0.8
585	0.8	PNN = 0.1	PNN CI range	ZIV	0.0892456	0.1
586	0.8	PNN = 0.1	FVE	ZIV	0.798493	0.8
587	0.8	PNN = 0.1	PNN	ZIV	0.0899327	0.1
588	0.8	PNN = 0.1	MAE	ZIV	1.82764	NA
589	0.8	PNN = 0.1	MAE	LASSO	1.81773	NA
590	0.8	PNN = 0.1	MAE	RIDGE	1.84521	NA
591	0.8	PNN = 0.1	FVE coverage	ZIV	1	0.8
592	0.8	PNN = 0.1	PNN coverage	ZIV	1	0.1
593	0.8	PNN = 0.1	Sensitivity: 1.00*pi	ZIV	0.590909	NA
594	0.8	PNN = 0.1	Sensitivity: 0.50*pi	ZIV	0.409091	NA
595	0.8	PNN = 0.1	Sensitivity: 0.25*pi	ZIV	0.181818	NA
596	0.8	PNN = 0.1	FDR: 1.00*pi	ZIV	0.590909	NA
597	0.8	PNN = 0.1	FDR: 0.50*pi	ZIV	0.0769231	NA
598	0.8	PNN = 0.1	FDR: 0.25*pi	ZIV	0.157895	NA
599	0.8	PNN = 0.1	FVE CI range	ZIV	0.0244203	0.8
600	0.8	PNN = 0.1	PNN CI range	ZIV	0.111688	0.1
601	0.8	PNN = 0.1	FVE	ZIV	0.782194	0.8
602	0.8	PNN = 0.1	PNN	ZIV	0.0951765	0.1
603	0.8	PNN = 0.1	MAE	ZIV	1.51937	NA
604	0.8	PNN = 0.1	MAE	LASSO	1.51487	NA
605	0.8	PNN = 0.1	MAE	RIDGE	1.52873	NA
606	0.8	PNN = 0.1	FVE coverage	ZIV	0	0.8
607	0.8	PNN = 0.1	PNN coverage	ZIV	1	0.1
608	0.8	PNN = 0.1	Sensitivity: 1.00*pi	ZIV	0.568182	NA
609	0.8	PNN = 0.1	Sensitivity: 0.50*pi	ZIV	0.431818	NA
610	0.8	PNN = 0.1	Sensitivity: 0.25*pi	ZIV	0.215909	NA
611	0.8	PNN = 0.1	FDR: 1.00*pi	ZIV	0.568182	NA
612	0.8	PNN = 0.1	FDR: 0.50*pi	ZIV	0.0952381	NA
613	0.8	PNN = 0.1	FDR: 0.25*pi	ZIV	0.0952381	NA
614	0.8	PNN = 0.1	FVE CI range	ZIV	0.0174693	0.8
615	0.8	PNN = 0.1	PNN CI range	ZIV	0.102807	0.1
616	0.8	PNN = 0.1	FVE	ZIV	0.792788	0.8
617	0.8	PNN = 0.1	PNN	ZIV	0.0991878	0.1
618	0.8	PNN = 0.1	MAE	ZIV	1.63958	NA
619	0.8	PNN = 0.1	MAE	LASSO	1.62601	NA
620	0.8	PNN = 0.1	MAE	RIDGE	1.63442	NA
621	0.8	PNN = 0.1	FVE coverage	ZIV	1	0.8
622	0.8	PNN = 0.1	PNN coverage	ZIV	1	0.1
623	0.8	PNN = 0.1	Sensitivity: 1.00*pi	ZIV	0.556818	NA
624	0.8	PNN = 0.1	Sensitivity: 0.50*pi	ZIV	0.431818	NA
625	0.8	PNN = 0.1	Sensitivity: 0.25*pi	ZIV	0.204545	NA
626	0.8	PNN = 0.1	FDR: 1.00*pi	ZIV	0.556818	NA
627	0.8	PNN = 0.1	FDR: 0.50*pi	ZIV	0.116279	NA
628	0.8	PNN = 0.1	FDR: 0.25*pi	ZIV	0.142857	NA
629	0.8	PNN = 0.1	FVE CI range	ZIV	0.0200782	0.8
630	0.8	PNN = 0.1	PNN CI range	ZIV	0.0880863	0.1
631	0.8	PNN = 0.1	FVE	ZIV	0.78931	0.8
632	0.8	PNN = 0.1	PNN	ZIV	0.0825342	0.1
633	0.8	PNN = 0.1	MAE	ZIV	2.27812	NA
634	0.8	PNN = 0.1	MAE	LASSO	2.26048	NA
635	0.8	PNN = 0.1	MAE	RIDGE	2.27997	NA
636	0.8	PNN = 0.1	FVE coverage	ZIV	1	0.8
637	0.8	PNN = 0.1	PNN coverage	ZIV	1	0.1
638	0.8	PNN = 0.1	Sensitivity: 1.00*pi	ZIV	0.431818	NA
639	0.8	PNN = 0.1	Sensitivity: 0.50*pi	ZIV	0.318182	NA
640	0.8	PNN = 0.1	Sensitivity: 0.25*pi	ZIV	0.193182	NA
641	0.8	PNN = 0.1	FDR: 1.00*pi	ZIV	0.431818	NA
642	0.8	PNN = 0.1	FDR: 0.50*pi	ZIV	0.222222	NA
643	0.8	PNN = 0.1	FDR: 0.25*pi	ZIV	0.0555556	NA
644	0.8	PNN = 0.1	FVE CI range	ZIV	0.0262868	0.8
645	0.8	PNN = 0.1	PNN CI range	ZIV	0.113136	0.1
646	0.8	PNN = 0.1	FVE	ZIV	0.798148	0.8
647	0.8	PNN = 0.1	PNN	ZIV	0.0883943	0.1
648	0.8	PNN = 0.1	MAE	ZIV	1.59253	NA
649	0.8	PNN = 0.1	MAE	LASSO	1.59073	NA
650	0.8	PNN = 0.1	MAE	RIDGE	1.61796	NA
651	0.8	PNN = 0.1	FVE coverage	ZIV	1	0.8
652	0.8	PNN = 0.1	PNN coverage	ZIV	1	0.1
653	0.8	PNN = 0.1	Sensitivity: 1.00*pi	ZIV	0.534091	NA
654	0.8	PNN = 0.1	Sensitivity: 0.50*pi	ZIV	0.386364	NA
655	0.8	PNN = 0.1	Sensitivity: 0.25*pi	ZIV	0.215909	NA
656	0.8	PNN = 0.1	FDR: 1.00*pi	ZIV	0.534091	NA
657	0.8	PNN = 0.1	FDR: 0.50*pi	ZIV	0.128205	NA
658	0.8	PNN = 0.1	FDR: 0.25*pi	ZIV	0	NA
659	0.8	PNN = 0.1	FVE CI range	ZIV	0.0195223	0.8
660	0.8	PNN = 0.1	PNN CI range	ZIV	0.104447	0.1
661	0.8	PNN = 0.1	FVE	ZIV	0.794364	0.8
662	0.8	PNN = 0.1	PNN	ZIV	0.094847	0.1
663	0.8	PNN = 0.1	MAE	ZIV	1.38116	NA
664	0.8	PNN = 0.1	MAE	LASSO	1.3805	NA
665	0.8	PNN = 0.1	MAE	RIDGE	1.38655	NA
666	0.8	PNN = 0.1	FVE coverage	ZIV	1	0.8
667	0.8	PNN = 0.1	PNN coverage	ZIV	1	0.1
668	0.8	PNN = 0.1	Sensitivity: 1.00*pi	ZIV	0.556818	NA
669	0.8	PNN = 0.1	Sensitivity: 0.50*pi	ZIV	0.397727	NA
670	0.8	PNN = 0.1	Sensitivity: 0.25*pi	ZIV	0.204545	NA
671	0.8	PNN = 0.1	FDR: 1.00*pi	ZIV	0.556818	NA
672	0.8	PNN = 0.1	FDR: 0.50*pi	ZIV	0.146341	NA
673	0.8	PNN = 0.1	FDR: 0.25*pi	ZIV	0.1	NA
674	0.8	PNN = 0.1	FVE CI range	ZIV	0.0200148	0.8
675	0.8	PNN = 0.1	PNN CI range	ZIV	0.105842	0.1
676	0.8	PNN = 0.1	FVE	ZIV	0.795341	0.8
677	0.8	PNN = 0.1	PNN	ZIV	0.0756634	0.1
678	0.8	PNN = 0.1	MAE	ZIV	1.76691	NA
679	0.8	PNN = 0.1	MAE	LASSO	1.76392	NA
680	0.8	PNN = 0.1	MAE	RIDGE	1.78245	NA
681	0.8	PNN = 0.1	FVE coverage	ZIV	1	0.8
682	0.8	PNN = 0.1	PNN coverage	ZIV	1	0.1
683	0.8	PNN = 0.1	Sensitivity: 1.00*pi	ZIV	0.465909	NA
684	0.8	PNN = 0.1	Sensitivity: 0.50*pi	ZIV	0.352273	NA
685	0.8	PNN = 0.1	Sensitivity: 0.25*pi	ZIV	0.181818	NA
686	0.8	PNN = 0.1	FDR: 1.00*pi	ZIV	0.465909	NA
687	0.8	PNN = 0.1	FDR: 0.50*pi	ZIV	0.0606061	NA
688	0.8	PNN = 0.1	FDR: 0.25*pi	ZIV	0	NA
689	0.8	PNN = 0.1	FVE CI range	ZIV	0.0190117	0.8
690	0.8	PNN = 0.1	PNN CI range	ZIV	0.0880556	0.1
691	0.8	PNN = 0.1	FVE	ZIV	0.787844	0.8
692	0.8	PNN = 0.1	PNN	ZIV	0.0877226	0.1
693	0.8	PNN = 0.1	MAE	ZIV	1.98643	NA
694	0.8	PNN = 0.1	MAE	LASSO	1.9793	NA
695	0.8	PNN = 0.1	MAE	RIDGE	2.01186	NA
696	0.8	PNN = 0.1	FVE coverage	ZIV	0	0.8
697	0.8	PNN = 0.1	PNN coverage	ZIV	1	0.1
698	0.8	PNN = 0.1	Sensitivity: 1.00*pi	ZIV	0.477273	NA
699	0.8	PNN = 0.1	Sensitivity: 0.50*pi	ZIV	0.340909	NA
700	0.8	PNN = 0.1	Sensitivity: 0.25*pi	ZIV	0.170455	NA
701	0.8	PNN = 0.1	FDR: 1.00*pi	ZIV	0.477273	NA
702	0.8	PNN = 0.1	FDR: 0.50*pi	ZIV	0.210526	NA
703	0.8	PNN = 0.1	FDR: 0.25*pi	ZIV	0.210526	NA
704	0.8	PNN = 0.1	FVE CI range	ZIV	0.0197	0.8
705	0.8	PNN = 0.1	PNN CI range	ZIV	0.124834	0.1
706	0.8	PNN = 0.1	FVE	ZIV	0.78403	0.8
707	0.8	PNN = 0.1	PNN	ZIV	0.0908509	0.1
708	0.8	PNN = 0.1	MAE	ZIV	1.5628	NA
709	0.8	PNN = 0.1	MAE	LASSO	1.56138	NA
710	0.8	PNN = 0.1	MAE	RIDGE	1.5602	NA
711	0.8	PNN = 0.1	FVE coverage	ZIV	0	0.8
712	0.8	PNN = 0.1	PNN coverage	ZIV	1	0.1
713	0.8	PNN = 0.1	Sensitivity: 1.00*pi	ZIV	0.477273	NA
714	0.8	PNN = 0.1	Sensitivity: 0.50*pi	ZIV	0.340909	NA
715	0.8	PNN = 0.1	Sensitivity: 0.25*pi	ZIV	0.170455	NA
716	0.8	PNN = 0.1	FDR: 1.00*pi	ZIV	0.477273	NA
717	0.8	PNN = 0.1	FDR: 0.50*pi	ZIV	0.25	NA
718	0.8	PNN = 0.1	FDR: 0.25*pi	ZIV	0.25	NA
719	0.8	PNN = 0.1	FVE CI range	ZIV	0.018835	0.8
720	0.8	PNN = 0.1	PNN CI range	ZIV	0.0876017	0.1
721	0.8	PNN = 0.1	FVE	ZIV	0.79277	0.8
722	0.8	PNN = 0.1	PNN	ZIV	0.0904515	0.1
723	0.8	PNN = 0.1	MAE	ZIV	1.56289	NA
724	0.8	PNN = 0.1	MAE	LASSO	1.55135	NA
725	0.8	PNN = 0.1	MAE	RIDGE	1.57155	NA
726	0.8	PNN = 0.1	FVE coverage	ZIV	1	0.8
727	0.8	PNN = 0.1	PNN coverage	ZIV	1	0.1
728	0.8	PNN = 0.1	Sensitivity: 1.00*pi	ZIV	0.579545	NA
729	0.8	PNN = 0.1	Sensitivity: 0.50*pi	ZIV	0.443182	NA
730	0.8	PNN = 0.1	Sensitivity: 0.25*pi	ZIV	0.215909	NA
731	0.8	PNN = 0.1	FDR: 1.00*pi	ZIV	0.579545	NA
732	0.8	PNN = 0.1	FDR: 0.50*pi	ZIV	0.025	NA
733	0.8	PNN = 0.1	FDR: 0.25*pi	ZIV	0.05	NA
734	0.8	PNN = 0.1	FVE CI range	ZIV	0.0180478	0.8
735	0.8	PNN = 0.1	PNN CI range	ZIV	0.0963158	0.1
736	0.8	PNN = 0.1	FVE	ZIV	0.791692	0.8
737	0.8	PNN = 0.1	PNN	ZIV	0.0826998	0.1
738	0.8	PNN = 0.1	MAE	ZIV	1.72374	NA
739	0.8	PNN = 0.1	MAE	LASSO	1.71972	NA
740	0.8	PNN = 0.1	MAE	RIDGE	1.73543	NA
741	0.8	PNN = 0.1	FVE coverage	ZIV	1	0.8
742	0.8	PNN = 0.1	PNN coverage	ZIV	1	0.1
743	0.8	PNN = 0.1	Sensitivity: 1.00*pi	ZIV	0.534091	NA
744	0.8	PNN = 0.1	Sensitivity: 0.50*pi	ZIV	0.375	NA
745	0.8	PNN = 0.1	Sensitivity: 0.25*pi	ZIV	0.204545	NA
746	0.8	PNN = 0.1	FDR: 1.00*pi	ZIV	0.534091	NA
747	0.8	PNN = 0.1	FDR: 0.50*pi	ZIV	0.0833333	NA
748	0.8	PNN = 0.1	FDR: 0.25*pi	ZIV	0	NA
749	0.8	PNN = 0.1	FVE CI range	ZIV	0.0196585	0.8
750	0.8	PNN = 0.1	PNN CI range	ZIV	0.106199	0.1
751	0.8	PNN = 0.1	FVE	ZIV	0.799882	0.8
752	0.8	PNN = 0.1	PNN	ZIV	0.0856394	0.1
753	0.8	PNN = 0.1	MAE	ZIV	1.66663	NA
754	0.8	PNN = 0.1	MAE	LASSO	1.65942	NA
755	0.8	PNN = 0.1	MAE	RIDGE	1.67197	NA
756	0.8	PNN = 0.1	FVE coverage	ZIV	1	0.8
757	0.8	PNN = 0.1	PNN coverage	ZIV	1	0.1
758	0.8	PNN = 0.1	Sensitivity: 1.00*pi	ZIV	0.534091	NA
759	0.8	PNN = 0.1	Sensitivity: 0.50*pi	ZIV	0.375	NA
760	0.8	PNN = 0.1	Sensitivity: 0.25*pi	ZIV	0.204545	NA
761	0.8	PNN = 0.1	FDR: 1.00*pi	ZIV	0.534091	NA
762	0.8	PNN = 0.1	FDR: 0.50*pi	ZIV	0.108108	NA
763	0.8	PNN = 0.1	FDR: 0.25*pi	ZIV	0	NA
764	0.8	PNN = 0.1	FVE CI range	ZIV	0.018586	0.8
765	0.8	PNN = 0.1	PNN CI range	ZIV	0.112335	0.1
766	0.8	PNN = 0.1	FVE	ZIV	0.795766	0.8
767	0.8	PNN = 0.1	PNN	ZIV	0.0812799	0.1
768	0.8	PNN = 0.1	MAE	ZIV	2.35313	NA
769	0.8	PNN = 0.1	MAE	LASSO	2.3397	NA
770	0.8	PNN = 0.1	MAE	RIDGE	2.37585	NA
771	0.8	PNN = 0.1	FVE coverage	ZIV	1	0.8
772	0.8	PNN = 0.1	PNN coverage	ZIV	1	0.1
773	0.8	PNN = 0.1	Sensitivity: 1.00*pi	ZIV	0.420455	NA
774	0.8	PNN = 0.1	Sensitivity: 0.50*pi	ZIV	0.340909	NA
775	0.8	PNN = 0.1	Sensitivity: 0.25*pi	ZIV	0.181818	NA
776	0.8	PNN = 0.1	FDR: 1.00*pi	ZIV	0.420455	NA
777	0.8	PNN = 0.1	FDR: 0.50*pi	ZIV	0.142857	NA
778	0.8	PNN = 0.1	FDR: 0.25*pi	ZIV	0.0588235	NA
779	0.8	PNN = 0.1	FVE CI range	ZIV	0.0282386	0.8
780	0.8	PNN = 0.1	PNN CI range	ZIV	0.141087	0.1
781	0.8	PNN = 0.1	FVE	ZIV	0.79348	0.8
782	0.8	PNN = 0.1	PNN	ZIV	0.0879459	0.1
783	0.8	PNN = 0.1	MAE	ZIV	1.5426	NA
784	0.8	PNN = 0.1	MAE	LASSO	1.52198	NA
785	0.8	PNN = 0.1	MAE	RIDGE	1.55171	NA
786	0.8	PNN = 0.1	FVE coverage	ZIV	1	0.8
787	0.8	PNN = 0.1	PNN coverage	ZIV	1	0.1
788	0.8	PNN = 0.1	Sensitivity: 1.00*pi	ZIV	0.522727	NA
789	0.8	PNN = 0.1	Sensitivity: 0.50*pi	ZIV	0.397727	NA
790	0.8	PNN = 0.1	Sensitivity: 0.25*pi	ZIV	0.204545	NA
791	0.8	PNN = 0.1	FDR: 1.00*pi	ZIV	0.522727	NA
792	0.8	PNN = 0.1	FDR: 0.50*pi	ZIV	0.0789474	NA
793	0.8	PNN = 0.1	FDR: 0.25*pi	ZIV	0.0526316	NA
794	0.8	PNN = 0.1	FVE CI range	ZIV	0.0164708	0.8
795	0.8	PNN = 0.1	PNN CI range	ZIV	0.0865959	0.1
796	0.8	PNN = 0.1	FVE	ZIV	0.79615	0.8
797	0.8	PNN = 0.1	PNN	ZIV	0.0864236	0.1
798	0.8	PNN = 0.1	MAE	ZIV	2.00624	NA
799	0.8	PNN = 0.1	MAE	LASSO	1.99572	NA
800	0.8	PNN = 0.1	MAE	RIDGE	2.01393	NA
801	0.8	PNN = 0.1	FVE coverage	ZIV	1	0.8
802	0.8	PNN = 0.1	PNN coverage	ZIV	1	0.1
803	0.8	PNN = 0.1	Sensitivity: 1.00*pi	ZIV	0.511364	NA
804	0.8	PNN = 0.1	Sensitivity: 0.50*pi	ZIV	0.386364	NA
805	0.8	PNN = 0.1	Sensitivity: 0.25*pi	ZIV	0.193182	NA
806	0.8	PNN = 0.1	FDR: 1.00*pi	ZIV	0.511364	NA
807	0.8	PNN = 0.1	FDR: 0.50*pi	ZIV	0.105263	NA
808	0.8	PNN = 0.1	FDR: 0.25*pi	ZIV	0.105263	NA
809	0.8	PNN = 0.1	FVE CI range	ZIV	0.0209086	0.8
810	0.8	PNN = 0.1	PNN CI range	ZIV	0.101024	0.1
811	0.8	PNN = 0.1	FVE	ZIV	0.790379	0.8
812	0.8	PNN = 0.1	PNN	ZIV	0.0888963	0.1
813	0.8	PNN = 0.1	MAE	ZIV	1.49722	NA
814	0.8	PNN = 0.1	MAE	LASSO	1.49214	NA
815	0.8	PNN = 0.1	MAE	RIDGE	1.50586	NA
816	0.8	PNN = 0.1	FVE coverage	ZIV	1	0.8
817	0.8	PNN = 0.1	PNN coverage	ZIV	1	0.1
818	0.8	PNN = 0.1	Sensitivity: 1.00*pi	ZIV	0.545455	NA
819	0.8	PNN = 0.1	Sensitivity: 0.50*pi	ZIV	0.386364	NA
820	0.8	PNN = 0.1	Sensitivity: 0.25*pi	ZIV	0.204545	NA
821	0.8	PNN = 0.1	FDR: 1.00*pi	ZIV	0.545455	NA
822	0.8	PNN = 0.1	FDR: 0.50*pi	ZIV	0.128205	NA
823	0.8	PNN = 0.1	FDR: 0.25*pi	ZIV	0.0526316	NA
824	0.8	PNN = 0.1	FVE CI range	ZIV	0.02036	0.8
825	0.8	PNN = 0.1	PNN CI range	ZIV	0.123933	0.1
826	0.8	PNN = 0.1	FVE	ZIV	0.795189	0.8
827	0.8	PNN = 0.1	PNN	ZIV	0.0867032	0.1
828	0.8	PNN = 0.1	MAE	ZIV	1.65968	NA
829	0.8	PNN = 0.1	MAE	LASSO	1.6574	NA
830	0.8	PNN = 0.1	MAE	RIDGE	1.6788	NA
831	0.8	PNN = 0.1	FVE coverage	ZIV	1	0.8
832	0.8	PNN = 0.1	PNN coverage	ZIV	1	0.1
833	0.8	PNN = 0.1	Sensitivity: 1.00*pi	ZIV	0.534091	NA
834	0.8	PNN = 0.1	Sensitivity: 0.50*pi	ZIV	0.409091	NA
835	0.8	PNN = 0.1	Sensitivity: 0.25*pi	ZIV	0.215909	NA
836	0.8	PNN = 0.1	FDR: 1.00*pi	ZIV	0.534091	NA
837	0.8	PNN = 0.1	FDR: 0.50*pi	ZIV	0.0526316	NA
838	0.8	PNN = 0.1	FDR: 0.25*pi	ZIV	0	NA
839	0.8	PNN = 0.1	FVE CI range	ZIV	0.0184968	0.8
840	0.8	PNN = 0.1	PNN CI range	ZIV	0.123036	0.1
841	0.8	PNN = 0.1	FVE	ZIV	0.789554	0.8
842	0.8	PNN = 0.1	PNN	ZIV	0.0947024	0.1
843	0.8	PNN = 0.1	MAE	ZIV	1.56199	NA
844	0.8	PNN = 0.1	MAE	LASSO	1.55361	NA
845	0.8	PNN = 0.1	MAE	RIDGE	1.56865	NA
846	0.8	PNN = 0.1	FVE coverage	ZIV	0	0.8
847	0.8	PNN = 0.1	PNN coverage	ZIV	1	0.1
848	0.8	PNN = 0.1	Sensitivity: 1.00*pi	ZIV	0.568182	NA
849	0.8	PNN = 0.1	Sensitivity: 0.50*pi	ZIV	0.431818	NA
850	0.8	PNN = 0.1	Sensitivity: 0.25*pi	ZIV	0.215909	NA
851	0.8	PNN = 0.1	FDR: 1.00*pi	ZIV	0.568182	NA
852	0.8	PNN = 0.1	FDR: 0.50*pi	ZIV	0.0731707	NA
853	0.8	PNN = 0.1	FDR: 0.25*pi	ZIV	0.05	NA
854	0.8	PNN = 0.1	FVE CI range	ZIV	0.0163196	0.8
855	0.8	PNN = 0.1	PNN CI range	ZIV	0.117453	0.1
856	0.8	PNN = 0.1	FVE	ZIV	0.789011	0.8
857	0.8	PNN = 0.1	PNN	ZIV	0.0823882	0.1
858	0.8	PNN = 0.1	MAE	ZIV	1.62086	NA
859	0.8	PNN = 0.1	MAE	LASSO	1.61555	NA
860	0.8	PNN = 0.1	MAE	RIDGE	1.63792	NA
861	0.8	PNN = 0.1	FVE coverage	ZIV	0	0.8
862	0.8	PNN = 0.1	PNN coverage	ZIV	1	0.1
863	0.8	PNN = 0.1	Sensitivity: 1.00*pi	ZIV	0.5	NA
864	0.8	PNN = 0.1	Sensitivity: 0.50*pi	ZIV	0.340909	NA
865	0.8	PNN = 0.1	Sensitivity: 0.25*pi	ZIV	0.193182	NA
866	0.8	PNN = 0.1	FDR: 1.00*pi	ZIV	0.5	NA
867	0.8	PNN = 0.1	FDR: 0.50*pi	ZIV	0.166667	NA
868	0.8	PNN = 0.1	FDR: 0.25*pi	ZIV	0.0555556	NA
869	0.8	PNN = 0.1	FVE CI range	ZIV	0.0201977	0.8
870	0.8	PNN = 0.1	PNN CI range	ZIV	0.104267	0.1
871	0.8	PNN = 0.1	FVE	ZIV	0.796667	0.8
872	0.8	PNN = 0.1	PNN	ZIV	0.0837827	0.1
873	0.8	PNN = 0.1	MAE	ZIV	1.39634	NA
874	0.8	PNN = 0.1	MAE	LASSO	1.39259	NA
875	0.8	PNN = 0.1	MAE	RIDGE	1.40141	NA
876	0.8	PNN = 0.1	FVE coverage	ZIV	1	0.8
877	0.8	PNN = 0.1	PNN coverage	ZIV	1	0.1
878	0.8	PNN = 0.1	Sensitivity: 1.00*pi	ZIV	0.477273	NA
879	0.8	PNN = 0.1	Sensitivity: 0.50*pi	ZIV	0.352273	NA
880	0.8	PNN = 0.1	Sensitivity: 0.25*pi	ZIV	0.204545	NA
881	0.8	PNN = 0.1	FDR: 1.00*pi	ZIV	0.477273	NA
882	0.8	PNN = 0.1	FDR: 0.50*pi	ZIV	0.162162	NA
883	0.8	PNN = 0.1	FDR: 0.25*pi	ZIV	0	NA
884	0.8	PNN = 0.1	FVE CI range	ZIV	0.0164399	0.8
885	0.8	PNN = 0.1	PNN CI range	ZIV	0.0920322	0.1
886	0.8	PNN = 0.1	FVE	ZIV	0.791483	0.8
887	0.8	PNN = 0.1	PNN	ZIV	0.0836899	0.1
888	0.8	PNN = 0.1	MAE	ZIV	1.95226	NA
889	0.8	PNN = 0.1	MAE	LASSO	1.95666	NA
890	0.8	PNN = 0.1	MAE	RIDGE	1.98137	NA
891	0.8	PNN = 0.1	FVE coverage	ZIV	1	0.8
892	0.8	PNN = 0.1	PNN coverage	ZIV	1	0.1
893	0.8	PNN = 0.1	Sensitivity: 1.00*pi	ZIV	0.522727	NA
894	0.8	PNN = 0.1	Sensitivity: 0.50*pi	ZIV	0.386364	NA
895	0.8	PNN = 0.1	Sensitivity: 0.25*pi	ZIV	0.193182	NA
896	0.8	PNN = 0.1	FDR: 1.00*pi	ZIV	0.522727	NA
897	0.8	PNN = 0.1	FDR: 0.50*pi	ZIV	0.0810811	NA
898	0.8	PNN = 0.1	FDR: 0.25*pi	ZIV	0.0555556	NA
899	0.8	PNN = 0.1	FVE CI range	ZIV	0.0201711	0.8
900	0.8	PNN = 0.1	PNN CI range	ZIV	0.125231	0.1
901	0.8	PNN = 0.1	FVE	ZIV	0.772691	0.8
902	0.8	PNN = 0.1	PNN	ZIV	0.0814842	0.1
903	0.8	PNN = 0.1	MAE	ZIV	1.70229	NA
904	0.8	PNN = 0.1	MAE	LASSO	1.68695	NA
905	0.8	PNN = 0.1	MAE	RIDGE	1.71315	NA
906	0.8	PNN = 0.1	FVE coverage	ZIV	0	0.8
907	0.8	PNN = 0.1	PNN coverage	ZIV	1	0.1
908	0.8	PNN = 0.1	Sensitivity: 1.00*pi	ZIV	0.465909	NA
909	0.8	PNN = 0.1	Sensitivity: 0.50*pi	ZIV	0.340909	NA
910	0.8	PNN = 0.1	Sensitivity: 0.25*pi	ZIV	0.181818	NA
911	0.8	PNN = 0.1	FDR: 1.00*pi	ZIV	0.465909	NA
912	0.8	PNN = 0.1	FDR: 0.50*pi	ZIV	0.166667	NA
913	0.8	PNN = 0.1	FDR: 0.25*pi	ZIV	0.111111	NA
914	0.8	PNN = 0.1	FVE CI range	ZIV	0.0202653	0.8
915	0.8	PNN = 0.1	PNN CI range	ZIV	0.102794	0.1
916	0.8	PNN = 0.1	FVE	ZIV	0.788291	0.8
917	0.8	PNN = 0.1	PNN	ZIV	0.0842835	0.1
918	0.8	PNN = 0.1	MAE	ZIV	1.54828	NA
919	0.8	PNN = 0.1	MAE	LASSO	1.53164	NA
920	0.8	PNN = 0.1	MAE	RIDGE	1.54326	NA
921	0.8	PNN = 0.1	FVE coverage	ZIV	0	0.8
922	0.8	PNN = 0.1	PNN coverage	ZIV	1	0.1
923	0.8	PNN = 0.1	Sensitivity: 1.00*pi	ZIV	0.465909	NA
924	0.8	PNN = 0.1	Sensitivity: 0.50*pi	ZIV	0.375	NA
925	0.8	PNN = 0.1	Sensitivity: 0.25*pi	ZIV	0.204545	NA
926	0.8	PNN = 0.1	FDR: 1.00*pi	ZIV	0.465909	NA
927	0.8	PNN = 0.1	FDR: 0.50*pi	ZIV	0.108108	NA
928	0.8	PNN = 0.1	FDR: 0.25*pi	ZIV	0	NA
929	0.8	PNN = 0.1	FVE CI range	ZIV	0.0172635	0.8
930	0.8	PNN = 0.1	PNN CI range	ZIV	0.0768979	0.1
931	0.8	PNN = 0.1	FVE	ZIV	0.795461	0.8
932	0.8	PNN = 0.1	PNN	ZIV	0.0842529	0.1
933	0.8	PNN = 0.1	MAE	ZIV	1.36871	NA
934	0.8	PNN = 0.1	MAE	LASSO	1.36616	NA
935	0.8	PNN = 0.1	MAE	RIDGE	1.38966	NA
936	0.8	PNN = 0.1	FVE coverage	ZIV	1	0.8
937	0.8	PNN = 0.1	PNN coverage	ZIV	1	0.1
938	0.8	PNN = 0.1	Sensitivity: 1.00*pi	ZIV	0.534091	NA
939	0.8	PNN = 0.1	Sensitivity: 0.50*pi	ZIV	0.397727	NA
940	0.8	PNN = 0.1	Sensitivity: 0.25*pi	ZIV	0.204545	NA
941	0.8	PNN = 0.1	FDR: 1.00*pi	ZIV	0.534091	NA
942	0.8	PNN = 0.1	FDR: 0.50*pi	ZIV	0.0540541	NA
943	0.8	PNN = 0.1	FDR: 0.25*pi	ZIV	0	NA
944	0.8	PNN = 0.1	FVE CI range	ZIV	0.0178344	0.8
945	0.8	PNN = 0.1	PNN CI range	ZIV	0.093961	0.1
946	0.8	PNN = 0.1	FVE	ZIV	0.79513	0.8
947	0.8	PNN = 0.1	PNN	ZIV	0.0953376	0.1
948	0.8	PNN = 0.1	MAE	ZIV	2.33222	NA
949	0.8	PNN = 0.1	MAE	LASSO	2.31567	NA
950	0.8	PNN = 0.1	MAE	RIDGE	2.33696	NA
951	0.8	PNN = 0.1	FVE coverage	ZIV	1	0.8
952	0.8	PNN = 0.1	PNN coverage	ZIV	1	0.1
953	0.8	PNN = 0.1	Sensitivity: 1.00*pi	ZIV	0.534091	NA
954	0.8	PNN = 0.1	Sensitivity: 0.50*pi	ZIV	0.420455	NA
955	0.8	PNN = 0.1	Sensitivity: 0.25*pi	ZIV	0.238636	NA
956	0.8	PNN = 0.1	FDR: 1.00*pi	ZIV	0.534091	NA
957	0.8	PNN = 0.1	FDR: 0.50*pi	ZIV	0.119048	NA
958	0.8	PNN = 0.1	FDR: 0.25*pi	ZIV	0	NA
959	0.8	PNN = 0.1	FVE CI range	ZIV	0.0239219	0.8
960	0.8	PNN = 0.1	PNN CI range	ZIV	0.140069	0.1
961	0.8	PNN = 0.1	FVE	ZIV	0.801875	0.8
962	0.8	PNN = 0.1	PNN	ZIV	0.0836891	0.1
963	0.8	PNN = 0.1	MAE	ZIV	2.33618	NA
964	0.8	PNN = 0.1	MAE	LASSO	2.32624	NA
965	0.8	PNN = 0.1	MAE	RIDGE	2.35073	NA
966	0.8	PNN = 0.1	FVE coverage	ZIV	1	0.8
967	0.8	PNN = 0.1	PNN coverage	ZIV	1	0.1
968	0.8	PNN = 0.1	Sensitivity: 1.00*pi	ZIV	0.443182	NA
969	0.8	PNN = 0.1	Sensitivity: 0.50*pi	ZIV	0.363636	NA
970	0.8	PNN = 0.1	Sensitivity: 0.25*pi	ZIV	0.170455	NA
971	0.8	PNN = 0.1	FDR: 1.00*pi	ZIV	0.443182	NA
972	0.8	PNN = 0.1	FDR: 0.50*pi	ZIV	0.135135	NA
973	0.8	PNN = 0.1	FDR: 0.25*pi	ZIV	0.166667	NA
974	0.8	PNN = 0.1	FVE CI range	ZIV	0.0246864	0.8
975	0.8	PNN = 0.1	PNN CI range	ZIV	0.135906	0.1
976	0.8	PNN = 0.1	FVE	ZIV	0.788536	0.8
977	0.8	PNN = 0.1	PNN	ZIV	0.0837473	0.1
978	0.8	PNN = 0.1	MAE	ZIV	1.72945	NA
979	0.8	PNN = 0.1	MAE	LASSO	1.72326	NA
980	0.8	PNN = 0.1	MAE	RIDGE	1.75216	NA
981	0.8	PNN = 0.1	FVE coverage	ZIV	0	0.8
982	0.8	PNN = 0.1	PNN coverage	ZIV	1	0.1
983	0.8	PNN = 0.1	Sensitivity: 1.00*pi	ZIV	0.454545	NA
984	0.8	PNN = 0.1	Sensitivity: 0.50*pi	ZIV	0.340909	NA
985	0.8	PNN = 0.1	Sensitivity: 0.25*pi	ZIV	0.193182	NA
986	0.8	PNN = 0.1	FDR: 1.00*pi	ZIV	0.454545	NA
987	0.8	PNN = 0.1	FDR: 0.50*pi	ZIV	0.189189	NA
988	0.8	PNN = 0.1	FDR: 0.25*pi	ZIV	0.0555556	NA
989	0.8	PNN = 0.1	FVE CI range	ZIV	0.0224965	0.8
990	0.8	PNN = 0.1	PNN CI range	ZIV	0.124217	0.1
991	0.8	PNN = 0.1	FVE	ZIV	0.79246	0.8
992	0.8	PNN = 0.1	PNN	ZIV	0.0854044	0.1
993	0.8	PNN = 0.1	MAE	ZIV	1.54151	NA
994	0.8	PNN = 0.1	MAE	LASSO	1.54035	NA
995	0.8	PNN = 0.1	MAE	RIDGE	1.55605	NA
996	0.8	PNN = 0.1	FVE coverage	ZIV	1	0.8
997	0.8	PNN = 0.1	PNN coverage	ZIV	1	0.1
998	0.8	PNN = 0.1	Sensitivity: 1.00*pi	ZIV	0.545455	NA
999	0.8	PNN = 0.1	Sensitivity: 0.50*pi	ZIV	0.363636	NA
1000	0.8	PNN = 0.1	Sensitivity: 0.25*pi	ZIV	0.193182	NA
1001	0.8	PNN = 0.1	FDR: 1.00*pi	ZIV	0.545455	NA
1002	0.8	PNN = 0.1	FDR: 0.50*pi	ZIV	0.135135	NA
1003	0.8	PNN = 0.1	FDR: 0.25*pi	ZIV	0.0555556	NA
1004	0.8	PNN = 0.1	FVE CI range	ZIV	0.0197056	0.8
1005	0.8	PNN = 0.1	PNN CI range	ZIV	0.114448	0.1
1006	0.8	PNN = 0.1	FVE	ZIV	0.784162	0.8
1007	0.8	PNN = 0.1	PNN	ZIV	0.0870486	0.1
1008	0.8	PNN = 0.1	MAE	ZIV	1.49219	NA
1009	0.8	PNN = 0.1	MAE	LASSO	1.4815	NA
1010	0.8	PNN = 0.1	MAE	RIDGE	1.50084	NA
1011	0.8	PNN = 0.1	FVE coverage	ZIV	0	0.8
1012	0.8	PNN = 0.1	PNN coverage	ZIV	1	0.1
1013	0.8	PNN = 0.1	Sensitivity: 1.00*pi	ZIV	0.488636	NA
1014	0.8	PNN = 0.1	Sensitivity: 0.50*pi	ZIV	0.386364	NA
1015	0.8	PNN = 0.1	Sensitivity: 0.25*pi	ZIV	0.204545	NA
1016	0.8	PNN = 0.1	FDR: 1.00*pi	ZIV	0.488636	NA
1017	0.8	PNN = 0.1	FDR: 0.50*pi	ZIV	0.105263	NA
1018	0.8	PNN = 0.1	FDR: 0.25*pi	ZIV	0.0526316	NA
1019	0.8	PNN = 0.1	FVE CI range	ZIV	0.0176697	0.8
1020	0.8	PNN = 0.1	PNN CI range	ZIV	0.11826	0.1
1021	0.8	PNN = 0.1	FVE	ZIV	0.801228	0.8
1022	0.8	PNN = 0.1	PNN	ZIV	0.0936701	0.1
1023	0.8	PNN = 0.1	MAE	ZIV	1.55299	NA
1024	0.8	PNN = 0.1	MAE	LASSO	1.53442	NA
1025	0.8	PNN = 0.1	MAE	RIDGE	1.55495	NA
1026	0.8	PNN = 0.1	FVE coverage	ZIV	1	0.8
1027	0.8	PNN = 0.1	PNN coverage	ZIV	1	0.1
1028	0.8	PNN = 0.1	Sensitivity: 1.00*pi	ZIV	0.556818	NA
1029	0.8	PNN = 0.1	Sensitivity: 0.50*pi	ZIV	0.386364	NA
1030	0.8	PNN = 0.1	Sensitivity: 0.25*pi	ZIV	0.193182	NA
1031	0.8	PNN = 0.1	FDR: 1.00*pi	ZIV	0.556818	NA
1032	0.8	PNN = 0.1	FDR: 0.50*pi	ZIV	0.170732	NA
1033	0.8	PNN = 0.1	FDR: 0.25*pi	ZIV	0.15	NA
1034	0.8	PNN = 0.1	FVE CI range	ZIV	0.0223534	0.8
1035	0.8	PNN = 0.1	PNN CI range	ZIV	0.123832	0.1
1036	0.8	PNN = 0.1	FVE	ZIV	0.786532	0.8
1037	0.8	PNN = 0.1	PNN	ZIV	0.0887397	0.1
1038	0.8	PNN = 0.1	MAE	ZIV	1.75459	NA
1039	0.8	PNN = 0.1	MAE	LASSO	1.75119	NA
1040	0.8	PNN = 0.1	MAE	RIDGE	1.78004	NA
1041	0.8	PNN = 0.1	FVE coverage	ZIV	0	0.8
1042	0.8	PNN = 0.1	PNN coverage	ZIV	1	0.1
1043	0.8	PNN = 0.1	Sensitivity: 1.00*pi	ZIV	0.522727	NA
1044	0.8	PNN = 0.1	Sensitivity: 0.50*pi	ZIV	0.363636	NA
1045	0.8	PNN = 0.1	Sensitivity: 0.25*pi	ZIV	0.204545	NA
1046	0.8	PNN = 0.1	FDR: 1.00*pi	ZIV	0.522727	NA
1047	0.8	PNN = 0.1	FDR: 0.50*pi	ZIV	0.179487	NA
1048	0.8	PNN = 0.1	FDR: 0.25*pi	ZIV	0.0526316	NA
1049	0.8	PNN = 0.1	FVE CI range	ZIV	0.0221394	0.8
1050	0.8	PNN = 0.1	PNN CI range	ZIV	0.132086	0.1
1051	0.8	PNN = 0.1	FVE	ZIV	0.796526	0.8
1052	0.8	PNN = 0.1	PNN	ZIV	0.102849	0.1
1053	0.8	PNN = 0.1	MAE	ZIV	1.53883	NA
1054	0.8	PNN = 0.1	MAE	LASSO	1.5311	NA
1055	0.8	PNN = 0.1	MAE	RIDGE	1.55186	NA
1056	0.8	PNN = 0.1	FVE coverage	ZIV	1	0.8
1057	0.8	PNN = 0.1	PNN coverage	ZIV	1	0.1
1058	0.8	PNN = 0.1	Sensitivity: 1.00*pi	ZIV	0.568182	NA
1059	0.8	PNN = 0.1	Sensitivity: 0.50*pi	ZIV	0.431818	NA
1060	0.8	PNN = 0.1	Sensitivity: 0.25*pi	ZIV	0.227273	NA
1061	0.8	PNN = 0.1	FDR: 1.00*pi	ZIV	0.568182	NA
1062	0.8	PNN = 0.1	FDR: 0.50*pi	ZIV	0.155556	NA
1063	0.8	PNN = 0.1	FDR: 0.25*pi	ZIV	0.0909091	NA
1064	0.8	PNN = 0.1	FVE CI range	ZIV	0.0176073	0.8
1065	0.8	PNN = 0.1	PNN CI range	ZIV	0.124102	0.1
1066	0.8	PNN = 0.1	FVE	ZIV	0.785097	0.8
1067	0.8	PNN = 0.1	PNN	ZIV	0.105178	0.1
1068	0.8	PNN = 0.1	MAE	ZIV	1.6522	NA
1069	0.8	PNN = 0.1	MAE	LASSO	1.63678	NA
1070	0.8	PNN = 0.1	MAE	RIDGE	1.65687	NA
1071	0.8	PNN = 0.1	FVE coverage	ZIV	0	0.8
1072	0.8	PNN = 0.1	PNN coverage	ZIV	1	0.1
1073	0.8	PNN = 0.1	Sensitivity: 1.00*pi	ZIV	0.545455	NA
1074	0.8	PNN = 0.1	Sensitivity: 0.50*pi	ZIV	0.397727	NA
1075	0.8	PNN = 0.1	Sensitivity: 0.25*pi	ZIV	0.193182	NA
1076	0.8	PNN = 0.1	FDR: 1.00*pi	ZIV	0.545455	NA
1077	0.8	PNN = 0.1	FDR: 0.50*pi	ZIV	0.23913	NA
1078	0.8	PNN = 0.1	FDR: 0.25*pi	ZIV	0.26087	NA
1079	0.8	PNN = 0.1	FVE CI range	ZIV	0.0200216	0.8
1080	0.8	PNN = 0.1	PNN CI range	ZIV	0.136362	0.1
1081	0.8	PNN = 0.1	FVE	ZIV	0.797874	0.8
1082	0.8	PNN = 0.1	PNN	ZIV	0.0792808	0.1
1083	0.8	PNN = 0.1	MAE	ZIV	1.98361	NA
1084	0.8	PNN = 0.1	MAE	LASSO	1.97727	NA
1085	0.8	PNN = 0.1	MAE	RIDGE	2.01098	NA
1086	0.8	PNN = 0.1	FVE coverage	ZIV	1	0.8
1087	0.8	PNN = 0.1	PNN coverage	ZIV	1	0.1
1088	0.8	PNN = 0.1	Sensitivity: 1.00*pi	ZIV	0.477273	NA
1089	0.8	PNN = 0.1	Sensitivity: 0.50*pi	ZIV	0.363636	NA
1090	0.8	PNN = 0.1	Sensitivity: 0.25*pi	ZIV	0.181818	NA
1091	0.8	PNN = 0.1	FDR: 1.00*pi	ZIV	0.477273	NA
1092	0.8	PNN = 0.1	FDR: 0.50*pi	ZIV	0.0857143	NA
1093	0.8	PNN = 0.1	FDR: 0.25*pi	ZIV	0.0588235	NA
1094	0.8	PNN = 0.1	FVE CI range	ZIV	0.0224416	0.8
1095	0.8	PNN = 0.1	PNN CI range	ZIV	0.111541	0.1
1096	0.8	PNN = 0.1	FVE	ZIV	0.797951	0.8
1097	0.8	PNN = 0.1	PNN	ZIV	0.0851939	0.1
1098	0.8	PNN = 0.1	MAE	ZIV	2.0589	NA
1099	0.8	PNN = 0.1	MAE	LASSO	2.05176	NA
1100	0.8	PNN = 0.1	MAE	RIDGE	2.06666	NA
1101	0.8	PNN = 0.1	FVE coverage	ZIV	1	0.8
1102	0.8	PNN = 0.1	PNN coverage	ZIV	1	0.1
1103	0.8	PNN = 0.1	Sensitivity: 1.00*pi	ZIV	0.477273	NA
1104	0.8	PNN = 0.1	Sensitivity: 0.50*pi	ZIV	0.375	NA
1105	0.8	PNN = 0.1	Sensitivity: 0.25*pi	ZIV	0.181818	NA
1106	0.8	PNN = 0.1	FDR: 1.00*pi	ZIV	0.477273	NA
1107	0.8	PNN = 0.1	FDR: 0.50*pi	ZIV	0.108108	NA
1108	0.8	PNN = 0.1	FDR: 0.25*pi	ZIV	0.111111	NA
1109	0.8	PNN = 0.1	FVE CI range	ZIV	0.0204443	0.8
1110	0.8	PNN = 0.1	PNN CI range	ZIV	0.137049	0.1
1111	0.8	PNN = 0.1	FVE	ZIV	0.783302	0.8
1112	0.8	PNN = 0.1	PNN	ZIV	0.0839736	0.1
1113	0.8	PNN = 0.1	MAE	ZIV	1.93097	NA
1114	0.8	PNN = 0.1	MAE	LASSO	1.9318	NA
1115	0.8	PNN = 0.1	MAE	RIDGE	1.96011	NA
1116	0.8	PNN = 0.1	FVE coverage	ZIV	0	0.8
1117	0.8	PNN = 0.1	PNN coverage	ZIV	1	0.1
1118	0.8	PNN = 0.1	Sensitivity: 1.00*pi	ZIV	0.522727	NA
1119	0.8	PNN = 0.1	Sensitivity: 0.50*pi	ZIV	0.386364	NA
1120	0.8	PNN = 0.1	Sensitivity: 0.25*pi	ZIV	0.204545	NA
1121	0.8	PNN = 0.1	FDR: 1.00*pi	ZIV	0.522727	NA
1122	0.8	PNN = 0.1	FDR: 0.50*pi	ZIV	0.0810811	NA
1123	0.8	PNN = 0.1	FDR: 0.25*pi	ZIV	0	NA
1124	0.8	PNN = 0.1	FVE CI range	ZIV	0.0248102	0.8
1125	0.8	PNN = 0.1	PNN CI range	ZIV	0.131351	0.1
1126	0.8	PNN = 0.1	FVE	ZIV	0.802213	0.8
1127	0.8	PNN = 0.1	PNN	ZIV	0.0859418	0.1
1128	0.8	PNN = 0.1	MAE	ZIV	2.01112	NA
1129	0.8	PNN = 0.1	MAE	LASSO	2.00807	NA
1130	0.8	PNN = 0.1	MAE	RIDGE	2.03895	NA
1131	0.8	PNN = 0.1	FVE coverage	ZIV	1	0.8
1132	0.8	PNN = 0.1	PNN coverage	ZIV	1	0.1
1133	0.8	PNN = 0.1	Sensitivity: 1.00*pi	ZIV	0.5	NA
1134	0.8	PNN = 0.1	Sensitivity: 0.50*pi	ZIV	0.386364	NA
1135	0.8	PNN = 0.1	Sensitivity: 0.25*pi	ZIV	0.215909	NA
1136	0.8	PNN = 0.1	FDR: 1.00*pi	ZIV	0.5	NA
1137	0.8	PNN = 0.1	FDR: 0.50*pi	ZIV	0.105263	NA
1138	0.8	PNN = 0.1	FDR: 0.25*pi	ZIV	0	NA
1139	0.8	PNN = 0.1	FVE CI range	ZIV	0.0224079	0.8
1140	0.8	PNN = 0.1	PNN CI range	ZIV	0.132369	0.1
1141	0.8	PNN = 0.1	FVE	ZIV	0.786459	0.8
1142	0.8	PNN = 0.1	PNN	ZIV	0.0764162	0.1
1143	0.8	PNN = 0.1	MAE	ZIV	1.84263	NA
1144	0.8	PNN = 0.1	MAE	LASSO	1.83943	NA
1145	0.8	PNN = 0.1	MAE	RIDGE	1.86084	NA
1146	0.8	PNN = 0.1	FVE coverage	ZIV	0	0.8
1147	0.8	PNN = 0.1	PNN coverage	ZIV	1	0.1
1148	0.8	PNN = 0.1	Sensitivity: 1.00*pi	ZIV	0.488636	NA
1149	0.8	PNN = 0.1	Sensitivity: 0.50*pi	ZIV	0.340909	NA
1150	0.8	PNN = 0.1	Sensitivity: 0.25*pi	ZIV	0.170455	NA
1151	0.8	PNN = 0.1	FDR: 1.00*pi	ZIV	0.488636	NA
1152	0.8	PNN = 0.1	FDR: 0.50*pi	ZIV	0.0909091	NA
1153	0.8	PNN = 0.1	FDR: 0.25*pi	ZIV	0.0625	NA
1154	0.8	PNN = 0.1	FVE CI range	ZIV	0.0234376	0.8
1155	0.8	PNN = 0.1	PNN CI range	ZIV	0.118637	0.1
1156	0.8	PNN = 0.1	FVE	ZIV	0.797966	0.8
1157	0.8	PNN = 0.1	PNN	ZIV	0.0800284	0.1
1158	0.8	PNN = 0.1	MAE	ZIV	1.8366	NA
1159	0.8	PNN = 0.1	MAE	LASSO	1.8318	NA
1160	0.8	PNN = 0.1	MAE	RIDGE	1.84667	NA
1161	0.8	PNN = 0.1	FVE coverage	ZIV	1	0.8
1162	0.8	PNN = 0.1	PNN coverage	ZIV	1	0.1
1163	0.8	PNN = 0.1	Sensitivity: 1.00*pi	ZIV	0.477273	NA
1164	0.8	PNN = 0.1	Sensitivity: 0.50*pi	ZIV	0.363636	NA
1165	0.8	PNN = 0.1	Sensitivity: 0.25*pi	ZIV	0.193182	NA
1166	0.8	PNN = 0.1	FDR: 1.00*pi	ZIV	0.477273	NA
1167	0.8	PNN = 0.1	FDR: 0.50*pi	ZIV	0.0857143	NA
1168	0.8	PNN = 0.1	FDR: 0.25*pi	ZIV	0	NA
1169	0.8	PNN = 0.1	FVE CI range	ZIV	0.0189786	0.8
1170	0.8	PNN = 0.1	PNN CI range	ZIV	0.100889	0.1
1171	0.8	PNN = 0.1	FVE	ZIV	0.789071	0.8
1172	0.8	PNN = 0.1	PNN	ZIV	0.0883608	0.1
1173	0.8	PNN = 0.1	MAE	ZIV	1.45551	NA
1174	0.8	PNN = 0.1	MAE	LASSO	1.44722	NA
1175	0.8	PNN = 0.1	MAE	RIDGE	1.47895	NA
1176	0.8	PNN = 0.1	FVE coverage	ZIV	0	0.8
1177	0.8	PNN = 0.1	PNN coverage	ZIV	1	0.1
1178	0.8	PNN = 0.1	Sensitivity: 1.00*pi	ZIV	0.579545	NA
1179	0.8	PNN = 0.1	Sensitivity: 0.50*pi	ZIV	0.397727	NA
1180	0.8	PNN = 0.1	Sensitivity: 0.25*pi	ZIV	0.215909	NA
1181	0.8	PNN = 0.1	FDR: 1.00*pi	ZIV	0.579545	NA
1182	0.8	PNN = 0.1	FDR: 0.50*pi	ZIV	0.102564	NA
1183	0.8	PNN = 0.1	FDR: 0.25*pi	ZIV	0	NA
1184	0.8	PNN = 0.1	FVE CI range	ZIV	0.0176604	0.8
1185	0.8	PNN = 0.1	PNN CI range	ZIV	0.116698	0.1
1186	0.8	PNN = 0.1	FVE	ZIV	0.761242	0.8
1187	0.8	PNN = 0.1	PNN	ZIV	0.097413	0.1
1188	0.8	PNN = 0.1	MAE	ZIV	1.73834	NA
1189	0.8	PNN = 0.1	MAE	LASSO	1.72968	NA
1190	0.8	PNN = 0.1	MAE	RIDGE	1.75134	NA
1191	0.8	PNN = 0.1	FVE coverage	ZIV	0	0.8
1192	0.8	PNN = 0.1	PNN coverage	ZIV	1	0.1
1193	0.8	PNN = 0.1	Sensitivity: 1.00*pi	ZIV	0.522727	NA
1194	0.8	PNN = 0.1	Sensitivity: 0.50*pi	ZIV	0.386364	NA
1195	0.8	PNN = 0.1	Sensitivity: 0.25*pi	ZIV	0.193182	NA
1196	0.8	PNN = 0.1	FDR: 1.00*pi	ZIV	0.522727	NA
1197	0.8	PNN = 0.1	FDR: 0.50*pi	ZIV	0.209302	NA
1198	0.8	PNN = 0.1	FDR: 0.25*pi	ZIV	0.190476	NA
1199	0.8	PNN = 0.1	FVE CI range	ZIV	0.0220758	0.8
1200	0.8	PNN = 0.1	PNN CI range	ZIV	0.13929	0.1
1201	0.8	PNN = 0.1	FVE	ZIV	0.788003	0.8
1202	0.8	PNN = 0.1	PNN	ZIV	0.0874645	0.1
1203	0.8	PNN = 0.1	MAE	ZIV	1.28268	NA
1204	0.8	PNN = 0.1	MAE	LASSO	1.28292	NA
1205	0.8	PNN = 0.1	MAE	RIDGE	1.29074	NA
1206	0.8	PNN = 0.1	FVE coverage	ZIV	0	0.8
1207	0.8	PNN = 0.1	PNN coverage	ZIV	1	0.1
1208	0.8	PNN = 0.1	Sensitivity: 1.00*pi	ZIV	0.556818	NA
1209	0.8	PNN = 0.1	Sensitivity: 0.50*pi	ZIV	0.375	NA
1210	0.8	PNN = 0.1	Sensitivity: 0.25*pi	ZIV	0.193182	NA
1211	0.8	PNN = 0.1	FDR: 1.00*pi	ZIV	0.556818	NA
1212	0.8	PNN = 0.1	FDR: 0.50*pi	ZIV	0.131579	NA
1213	0.8	PNN = 0.1	FDR: 0.25*pi	ZIV	0.105263	NA
1214	0.8	PNN = 0.1	FVE CI range	ZIV	0.0161838	0.8
1215	0.8	PNN = 0.1	PNN CI range	ZIV	0.0946059	0.1
1216	0.8	PNN = 0.1	FVE	ZIV	0.794514	0.8
1217	0.8	PNN = 0.1	PNN	ZIV	0.0878556	0.1
1218	0.8	PNN = 0.1	MAE	ZIV	1.53688	NA
1219	0.8	PNN = 0.1	MAE	LASSO	1.52749	NA
1220	0.8	PNN = 0.1	MAE	RIDGE	1.5468	NA
1221	0.8	PNN = 0.1	FVE coverage	ZIV	1	0.8
1222	0.8	PNN = 0.1	PNN coverage	ZIV	1	0.1
1223	0.8	PNN = 0.1	Sensitivity: 1.00*pi	ZIV	0.590909	NA
1224	0.8	PNN = 0.1	Sensitivity: 0.50*pi	ZIV	0.386364	NA
1225	0.8	PNN = 0.1	Sensitivity: 0.25*pi	ZIV	0.193182	NA
1226	0.8	PNN = 0.1	FDR: 1.00*pi	ZIV	0.590909	NA
1227	0.8	PNN = 0.1	FDR: 0.50*pi	ZIV	0.105263	NA
1228	0.8	PNN = 0.1	FDR: 0.25*pi	ZIV	0.105263	NA
1229	0.8	PNN = 0.1	FVE CI range	ZIV	0.0160927	0.8
1230	0.8	PNN = 0.1	PNN CI range	ZIV	0.110754	0.1
1231	0.8	PNN = 0.1	FVE	ZIV	0.792571	0.8
1232	0.8	PNN = 0.1	PNN	ZIV	0.0836783	0.1
1233	0.8	PNN = 0.1	MAE	ZIV	1.43914	NA
1234	0.8	PNN = 0.1	MAE	LASSO	1.4316	NA
1235	0.8	PNN = 0.1	MAE	RIDGE	1.45158	NA
1236	0.8	PNN = 0.1	FVE coverage	ZIV	1	0.8
1237	0.8	PNN = 0.1	PNN coverage	ZIV	1	0.1
1238	0.8	PNN = 0.1	Sensitivity: 1.00*pi	ZIV	0.522727	NA
1239	0.8	PNN = 0.1	Sensitivity: 0.50*pi	ZIV	0.386364	NA
1240	0.8	PNN = 0.1	Sensitivity: 0.25*pi	ZIV	0.193182	NA
1241	0.8	PNN = 0.1	FDR: 1.00*pi	ZIV	0.522727	NA
1242	0.8	PNN = 0.1	FDR: 0.50*pi	ZIV	0.0810811	NA
1243	0.8	PNN = 0.1	FDR: 0.25*pi	ZIV	0.0555556	NA
1244	0.8	PNN = 0.1	FVE CI range	ZIV	0.020482	0.8
1245	0.8	PNN = 0.1	PNN CI range	ZIV	0.093373	0.1
1246	0.8	PNN = 0.1	FVE	ZIV	0.774746	0.8
1247	0.8	PNN = 0.1	PNN	ZIV	0.0950758	0.1
1248	0.8	PNN = 0.1	MAE	ZIV	1.74571	NA
1249	0.8	PNN = 0.1	MAE	LASSO	1.72541	NA
1250	0.8	PNN = 0.1	MAE	RIDGE	1.7363	NA
1251	0.8	PNN = 0.1	FVE coverage	ZIV	0	0.8
1252	0.8	PNN = 0.1	PNN coverage	ZIV	1	0.1
1253	0.8	PNN = 0.1	Sensitivity: 1.00*pi	ZIV	0.511364	NA
1254	0.8	PNN = 0.1	Sensitivity: 0.50*pi	ZIV	0.397727	NA
1255	0.8	PNN = 0.1	Sensitivity: 0.25*pi	ZIV	0.204545	NA
1256	0.8	PNN = 0.1	FDR: 1.00*pi	ZIV	0.511364	NA
1257	0.8	PNN = 0.1	FDR: 0.50*pi	ZIV	0.166667	NA
1258	0.8	PNN = 0.1	FDR: 0.25*pi	ZIV	0.142857	NA
1259	0.8	PNN = 0.1	FVE CI range	ZIV	0.0251674	0.8
1260	0.8	PNN = 0.1	PNN CI range	ZIV	0.114593	0.1
1261	0.8	PNN = 0.1	FVE	ZIV	0.800138	0.8
1262	0.8	PNN = 0.1	PNN	ZIV	0.0797985	0.1
1263	0.8	PNN = 0.1	MAE	ZIV	1.64083	NA
1264	0.8	PNN = 0.1	MAE	LASSO	1.62239	NA
1265	0.8	PNN = 0.1	MAE	RIDGE	1.63771	NA
1266	0.8	PNN = 0.1	FVE coverage	ZIV	1	0.8
1267	0.8	PNN = 0.1	PNN coverage	ZIV	1	0.1
1268	0.8	PNN = 0.1	Sensitivity: 1.00*pi	ZIV	0.409091	NA
1269	0.8	PNN = 0.1	Sensitivity: 0.50*pi	ZIV	0.329545	NA
1270	0.8	PNN = 0.1	Sensitivity: 0.25*pi	ZIV	0.147727	NA
1271	0.8	PNN = 0.1	FDR: 1.00*pi	ZIV	0.409091	NA
1272	0.8	PNN = 0.1	FDR: 0.50*pi	ZIV	0.171429	NA
1273	0.8	PNN = 0.1	FDR: 0.25*pi	ZIV	0.235294	NA
1274	0.8	PNN = 0.1	FVE CI range	ZIV	0.0222739	0.8
1275	0.8	PNN = 0.1	PNN CI range	ZIV	0.122792	0.1
1276	0.8	PNN = 0.1	FVE	ZIV	0.786645	0.8
1277	0.8	PNN = 0.1	PNN	ZIV	0.0850383	0.1
1278	0.8	PNN = 0.1	MAE	ZIV	1.51705	NA
1279	0.8	PNN = 0.1	MAE	LASSO	1.50485	NA
1280	0.8	PNN = 0.1	MAE	RIDGE	1.51883	NA
1281	0.8	PNN = 0.1	FVE coverage	ZIV	0	0.8
1282	0.8	PNN = 0.1	PNN coverage	ZIV	1	0.1
1283	0.8	PNN = 0.1	Sensitivity: 1.00*pi	ZIV	0.534091	NA
1284	0.8	PNN = 0.1	Sensitivity: 0.50*pi	ZIV	0.352273	NA
1285	0.8	PNN = 0.1	Sensitivity: 0.25*pi	ZIV	0.181818	NA
1286	0.8	PNN = 0.1	FDR: 1.00*pi	ZIV	0.534091	NA
1287	0.8	PNN = 0.1	FDR: 0.50*pi	ZIV	0.162162	NA
1288	0.8	PNN = 0.1	FDR: 0.25*pi	ZIV	0.111111	NA
1289	0.8	PNN = 0.1	FVE CI range	ZIV	0.016041	0.8
1290	0.8	PNN = 0.1	PNN CI range	ZIV	0.093857	0.1
1291	0.8	PNN = 0.1	FVE	ZIV	0.787324	0.8
1292	0.8	PNN = 0.1	PNN	ZIV	0.0822009	0.1
1293	0.8	PNN = 0.1	MAE	ZIV	1.57484	NA
1294	0.8	PNN = 0.1	MAE	LASSO	1.56546	NA
1295	0.8	PNN = 0.1	MAE	RIDGE	1.58201	NA
1296	0.8	PNN = 0.1	FVE coverage	ZIV	0	0.8
1297	0.8	PNN = 0.1	PNN coverage	ZIV	1	0.1
1298	0.8	PNN = 0.1	Sensitivity: 1.00*pi	ZIV	0.465909	NA
1299	0.8	PNN = 0.1	Sensitivity: 0.50*pi	ZIV	0.352273	NA
1300	0.8	PNN = 0.1	Sensitivity: 0.25*pi	ZIV	0.193182	NA
1301	0.8	PNN = 0.1	FDR: 1.00*pi	ZIV	0.465909	NA
1302	0.8	PNN = 0.1	FDR: 0.50*pi	ZIV	0.138889	NA
1303	0.8	PNN = 0.1	FDR: 0.25*pi	ZIV	0.0555556	NA
1304	0.8	PNN = 0.1	FVE CI range	ZIV	0.0234276	0.8
1305	0.8	PNN = 0.1	PNN CI range	ZIV	0.11542	0.1
1306	0.8	PNN = 0.1	FVE	ZIV	0.796504	0.8
1307	0.8	PNN = 0.1	PNN	ZIV	0.0857971	0.1
1308	0.8	PNN = 0.1	MAE	ZIV	1.45457	NA
1309	0.8	PNN = 0.1	MAE	LASSO	1.44656	NA
1310	0.8	PNN = 0.1	MAE	RIDGE	1.4599	NA
1311	0.8	PNN = 0.1	FVE coverage	ZIV	1	0.8
1312	0.8	PNN = 0.1	PNN coverage	ZIV	1	0.1
1313	0.8	PNN = 0.1	Sensitivity: 1.00*pi	ZIV	0.534091	NA
1314	0.8	PNN = 0.1	Sensitivity: 0.50*pi	ZIV	0.386364	NA
1315	0.8	PNN = 0.1	Sensitivity: 0.25*pi	ZIV	0.181818	NA
1316	0.8	PNN = 0.1	FDR: 1.00*pi	ZIV	0.534091	NA
1317	0.8	PNN = 0.1	FDR: 0.50*pi	ZIV	0.0810811	NA
1318	0.8	PNN = 0.1	FDR: 0.25*pi	ZIV	0.111111	NA
1319	0.8	PNN = 0.1	FVE CI range	ZIV	0.0193737	0.8
1320	0.8	PNN = 0.1	PNN CI range	ZIV	0.102804	0.1
1321	0.8	PNN = 0.1	FVE	ZIV	0.785063	0.8
1322	0.8	PNN = 0.1	PNN	ZIV	0.0894124	0.1
1323	0.8	PNN = 0.1	MAE	ZIV	1.62357	NA
1324	0.8	PNN = 0.1	MAE	LASSO	1.61543	NA
1325	0.8	PNN = 0.1	MAE	RIDGE	1.62294	NA
1326	0.8	PNN = 0.1	FVE coverage	ZIV	0	0.8
1327	0.8	PNN = 0.1	PNN coverage	ZIV	1	0.1
1328	0.8	PNN = 0.1	Sensitivity: 1.00*pi	ZIV	0.454545	NA
1329	0.8	PNN = 0.1	Sensitivity: 0.50*pi	ZIV	0.340909	NA
1330	0.8	PNN = 0.1	Sensitivity: 0.25*pi	ZIV	0.159091	NA
1331	0.8	PNN = 0.1	FDR: 1.00*pi	ZIV	0.454545	NA
1332	0.8	PNN = 0.1	FDR: 0.50*pi	ZIV	0.230769	NA
1333	0.8	PNN = 0.1	FDR: 0.25*pi	ZIV	0.263158	NA
1334	0.8	PNN = 0.1	FVE CI range	ZIV	0.0200519	0.8
1335	0.8	PNN = 0.1	PNN CI range	ZIV	0.130379	0.1
1336	0.8	PNN = 0.1	FVE	ZIV	0.775315	0.8
1337	0.8	PNN = 0.1	PNN	ZIV	0.0797095	0.1
1338	0.8	PNN = 0.1	MAE	ZIV	2.50393	NA
1339	0.8	PNN = 0.1	MAE	LASSO	2.49532	NA
1340	0.8	PNN = 0.1	MAE	RIDGE	2.51569	NA
1341	0.8	PNN = 0.1	FVE coverage	ZIV	0	0.8
1342	0.8	PNN = 0.1	PNN coverage	ZIV	1	0.1
1343	0.8	PNN = 0.1	Sensitivity: 1.00*pi	ZIV	0.454545	NA
1344	0.8	PNN = 0.1	Sensitivity: 0.50*pi	ZIV	0.318182	NA
1345	0.8	PNN = 0.1	Sensitivity: 0.25*pi	ZIV	0.170455	NA
1346	0.8	PNN = 0.1	FDR: 1.00*pi	ZIV	0.454545	NA
1347	0.8	PNN = 0.1	FDR: 0.50*pi	ZIV	0.2	NA
1348	0.8	PNN = 0.1	FDR: 0.25*pi	ZIV	0.117647	NA
1349	0.8	PNN = 0.1	FVE CI range	ZIV	0.0258932	0.8
1350	0.8	PNN = 0.1	PNN CI range	ZIV	0.119586	0.1
1351	0.8	PNN = 0.1	FVE	ZIV	0.796379	0.8
1352	0.8	PNN = 0.1	PNN	ZIV	0.083255	0.1
1353	0.8	PNN = 0.1	MAE	ZIV	2.05868	NA
1354	0.8	PNN = 0.1	MAE	LASSO	2.03828	NA
1355	0.8	PNN = 0.1	MAE	RIDGE	2.0634	NA
1356	0.8	PNN = 0.1	FVE coverage	ZIV	1	0.8
1357	0.8	PNN = 0.1	PNN coverage	ZIV	1	0.1
1358	0.8	PNN = 0.1	Sensitivity: 1.00*pi	ZIV	0.545455	NA
1359	0.8	PNN = 0.1	Sensitivity: 0.50*pi	ZIV	0.397727	NA
1360	0.8	PNN = 0.1	Sensitivity: 0.25*pi	ZIV	0.204545	NA
1361	0.8	PNN = 0.1	FDR: 1.00*pi	ZIV	0.545455	NA
1362	0.8	PNN = 0.1	FDR: 0.50*pi	ZIV	0.0277778	NA
1363	0.8	PNN = 0.1	FDR: 0.25*pi	ZIV	0	NA
1364	0.8	PNN = 0.1	FVE CI range	ZIV	0.0220386	0.8
1365	0.8	PNN = 0.1	PNN CI range	ZIV	0.117442	0.1
1366	0.8	PNN = 0.1	FVE	ZIV	0.795617	0.8
1367	0.8	PNN = 0.1	PNN	ZIV	0.0845714	0.1
1368	0.8	PNN = 0.1	MAE	ZIV	1.83045	NA
1369	0.8	PNN = 0.1	MAE	LASSO	1.82748	NA
1370	0.8	PNN = 0.1	MAE	RIDGE	1.84094	NA
1371	0.8	PNN = 0.1	FVE coverage	ZIV	1	0.8
1372	0.8	PNN = 0.1	PNN coverage	ZIV	1	0.1
1373	0.8	PNN = 0.1	Sensitivity: 1.00*pi	ZIV	0.5	NA
1374	0.8	PNN = 0.1	Sensitivity: 0.50*pi	ZIV	0.352273	NA
1375	0.8	PNN = 0.1	Sensitivity: 0.25*pi	ZIV	0.193182	NA
1376	0.8	PNN = 0.1	FDR: 1.00*pi	ZIV	0.5	NA
1377	0.8	PNN = 0.1	FDR: 0.50*pi	ZIV	0.162162	NA
1378	0.8	PNN = 0.1	FDR: 0.25*pi	ZIV	0.0555556	NA
1379	0.8	PNN = 0.1	FVE CI range	ZIV	0.020594	0.8
1380	0.8	PNN = 0.1	PNN CI range	ZIV	0.0807827	0.1
1381	0.8	PNN = 0.1	FVE	ZIV	0.78748	0.8
1382	0.8	PNN = 0.1	PNN	ZIV	0.0798783	0.1
1383	0.8	PNN = 0.1	MAE	ZIV	1.81605	NA
1384	0.8	PNN = 0.1	MAE	LASSO	1.80265	NA
1385	0.8	PNN = 0.1	MAE	RIDGE	1.82001	NA
1386	0.8	PNN = 0.1	FVE coverage	ZIV	0	0.8
1387	0.8	PNN = 0.1	PNN coverage	ZIV	1	0.1
1388	0.8	PNN = 0.1	Sensitivity: 1.00*pi	ZIV	0.465909	NA
1389	0.8	PNN = 0.1	Sensitivity: 0.50*pi	ZIV	0.363636	NA
1390	0.8	PNN = 0.1	Sensitivity: 0.25*pi	ZIV	0.181818	NA
1391	0.8	PNN = 0.1	FDR: 1.00*pi	ZIV	0.465909	NA
1392	0.8	PNN = 0.1	FDR: 0.50*pi	ZIV	0.0857143	NA
1393	0.8	PNN = 0.1	FDR: 0.25*pi	ZIV	0.0588235	NA
1394	0.8	PNN = 0.1	FVE CI range	ZIV	0.0213182	0.8
1395	0.8	PNN = 0.1	PNN CI range	ZIV	0.116847	0.1
1396	0.8	PNN = 0.1	FVE	ZIV	0.788951	0.8
1397	0.8	PNN = 0.1	PNN	ZIV	0.082709	0.1
1398	0.8	PNN = 0.1	MAE	ZIV	1.8547	NA
1399	0.8	PNN = 0.1	MAE	LASSO	1.84148	NA
1400	0.8	PNN = 0.1	MAE	RIDGE	1.85802	NA
1401	0.8	PNN = 0.1	FVE coverage	ZIV	1	0.8
1402	0.8	PNN = 0.1	PNN coverage	ZIV	1	0.1
1403	0.8	PNN = 0.1	Sensitivity: 1.00*pi	ZIV	0.443182	NA
1404	0.8	PNN = 0.1	Sensitivity: 0.50*pi	ZIV	0.306818	NA
1405	0.8	PNN = 0.1	Sensitivity: 0.25*pi	ZIV	0.159091	NA
1406	0.8	PNN = 0.1	FDR: 1.00*pi	ZIV	0.443182	NA
1407	0.8	PNN = 0.1	FDR: 0.50*pi	ZIV	0.25	NA
1408	0.8	PNN = 0.1	FDR: 0.25*pi	ZIV	0.222222	NA
1409	0.8	PNN = 0.1	FVE CI range	ZIV	0.0227721	0.8
1410	0.8	PNN = 0.1	PNN CI range	ZIV	0.124158	0.1
1411	0.8	PNN = 0.1	FVE	ZIV	0.801278	0.8
1412	0.8	PNN = 0.1	PNN	ZIV	0.0796804	0.1
1413	0.8	PNN = 0.1	MAE	ZIV	2.2325	NA
1414	0.8	PNN = 0.1	MAE	LASSO	2.23427	NA
1415	0.8	PNN = 0.1	MAE	RIDGE	2.24354	NA
1416	0.8	PNN = 0.1	FVE coverage	ZIV	1	0.8
1417	0.8	PNN = 0.1	PNN coverage	ZIV	1	0.1
1418	0.8	PNN = 0.1	Sensitivity: 1.00*pi	ZIV	0.443182	NA
1419	0.8	PNN = 0.1	Sensitivity: 0.50*pi	ZIV	0.306818	NA
1420	0.8	PNN = 0.1	Sensitivity: 0.25*pi	ZIV	0.170455	NA
1421	0.8	PNN = 0.1	FDR: 1.00*pi	ZIV	0.443182	NA
1422	0.8	PNN = 0.1	FDR: 0.50*pi	ZIV	0.228571	NA
1423	0.8	PNN = 0.1	FDR: 0.25*pi	ZIV	0.117647	NA
1424	0.8	PNN = 0.1	FVE CI range	ZIV	0.0215554	0.8
1425	0.8	PNN = 0.1	PNN CI range	ZIV	0.113338	0.1
1426	0.8	PNN = 0.1	FVE	ZIV	0.788803	0.8
1427	0.8	PNN = 0.1	PNN	ZIV	0.0837968	0.1
1428	0.8	PNN = 0.1	MAE	ZIV	1.59781	NA
1429	0.8	PNN = 0.1	MAE	LASSO	1.59285	NA
1430	0.8	PNN = 0.1	MAE	RIDGE	1.61233	NA
1431	0.8	PNN = 0.1	FVE coverage	ZIV	0	0.8
1432	0.8	PNN = 0.1	PNN coverage	ZIV	1	0.1
1433	0.8	PNN = 0.1	Sensitivity: 1.00*pi	ZIV	0.579545	NA
1434	0.8	PNN = 0.1	Sensitivity: 0.50*pi	ZIV	0.386364	NA
1435	0.8	PNN = 0.1	Sensitivity: 0.25*pi	ZIV	0.193182	NA
1436	0.8	PNN = 0.1	FDR: 1.00*pi	ZIV	0.579545	NA
1437	0.8	PNN = 0.1	FDR: 0.50*pi	ZIV	0.0810811	NA
1438	0.8	PNN = 0.1	FDR: 0.25*pi	ZIV	0.0555556	NA
1439	0.8	PNN = 0.1	FVE CI range	ZIV	0.018759	0.8
1440	0.8	PNN = 0.1	PNN CI range	ZIV	0.117706	0.1
1441	0.8	PNN = 0.1	FVE	ZIV	0.798369	0.8
1442	0.8	PNN = 0.1	PNN	ZIV	0.0950039	0.1
1443	0.8	PNN = 0.1	MAE	ZIV	1.36865	NA
1444	0.8	PNN = 0.1	MAE	LASSO	1.37635	NA
1445	0.8	PNN = 0.1	MAE	RIDGE	1.38089	NA
1446	0.8	PNN = 0.1	FVE coverage	ZIV	1	0.8
1447	0.8	PNN = 0.1	PNN coverage	ZIV	1	0.1
1448	0.8	PNN = 0.1	Sensitivity: 1.00*pi	ZIV	0.613636	NA
1449	0.8	PNN = 0.1	Sensitivity: 0.50*pi	ZIV	0.420455	NA
1450	0.8	PNN = 0.1	Sensitivity: 0.25*pi	ZIV	0.238636	NA
1451	0.8	PNN = 0.1	FDR: 1.00*pi	ZIV	0.613636	NA
1452	0.8	PNN = 0.1	FDR: 0.50*pi	ZIV	0.119048	NA
1453	0.8	PNN = 0.1	FDR: 0.25*pi	ZIV	0	NA
1454	0.8	PNN = 0.1	FVE CI range	ZIV	0.0176717	0.8
1455	0.8	PNN = 0.1	PNN CI range	ZIV	0.114547	0.1
1456	0.8	PNN = 0.1	FVE	ZIV	0.80073	0.8
1457	0.8	PNN = 0.1	PNN	ZIV	0.0889519	0.1
1458	0.8	PNN = 0.1	MAE	ZIV	1.72894	NA
1459	0.8	PNN = 0.1	MAE	LASSO	1.71929	NA
1460	0.8	PNN = 0.1	MAE	RIDGE	1.7243	NA
1461	0.8	PNN = 0.1	FVE coverage	ZIV	1	0.8
1462	0.8	PNN = 0.1	PNN coverage	ZIV	1	0.1
1463	0.8	PNN = 0.1	Sensitivity: 1.00*pi	ZIV	0.511364	NA
1464	0.8	PNN = 0.1	Sensitivity: 0.50*pi	ZIV	0.409091	NA
1465	0.8	PNN = 0.1	Sensitivity: 0.25*pi	ZIV	0.204545	NA
1466	0.8	PNN = 0.1	FDR: 1.00*pi	ZIV	0.511364	NA
1467	0.8	PNN = 0.1	FDR: 0.50*pi	ZIV	0.0769231	NA
1468	0.8	PNN = 0.1	FDR: 0.25*pi	ZIV	0.0526316	NA
1469	0.8	PNN = 0.1	FVE CI range	ZIV	0.0190706	0.8
1470	0.8	PNN = 0.1	PNN CI range	ZIV	0.1264	0.1
1471	0.8	PNN = 0.1	FVE	ZIV	0.795621	0.8
1472	0.8	PNN = 0.1	PNN	ZIV	0.0837148	0.1
1473	0.8	PNN = 0.1	MAE	ZIV	1.57621	NA
1474	0.8	PNN = 0.1	MAE	LASSO	1.57411	NA
1475	0.8	PNN = 0.1	MAE	RIDGE	1.59136	NA
1476	0.8	PNN = 0.1	FVE coverage	ZIV	1	0.8
1477	0.8	PNN = 0.1	PNN coverage	ZIV	1	0.1
1478	0.8	PNN = 0.1	Sensitivity: 1.00*pi	ZIV	0.534091	NA
1479	0.8	PNN = 0.1	Sensitivity: 0.50*pi	ZIV	0.386364	NA
1480	0.8	PNN = 0.1	Sensitivity: 0.25*pi	ZIV	0.193182	NA
1481	0.8	PNN = 0.1	FDR: 1.00*pi	ZIV	0.534091	NA
1482	0.8	PNN = 0.1	FDR: 0.50*pi	ZIV	0.0810811	NA
1483	0.8	PNN = 0.1	FDR: 0.25*pi	ZIV	0.0555556	NA
1484	0.8	PNN = 0.1	FVE CI range	ZIV	0.0162312	0.8
1485	0.8	PNN = 0.1	PNN CI range	ZIV	0.124135	0.1
1486	0.8	PNN = 0.1	FVE	ZIV	0.789479	0.8
1487	0.8	PNN = 0.1	PNN	ZIV	0.090935	0.1
1488	0.8	PNN = 0.1	MAE	ZIV	1.30443	NA
1489	0.8	PNN = 0.1	MAE	LASSO	1.30019	NA
1490	0.8	PNN = 0.1	MAE	RIDGE	1.32498	NA
1491	0.8	PNN = 0.1	FVE coverage	ZIV	0	0.8
1492	0.8	PNN = 0.1	PNN coverage	ZIV	1	0.1
1493	0.8	PNN = 0.1	Sensitivity: 1.00*pi	ZIV	0.5	NA
1494	0.8	PNN = 0.1	Sensitivity: 0.50*pi	ZIV	0.375	NA
1495	0.8	PNN = 0.1	Sensitivity: 0.25*pi	ZIV	0.204545	NA
1496	0.8	PNN = 0.1	FDR: 1.00*pi	ZIV	0.5	NA
1497	0.8	PNN = 0.1	FDR: 0.50*pi	ZIV	0.175	NA
1498	0.8	PNN = 0.1	FDR: 0.25*pi	ZIV	0.1	NA
1499	0.8	PNN = 0.1	FVE CI range	ZIV	0.0181774	0.8
1500	0.8	PNN = 0.1	PNN CI range	ZIV	0.0863928	0.1
1501	0.8	PNN = 0.1	FVE	ZIV	0.794514	0.8
1502	0.8	PNN = 0.1	PNN	ZIV	0.0804528	0.1
1503	0.8	PNN = 0.1	MAE	ZIV	1.82162	NA
1504	0.8	PNN = 0.1	MAE	LASSO	1.81425	NA
1505	0.8	PNN = 0.1	MAE	RIDGE	1.82362	NA
1506	0.8	PNN = 0.1	FVE coverage	ZIV	1	0.8
1507	0.8	PNN = 0.1	PNN coverage	ZIV	1	0.1
1508	0.8	PNN = 0.1	Sensitivity: 1.00*pi	ZIV	0.545455	NA
1509	0.8	PNN = 0.1	Sensitivity: 0.50*pi	ZIV	0.375	NA
1510	0.8	PNN = 0.1	Sensitivity: 0.25*pi	ZIV	0.181818	NA
1511	0.8	PNN = 0.1	FDR: 1.00*pi	ZIV	0.545455	NA
1512	0.8	PNN = 0.1	FDR: 0.50*pi	ZIV	0.0571429	NA
1513	0.8	PNN = 0.1	FDR: 0.25*pi	ZIV	0.0588235	NA
1514	0.8	PNN = 0.1	FVE CI range	ZIV	0.0203481	0.8
1515	0.8	PNN = 0.1	PNN CI range	ZIV	0.123295	0.1
1516	0.8	PNN = 0.1	FVE	ZIV	0.803961	0.8
1517	0.8	PNN = 0.1	PNN	ZIV	0.0910437	0.1
1518	0.8	PNN = 0.1	MAE	ZIV	1.60566	NA
1519	0.8	PNN = 0.1	MAE	LASSO	1.60366	NA
1520	0.8	PNN = 0.1	MAE	RIDGE	1.60803	NA
1521	0.8	PNN = 0.1	FVE coverage	ZIV	1	0.8
1522	0.8	PNN = 0.1	PNN coverage	ZIV	1	0.1
1523	0.8	PNN = 0.1	Sensitivity: 1.00*pi	ZIV	0.522727	NA
1524	0.8	PNN = 0.1	Sensitivity: 0.50*pi	ZIV	0.375	NA
1525	0.8	PNN = 0.1	Sensitivity: 0.25*pi	ZIV	0.204545	NA
1526	0.8	PNN = 0.1	FDR: 1.00*pi	ZIV	0.522727	NA
1527	0.8	PNN = 0.1	FDR: 0.50*pi	ZIV	0.175	NA
1528	0.8	PNN = 0.1	FDR: 0.25*pi	ZIV	0.1	NA
1529	0.8	PNN = 0.1	FVE CI range	ZIV	0.0185616	0.8
1530	0.8	PNN = 0.1	PNN CI range	ZIV	0.113179	0.1
1531	0.8	PNN = 0.1	FVE	ZIV	0.792297	0.8
1532	0.8	PNN = 0.1	PNN	ZIV	0.0818089	0.1
1533	0.8	PNN = 0.1	MAE	ZIV	1.68878	NA
1534	0.8	PNN = 0.1	MAE	LASSO	1.68703	NA
1535	0.8	PNN = 0.1	MAE	RIDGE	1.70097	NA
1536	0.8	PNN = 0.1	FVE coverage	ZIV	1	0.8
1537	0.8	PNN = 0.1	PNN coverage	ZIV	1	0.1
1538	0.8	PNN = 0.1	Sensitivity: 1.00*pi	ZIV	0.522727	NA
1539	0.8	PNN = 0.1	Sensitivity: 0.50*pi	ZIV	0.397727	NA
1540	0.8	PNN = 0.1	Sensitivity: 0.25*pi	ZIV	0.204545	NA
1541	0.8	PNN = 0.1	FDR: 1.00*pi	ZIV	0.522727	NA
1542	0.8	PNN = 0.1	FDR: 0.50*pi	ZIV	0.0277778	NA
1543	0.8	PNN = 0.1	FDR: 0.25*pi	ZIV	0	NA
1544	0.8	PNN = 0.1	FVE CI range	ZIV	0.02053	0.8
1545	0.8	PNN = 0.1	PNN CI range	ZIV	0.0942123	0.1
1546	0.8	PNN = 0.1	FVE	ZIV	0.784103	0.8
1547	0.8	PNN = 0.1	PNN	ZIV	0.0855187	0.1
1548	0.8	PNN = 0.1	MAE	ZIV	1.55351	NA
1549	0.8	PNN = 0.1	MAE	LASSO	1.55283	NA
1550	0.8	PNN = 0.1	MAE	RIDGE	1.56417	NA
1551	0.8	PNN = 0.1	FVE coverage	ZIV	0	0.8
1552	0.8	PNN = 0.1	PNN coverage	ZIV	1	0.1
1553	0.8	PNN = 0.1	Sensitivity: 1.00*pi	ZIV	0.534091	NA
1554	0.8	PNN = 0.1	Sensitivity: 0.50*pi	ZIV	0.375	NA
1555	0.8	PNN = 0.1	Sensitivity: 0.25*pi	ZIV	0.170455	NA
1556	0.8	PNN = 0.1	FDR: 1.00*pi	ZIV	0.534091	NA
1557	0.8	PNN = 0.1	FDR: 0.50*pi	ZIV	0.108108	NA
1558	0.8	PNN = 0.1	FDR: 0.25*pi	ZIV	0.166667	NA
1559	0.8	PNN = 0.1	FVE CI range	ZIV	0.015923	0.8
1560	0.8	PNN = 0.1	PNN CI range	ZIV	0.127028	0.1
1561	0.8	PNN = 0.1	FVE	ZIV	0.78812	0.8
1562	0.8	PNN = 0.1	PNN	ZIV	0.0905896	0.1
1563	0.8	PNN = 0.1	MAE	ZIV	1.38765	NA
1564	0.8	PNN = 0.1	MAE	LASSO	1.37797	NA
1565	0.8	PNN = 0.1	MAE	RIDGE	1.39644	NA
1566	0.8	PNN = 0.1	FVE coverage	ZIV	0	0.8
1567	0.8	PNN = 0.1	PNN coverage	ZIV	1	0.1
1568	0.8	PNN = 0.1	Sensitivity: 1.00*pi	ZIV	0.511364	NA
1569	0.8	PNN = 0.1	Sensitivity: 0.50*pi	ZIV	0.386364	NA
1570	0.8	PNN = 0.1	Sensitivity: 0.25*pi	ZIV	0.193182	NA
1571	0.8	PNN = 0.1	FDR: 1.00*pi	ZIV	0.511364	NA
1572	0.8	PNN = 0.1	FDR: 0.50*pi	ZIV	0.15	NA
1573	0.8	PNN = 0.1	FDR: 0.25*pi	ZIV	0.15	NA
1574	0.8	PNN = 0.1	FVE CI range	ZIV	0.0172815	0.8
1575	0.8	PNN = 0.1	PNN CI range	ZIV	0.10283	0.1
1576	0.8	PNN = 0.1	FVE	ZIV	0.801425	0.8
1577	0.8	PNN = 0.1	PNN	ZIV	0.0882795	0.1
1578	0.8	PNN = 0.1	MAE	ZIV	1.62538	NA
1579	0.8	PNN = 0.1	MAE	LASSO	1.62383	NA
1580	0.8	PNN = 0.1	MAE	RIDGE	1.61882	NA
1581	0.8	PNN = 0.1	FVE coverage	ZIV	1	0.8
1582	0.8	PNN = 0.1	PNN coverage	ZIV	1	0.1
1583	0.8	PNN = 0.1	Sensitivity: 1.00*pi	ZIV	0.590909	NA
1584	0.8	PNN = 0.1	Sensitivity: 0.50*pi	ZIV	0.409091	NA
1585	0.8	PNN = 0.1	Sensitivity: 0.25*pi	ZIV	0.204545	NA
1586	0.8	PNN = 0.1	FDR: 1.00*pi	ZIV	0.590909	NA
1587	0.8	PNN = 0.1	FDR: 0.50*pi	ZIV	0.0769231	NA
1588	0.8	PNN = 0.1	FDR: 0.25*pi	ZIV	0.0526316	NA
1589	0.8	PNN = 0.1	FVE CI range	ZIV	0.0177998	0.8
1590	0.8	PNN = 0.1	PNN CI range	ZIV	0.0808722	0.1
1591	0.8	PNN = 0.1	FVE	ZIV	0.760281	0.8
1592	0.8	PNN = 0.1	PNN	ZIV	0.0930665	0.1
1593	0.8	PNN = 0.1	MAE	ZIV	1.47016	NA
1594	0.8	PNN = 0.1	MAE	LASSO	1.46045	NA
1595	0.8	PNN = 0.1	MAE	RIDGE	1.48256	NA
1596	0.8	PNN = 0.1	FVE coverage	ZIV	0	0.8
1597	0.8	PNN = 0.1	PNN coverage	ZIV	1	0.1
1598	0.8	PNN = 0.1	Sensitivity: 1.00*pi	ZIV	0.568182	NA
1599	0.8	PNN = 0.1	Sensitivity: 0.50*pi	ZIV	0.431818	NA
1600	0.8	PNN = 0.1	Sensitivity: 0.25*pi	ZIV	0.227273	NA
1601	0.8	PNN = 0.1	FDR: 1.00*pi	ZIV	0.568182	NA
1602	0.8	PNN = 0.1	FDR: 0.50*pi	ZIV	0.0731707	NA
1603	0.8	PNN = 0.1	FDR: 0.25*pi	ZIV	0	NA
1604	0.8	PNN = 0.1	FVE CI range	ZIV	0.0190275	0.8
1605	0.8	PNN = 0.1	PNN CI range	ZIV	0.122602	0.1
1606	0.8	PNN = 0.1	FVE	ZIV	0.793823	0.8
1607	0.8	PNN = 0.1	PNN	ZIV	0.0909658	0.1
1608	0.8	PNN = 0.1	MAE	ZIV	1.47885	NA
1609	0.8	PNN = 0.1	MAE	LASSO	1.47721	NA
1610	0.8	PNN = 0.1	MAE	RIDGE	1.49467	NA
1611	0.8	PNN = 0.1	FVE coverage	ZIV	1	0.8
1612	0.8	PNN = 0.1	PNN coverage	ZIV	1	0.1
1613	0.8	PNN = 0.1	Sensitivity: 1.00*pi	ZIV	0.522727	NA
1614	0.8	PNN = 0.1	Sensitivity: 0.50*pi	ZIV	0.386364	NA
1615	0.8	PNN = 0.1	Sensitivity: 0.25*pi	ZIV	0.204545	NA
1616	0.8	PNN = 0.1	FDR: 1.00*pi	ZIV	0.522727	NA
1617	0.8	PNN = 0.1	FDR: 0.50*pi	ZIV	0.15	NA
1618	0.8	PNN = 0.1	FDR: 0.25*pi	ZIV	0.1	NA
1619	0.8	PNN = 0.1	FVE CI range	ZIV	0.0181247	0.8
1620	0.8	PNN = 0.1	PNN CI range	ZIV	0.107092	0.1
1621	0.8	PNN = 0.1	FVE	ZIV	0.785586	0.8
1622	0.8	PNN = 0.1	PNN	ZIV	0.0918204	0.1
1623	0.8	PNN = 0.1	MAE	ZIV	1.73804	NA
1624	0.8	PNN = 0.1	MAE	LASSO	1.72915	NA
1625	0.8	PNN = 0.1	MAE	RIDGE	1.74685	NA
1626	0.8	PNN = 0.1	FVE coverage	ZIV	0	0.8
1627	0.8	PNN = 0.1	PNN coverage	ZIV	1	0.1
1628	0.8	PNN = 0.1	Sensitivity: 1.00*pi	ZIV	0.556818	NA
1629	0.8	PNN = 0.1	Sensitivity: 0.50*pi	ZIV	0.431818	NA
1630	0.8	PNN = 0.1	Sensitivity: 0.25*pi	ZIV	0.204545	NA
1631	0.8	PNN = 0.1	FDR: 1.00*pi	ZIV	0.556818	NA
1632	0.8	PNN = 0.1	FDR: 0.50*pi	ZIV	0.05	NA
1633	0.8	PNN = 0.1	FDR: 0.25*pi	ZIV	0.1	NA
1634	0.8	PNN = 0.1	FVE CI range	ZIV	0.0174252	0.8
1635	0.8	PNN = 0.1	PNN CI range	ZIV	0.09383	0.1
1636	0.8	PNN = 0.1	FVE	ZIV	0.787271	0.8
1637	0.8	PNN = 0.1	PNN	ZIV	0.0810752	0.1
1638	0.8	PNN = 0.1	MAE	ZIV	1.74107	NA
1639	0.8	PNN = 0.1	MAE	LASSO	1.72263	NA
1640	0.8	PNN = 0.1	MAE	RIDGE	1.74847	NA
1641	0.8	PNN = 0.1	FVE coverage	ZIV	0	0.8
1642	0.8	PNN = 0.1	PNN coverage	ZIV	1	0.1
1643	0.8	PNN = 0.1	Sensitivity: 1.00*pi	ZIV	0.465909	NA
1644	0.8	PNN = 0.1	Sensitivity: 0.50*pi	ZIV	0.329545	NA
1645	0.8	PNN = 0.1	Sensitivity: 0.25*pi	ZIV	0.170455	NA
1646	0.8	PNN = 0.1	FDR: 1.00*pi	ZIV	0.465909	NA
1647	0.8	PNN = 0.1	FDR: 0.50*pi	ZIV	0.171429	NA
1648	0.8	PNN = 0.1	FDR: 0.25*pi	ZIV	0.117647	NA
1649	0.8	PNN = 0.1	FVE CI range	ZIV	0.0243697	0.8
1650	0.8	PNN = 0.1	PNN CI range	ZIV	0.126859	0.1
1651	0.8	PNN = 0.1	FVE	ZIV	0.798124	0.8
1652	0.8	PNN = 0.1	PNN	ZIV	0.0815424	0.1
1653	0.8	PNN = 0.1	MAE	ZIV	1.67552	NA
1654	0.8	PNN = 0.1	MAE	LASSO	1.67057	NA
1655	0.8	PNN = 0.1	MAE	RIDGE	1.69139	NA
1656	0.8	PNN = 0.1	FVE coverage	ZIV	1	0.8
1657	0.8	PNN = 0.1	PNN coverage	ZIV	1	0.1
1658	0.8	PNN = 0.1	Sensitivity: 1.00*pi	ZIV	0.556818	NA
1659	0.8	PNN = 0.1	Sensitivity: 0.50*pi	ZIV	0.375	NA
1660	0.8	PNN = 0.1	Sensitivity: 0.25*pi	ZIV	0.193182	NA
1661	0.8	PNN = 0.1	FDR: 1.00*pi	ZIV	0.556818	NA
1662	0.8	PNN = 0.1	FDR: 0.50*pi	ZIV	0.0833333	NA
1663	0.8	PNN = 0.1	FDR: 0.25*pi	ZIV	0.0555556	NA
1664	0.8	PNN = 0.1	FVE CI range	ZIV	0.0152378	0.8
1665	0.8	PNN = 0.1	PNN CI range	ZIV	0.0825338	0.1
1666	0.8	PNN = 0.1	FVE	ZIV	0.797971	0.8
1667	0.8	PNN = 0.1	PNN	ZIV	0.0777198	0.1
1668	0.8	PNN = 0.1	MAE	ZIV	1.63721	NA
1669	0.8	PNN = 0.1	MAE	LASSO	1.63056	NA
1670	0.8	PNN = 0.1	MAE	RIDGE	1.6418	NA
1671	0.8	PNN = 0.1	FVE coverage	ZIV	1	0.8
1672	0.8	PNN = 0.1	PNN coverage	ZIV	1	0.1
1673	0.8	PNN = 0.1	Sensitivity: 1.00*pi	ZIV	0.409091	NA
1674	0.8	PNN = 0.1	Sensitivity: 0.50*pi	ZIV	0.318182	NA
1675	0.8	PNN = 0.1	Sensitivity: 0.25*pi	ZIV	0.170455	NA
1676	0.8	PNN = 0.1	FDR: 1.00*pi	ZIV	0.409091	NA
1677	0.8	PNN = 0.1	FDR: 0.50*pi	ZIV	0.176471	NA
1678	0.8	PNN = 0.1	FDR: 0.25*pi	ZIV	0.117647	NA
1679	0.8	PNN = 0.1	FVE CI range	ZIV	0.0191657	0.8
1680	0.8	PNN = 0.1	PNN CI range	ZIV	0.0905707	0.1
1681	0.8	PNN = 0.1	FVE	ZIV	0.788266	0.8
1682	0.8	PNN = 0.1	PNN	ZIV	0.0905558	0.1
1683	0.8	PNN = 0.1	MAE	ZIV	1.57908	NA
1684	0.8	PNN = 0.1	MAE	LASSO	1.57237	NA
1685	0.8	PNN = 0.1	MAE	RIDGE	1.5849	NA
1686	0.8	PNN = 0.1	FVE coverage	ZIV	0	0.8
1687	0.8	PNN = 0.1	PNN coverage	ZIV	1	0.1
1688	0.8	PNN = 0.1	Sensitivity: 1.00*pi	ZIV	0.534091	NA
1689	0.8	PNN = 0.1	Sensitivity: 0.50*pi	ZIV	0.397727	NA
1690	0.8	PNN = 0.1	Sensitivity: 0.25*pi	ZIV	0.215909	NA
1691	0.8	PNN = 0.1	FDR: 1.00*pi	ZIV	0.534091	NA
1692	0.8	PNN = 0.1	FDR: 0.50*pi	ZIV	0.125	NA
1693	0.8	PNN = 0.1	FDR: 0.25*pi	ZIV	0.05	NA
1694	0.8	PNN = 0.1	FVE CI range	ZIV	0.0203366	0.8
1695	0.8	PNN = 0.1	PNN CI range	ZIV	0.089588	0.1
1696	0.8	PNN = 0.1	FVE	ZIV	0.793162	0.8
1697	0.8	PNN = 0.1	PNN	ZIV	0.0847151	0.1
1698	0.8	PNN = 0.1	MAE	ZIV	2.01008	NA
1699	0.8	PNN = 0.1	MAE	LASSO	2.00547	NA
1700	0.8	PNN = 0.1	MAE	RIDGE	2.02479	NA
1701	0.8	PNN = 0.1	FVE coverage	ZIV	1	0.8
1702	0.8	PNN = 0.1	PNN coverage	ZIV	1	0.1
1703	0.8	PNN = 0.1	Sensitivity: 1.00*pi	ZIV	0.5	NA
1704	0.8	PNN = 0.1	Sensitivity: 0.50*pi	ZIV	0.375	NA
1705	0.8	PNN = 0.1	Sensitivity: 0.25*pi	ZIV	0.204545	NA
1706	0.8	PNN = 0.1	FDR: 1.00*pi	ZIV	0.5	NA
1707	0.8	PNN = 0.1	FDR: 0.50*pi	ZIV	0.108108	NA
1708	0.8	PNN = 0.1	FDR: 0.25*pi	ZIV	0	NA
1709	0.8	PNN = 0.1	FVE CI range	ZIV	0.0261834	0.8
1710	0.8	PNN = 0.1	PNN CI range	ZIV	0.129768	0.1
1711	0.8	PNN = 0.1	FVE	ZIV	0.794343	0.8
1712	0.8	PNN = 0.1	PNN	ZIV	0.0962881	0.1
1713	0.8	PNN = 0.1	MAE	ZIV	2.12439	NA
1714	0.8	PNN = 0.1	MAE	LASSO	2.11623	NA
1715	0.8	PNN = 0.1	MAE	RIDGE	2.12935	NA
1716	0.8	PNN = 0.1	FVE coverage	ZIV	1	0.8
1717	0.8	PNN = 0.1	PNN coverage	ZIV	1	0.1
1718	0.8	PNN = 0.1	Sensitivity: 1.00*pi	ZIV	0.522727	NA
1719	0.8	PNN = 0.1	Sensitivity: 0.50*pi	ZIV	0.375	NA
1720	0.8	PNN = 0.1	Sensitivity: 0.25*pi	ZIV	0.204545	NA
1721	0.8	PNN = 0.1	FDR: 1.00*pi	ZIV	0.522727	NA
1722	0.8	PNN = 0.1	FDR: 0.50*pi	ZIV	0.214286	NA
1723	0.8	PNN = 0.1	FDR: 0.25*pi	ZIV	0.142857	NA
1724	0.8	PNN = 0.1	FVE CI range	ZIV	0.0259957	0.8
1725	0.8	PNN = 0.1	PNN CI range	ZIV	0.140721	0.1
1726	0.8	PNN = 0.1	FVE	ZIV	0.790501	0.8
1727	0.8	PNN = 0.1	PNN	ZIV	0.0857668	0.1
1728	0.8	PNN = 0.1	MAE	ZIV	1.40019	NA
1729	0.8	PNN = 0.1	MAE	LASSO	1.39276	NA
1730	0.8	PNN = 0.1	MAE	RIDGE	1.4084	NA
1731	0.8	PNN = 0.1	FVE coverage	ZIV	0	0.8
1732	0.8	PNN = 0.1	PNN coverage	ZIV	1	0.1
1733	0.8	PNN = 0.1	Sensitivity: 1.00*pi	ZIV	0.477273	NA
1734	0.8	PNN = 0.1	Sensitivity: 0.50*pi	ZIV	0.329545	NA
1735	0.8	PNN = 0.1	Sensitivity: 0.25*pi	ZIV	0.181818	NA
1736	0.8	PNN = 0.1	FDR: 1.00*pi	ZIV	0.477273	NA
1737	0.8	PNN = 0.1	FDR: 0.50*pi	ZIV	0.216216	NA
1738	0.8	PNN = 0.1	FDR: 0.25*pi	ZIV	0.111111	NA
1739	0.8	PNN = 0.1	FVE CI range	ZIV	0.0182677	0.8
1740	0.8	PNN = 0.1	PNN CI range	ZIV	0.0895215	0.1
1741	0.8	PNN = 0.1	FVE	ZIV	0.799207	0.8
1742	0.8	PNN = 0.1	PNN	ZIV	0.0894106	0.1
1743	0.8	PNN = 0.1	MAE	ZIV	1.7278	NA
1744	0.8	PNN = 0.1	MAE	LASSO	1.72149	NA
1745	0.8	PNN = 0.1	MAE	RIDGE	1.7319	NA
1746	0.8	PNN = 0.1	FVE coverage	ZIV	1	0.8
1747	0.8	PNN = 0.1	PNN coverage	ZIV	1	0.1
1748	0.8	PNN = 0.1	Sensitivity: 1.00*pi	ZIV	0.534091	NA
1749	0.8	PNN = 0.1	Sensitivity: 0.50*pi	ZIV	0.409091	NA
1750	0.8	PNN = 0.1	Sensitivity: 0.25*pi	ZIV	0.204545	NA
1751	0.8	PNN = 0.1	FDR: 1.00*pi	ZIV	0.534091	NA
1752	0.8	PNN = 0.1	FDR: 0.50*pi	ZIV	0.0769231	NA
1753	0.8	PNN = 0.1	FDR: 0.25*pi	ZIV	0.0526316	NA
1754	0.8	PNN = 0.1	FVE CI range	ZIV	0.0168602	0.8
1755	0.8	PNN = 0.1	PNN CI range	ZIV	0.116724	0.1
1756	0.8	PNN = 0.1	FVE	ZIV	0.787177	0.8
1757	0.8	PNN = 0.1	PNN	ZIV	0.0897776	0.1
1758	0.8	PNN = 0.1	MAE	ZIV	1.89257	NA
1759	0.8	PNN = 0.1	MAE	LASSO	1.87999	NA
1760	0.8	PNN = 0.1	MAE	RIDGE	1.90959	NA
1761	0.8	PNN = 0.1	FVE coverage	ZIV	0	0.8
1762	0.8	PNN = 0.1	PNN coverage	ZIV	1	0.1
1763	0.8	PNN = 0.1	Sensitivity: 1.00*pi	ZIV	0.511364	NA
1764	0.8	PNN = 0.1	Sensitivity: 0.50*pi	ZIV	0.375	NA
1765	0.8	PNN = 0.1	Sensitivity: 0.25*pi	ZIV	0.181818	NA
1766	0.8	PNN = 0.1	FDR: 1.00*pi	ZIV	0.511364	NA
1767	0.8	PNN = 0.1	FDR: 0.50*pi	ZIV	0.153846	NA
1768	0.8	PNN = 0.1	FDR: 0.25*pi	ZIV	0.157895	NA
1769	0.8	PNN = 0.1	FVE CI range	ZIV	0.018875	0.8
1770	0.8	PNN = 0.1	PNN CI range	ZIV	0.106103	0.1
1771	0.8	PNN = 0.1	FVE	ZIV	0.792146	0.8
1772	0.8	PNN = 0.1	PNN	ZIV	0.0779683	0.1
1773	0.8	PNN = 0.1	MAE	ZIV	2.17868	NA
1774	0.8	PNN = 0.1	MAE	LASSO	2.16924	NA
1775	0.8	PNN = 0.1	MAE	RIDGE	2.2023	NA
1776	0.8	PNN = 0.1	FVE coverage	ZIV	1	0.8
1777	0.8	PNN = 0.1	PNN coverage	ZIV	1	0.1
1778	0.8	PNN = 0.1	Sensitivity: 1.00*pi	ZIV	0.465909	NA
1779	0.8	PNN = 0.1	Sensitivity: 0.50*pi	ZIV	0.363636	NA
1780	0.8	PNN = 0.1	Sensitivity: 0.25*pi	ZIV	0.181818	NA
1781	0.8	PNN = 0.1	FDR: 1.00*pi	ZIV	0.465909	NA
1782	0.8	PNN = 0.1	FDR: 0.50*pi	ZIV	0.0588235	NA
1783	0.8	PNN = 0.1	FDR: 0.25*pi	ZIV	0.0588235	NA
1784	0.8	PNN = 0.1	FVE CI range	ZIV	0.0216856	0.8
1785	0.8	PNN = 0.1	PNN CI range	ZIV	0.123737	0.1
1786	0.8	PNN = 0.1	FVE	ZIV	0.79736	0.8
1787	0.8	PNN = 0.1	PNN	ZIV	0.0806213	0.1
1788	0.8	PNN = 0.1	MAE	ZIV	2.00364	NA
1789	0.8	PNN = 0.1	MAE	LASSO	2.0013	NA
1790	0.8	PNN = 0.1	MAE	RIDGE	2.02945	NA
1791	0.8	PNN = 0.1	FVE coverage	ZIV	1	0.8
1792	0.8	PNN = 0.1	PNN coverage	ZIV	1	0.1
1793	0.8	PNN = 0.1	Sensitivity: 1.00*pi	ZIV	0.534091	NA
1794	0.8	PNN = 0.1	Sensitivity: 0.50*pi	ZIV	0.375	NA
1795	0.8	PNN = 0.1	Sensitivity: 0.25*pi	ZIV	0.181818	NA
1796	0.8	PNN = 0.1	FDR: 1.00*pi	ZIV	0.534091	NA
1797	0.8	PNN = 0.1	FDR: 0.50*pi	ZIV	0.0571429	NA
1798	0.8	PNN = 0.1	FDR: 0.25*pi	ZIV	0.0588235	NA
1799	0.8	PNN = 0.1	FVE CI range	ZIV	0.0208222	0.8
1800	0.8	PNN = 0.1	PNN CI range	ZIV	0.105177	0.1
1801	0.8	PNN = 0.1	FVE	ZIV	0.797547	0.8
1802	0.8	PNN = 0.1	PNN	ZIV	0.0813606	0.1
1803	0.8	PNN = 0.1	MAE	ZIV	2.21713	NA
1804	0.8	PNN = 0.1	MAE	LASSO	2.206	NA
1805	0.8	PNN = 0.1	MAE	RIDGE	2.23398	NA
1806	0.8	PNN = 0.1	FVE coverage	ZIV	1	0.8
1807	0.8	PNN = 0.1	PNN coverage	ZIV	1	0.1
1808	0.8	PNN = 0.1	Sensitivity: 1.00*pi	ZIV	0.511364	NA
1809	0.8	PNN = 0.1	Sensitivity: 0.50*pi	ZIV	0.397727	NA
1810	0.8	PNN = 0.1	Sensitivity: 0.25*pi	ZIV	0.204545	NA
1811	0.8	PNN = 0.1	FDR: 1.00*pi	ZIV	0.511364	NA
1812	0.8	PNN = 0.1	FDR: 0.50*pi	ZIV	0.0277778	NA
1813	0.8	PNN = 0.1	FDR: 0.25*pi	ZIV	0	NA
1814	0.8	PNN = 0.1	FVE CI range	ZIV	0.0203807	0.8
1815	0.8	PNN = 0.1	PNN CI range	ZIV	0.141728	0.1
1816	0.8	PNN = 0.1	FVE	ZIV	0.781165	0.8
1817	0.8	PNN = 0.1	PNN	ZIV	0.0859577	0.1
1818	0.8	PNN = 0.1	MAE	ZIV	1.97105	NA
1819	0.8	PNN = 0.1	MAE	LASSO	1.95616	NA
1820	0.8	PNN = 0.1	MAE	RIDGE	1.97592	NA
1821	0.8	PNN = 0.1	FVE coverage	ZIV	0	0.8
1822	0.8	PNN = 0.1	PNN coverage	ZIV	1	0.1
1823	0.8	PNN = 0.1	Sensitivity: 1.00*pi	ZIV	0.443182	NA
1824	0.8	PNN = 0.1	Sensitivity: 0.50*pi	ZIV	0.352273	NA
1825	0.8	PNN = 0.1	Sensitivity: 0.25*pi	ZIV	0.181818	NA
1826	0.8	PNN = 0.1	FDR: 1.00*pi	ZIV	0.443182	NA
1827	0.8	PNN = 0.1	FDR: 0.50*pi	ZIV	0.184211	NA
1828	0.8	PNN = 0.1	FDR: 0.25*pi	ZIV	0.157895	NA
1829	0.8	PNN = 0.1	FVE CI range	ZIV	0.0230637	0.8
1830	0.8	PNN = 0.1	PNN CI range	ZIV	0.130467	0.1
1831	0.8	PNN = 0.1	FVE	ZIV	0.79282	0.8
1832	0.8	PNN = 0.1	PNN	ZIV	0.0904468	0.1
1833	0.8	PNN = 0.1	MAE	ZIV	2.04562	NA
1834	0.8	PNN = 0.1	MAE	LASSO	2.03333	NA
1835	0.8	PNN = 0.1	MAE	RIDGE	2.06514	NA
1836	0.8	PNN = 0.1	FVE coverage	ZIV	1	0.8
1837	0.8	PNN = 0.1	PNN coverage	ZIV	1	0.1
1838	0.8	PNN = 0.1	Sensitivity: 1.00*pi	ZIV	0.534091	NA
1839	0.8	PNN = 0.1	Sensitivity: 0.50*pi	ZIV	0.409091	NA
1840	0.8	PNN = 0.1	Sensitivity: 0.25*pi	ZIV	0.227273	NA
1841	0.8	PNN = 0.1	FDR: 1.00*pi	ZIV	0.534091	NA
1842	0.8	PNN = 0.1	FDR: 0.50*pi	ZIV	0.1	NA
1843	0.8	PNN = 0.1	FDR: 0.25*pi	ZIV	0	NA
1844	0.8	PNN = 0.1	FVE CI range	ZIV	0.025291	0.8
1845	0.8	PNN = 0.1	PNN CI range	ZIV	0.118629	0.1
1846	0.8	PNN = 0.1	FVE	ZIV	0.780544	0.8
1847	0.8	PNN = 0.1	PNN	ZIV	0.0743863	0.1
1848	0.8	PNN = 0.1	MAE	ZIV	1.77559	NA
1849	0.8	PNN = 0.1	MAE	LASSO	1.75771	NA
1850	0.8	PNN = 0.1	MAE	RIDGE	1.76585	NA
1851	0.8	PNN = 0.1	FVE coverage	ZIV	0	0.8
1852	0.8	PNN = 0.1	PNN coverage	ZIV	1	0.1
1853	0.8	PNN = 0.1	Sensitivity: 1.00*pi	ZIV	0.443182	NA
1854	0.8	PNN = 0.1	Sensitivity: 0.50*pi	ZIV	0.306818	NA
1855	0.8	PNN = 0.1	Sensitivity: 0.25*pi	ZIV	0.147727	NA
1856	0.8	PNN = 0.1	FDR: 1.00*pi	ZIV	0.443182	NA
1857	0.8	PNN = 0.1	FDR: 0.50*pi	ZIV	0.15625	NA
1858	0.8	PNN = 0.1	FDR: 0.25*pi	ZIV	0.1875	NA
1859	0.8	PNN = 0.1	FVE CI range	ZIV	0.021696	0.8
1860	0.8	PNN = 0.1	PNN CI range	ZIV	0.0885687	0.1
1861	0.8	PNN = 0.1	FVE	ZIV	0.794925	0.8
1862	0.8	PNN = 0.1	PNN	ZIV	0.0888388	0.1
1863	0.8	PNN = 0.1	MAE	ZIV	1.7187	NA
1864	0.8	PNN = 0.1	MAE	LASSO	1.72109	NA
1865	0.8	PNN = 0.1	MAE	RIDGE	1.75256	NA
1866	0.8	PNN = 0.1	FVE coverage	ZIV	1	0.8
1867	0.8	PNN = 0.1	PNN coverage	ZIV	1	0.1
1868	0.8	PNN = 0.1	Sensitivity: 1.00*pi	ZIV	0.534091	NA
1869	0.8	PNN = 0.1	Sensitivity: 0.50*pi	ZIV	0.386364	NA
1870	0.8	PNN = 0.1	Sensitivity: 0.25*pi	ZIV	0.204545	NA
1871	0.8	PNN = 0.1	FDR: 1.00*pi	ZIV	0.534091	NA
1872	0.8	PNN = 0.1	FDR: 0.50*pi	ZIV	0.128205	NA
1873	0.8	PNN = 0.1	FDR: 0.25*pi	ZIV	0.0526316	NA
1874	0.8	PNN = 0.1	FVE CI range	ZIV	0.0171742	0.8
1875	0.8	PNN = 0.1	PNN CI range	ZIV	0.0997882	0.1
1876	0.8	PNN = 0.1	FVE	ZIV	0.790534	0.8
1877	0.8	PNN = 0.1	PNN	ZIV	0.0879901	0.1
1878	0.8	PNN = 0.1	MAE	ZIV	1.81221	NA
1879	0.8	PNN = 0.1	MAE	LASSO	1.81381	NA
1880	0.8	PNN = 0.1	MAE	RIDGE	1.84603	NA
1881	0.8	PNN = 0.1	FVE coverage	ZIV	1	0.8
1882	0.8	PNN = 0.1	PNN coverage	ZIV	1	0.1
1883	0.8	PNN = 0.1	Sensitivity: 1.00*pi	ZIV	0.545455	NA
1884	0.8	PNN = 0.1	Sensitivity: 0.50*pi	ZIV	0.397727	NA
1885	0.8	PNN = 0.1	Sensitivity: 0.25*pi	ZIV	0.193182	NA
1886	0.8	PNN = 0.1	FDR: 1.00*pi	ZIV	0.545455	NA
1887	0.8	PNN = 0.1	FDR: 0.50*pi	ZIV	0.0789474	NA
1888	0.8	PNN = 0.1	FDR: 0.25*pi	ZIV	0.105263	NA
1889	0.8	PNN = 0.1	FVE CI range	ZIV	0.0199151	0.8
1890	0.8	PNN = 0.1	PNN CI range	ZIV	0.119616	0.1
1891	0.8	PNN = 0.1	FVE	ZIV	0.79805	0.8
1892	0.8	PNN = 0.1	PNN	ZIV	0.0944432	0.1
1893	0.8	PNN = 0.1	MAE	ZIV	1.90048	NA
1894	0.8	PNN = 0.1	MAE	LASSO	1.89274	NA
1895	0.8	PNN = 0.1	MAE	RIDGE	1.8941	NA
1896	0.8	PNN = 0.1	FVE coverage	ZIV	1	0.8
1897	0.8	PNN = 0.1	PNN coverage	ZIV	1	0.1
1898	0.8	PNN = 0.1	Sensitivity: 1.00*pi	ZIV	0.488636	NA
1899	0.8	PNN = 0.1	Sensitivity: 0.50*pi	ZIV	0.352273	NA
1900	0.8	PNN = 0.1	Sensitivity: 0.25*pi	ZIV	0.193182	NA
1901	0.8	PNN = 0.1	FDR: 1.00*pi	ZIV	0.488636	NA
1902	0.8	PNN = 0.1	FDR: 0.50*pi	ZIV	0.243902	NA
1903	0.8	PNN = 0.1	FDR: 0.25*pi	ZIV	0.15	NA
1904	0.8	PNN = 0.1	FVE CI range	ZIV	0.0241017	0.8
1905	0.8	PNN = 0.1	PNN CI range	ZIV	0.111367	0.1
1906	0.8	PNN = 0.1	FVE	ZIV	0.795496	0.8
1907	0.8	PNN = 0.1	PNN	ZIV	0.0857804	0.1
1908	0.8	PNN = 0.1	MAE	ZIV	1.56407	NA
1909	0.8	PNN = 0.1	MAE	LASSO	1.56409	NA
1910	0.8	PNN = 0.1	MAE	RIDGE	1.58001	NA
1911	0.8	PNN = 0.1	FVE coverage	ZIV	1	0.8
1912	0.8	PNN = 0.1	PNN coverage	ZIV	1	0.1
1913	0.8	PNN = 0.1	Sensitivity: 1.00*pi	ZIV	0.545455	NA
1914	0.8	PNN = 0.1	Sensitivity: 0.50*pi	ZIV	0.397727	NA
1915	0.8	PNN = 0.1	Sensitivity: 0.25*pi	ZIV	0.193182	NA
1916	0.8	PNN = 0.1	FDR: 1.00*pi	ZIV	0.545455	NA
1917	0.8	PNN = 0.1	FDR: 0.50*pi	ZIV	0.0540541	NA
1918	0.8	PNN = 0.1	FDR: 0.25*pi	ZIV	0.0555556	NA
1919	0.8	PNN = 0.1	FVE CI range	ZIV	0.0168699	0.8
1920	0.8	PNN = 0.1	PNN CI range	ZIV	0.0965368	0.1
1921	0.8	PNN = 0.1	FVE	ZIV	0.79314	0.8
1922	0.8	PNN = 0.1	PNN	ZIV	0.0903528	0.1
1923	0.8	PNN = 0.1	MAE	ZIV	1.51318	NA
1924	0.8	PNN = 0.1	MAE	LASSO	1.51091	NA
1925	0.8	PNN = 0.1	MAE	RIDGE	1.5305	NA
1926	0.8	PNN = 0.1	FVE coverage	ZIV	1	0.8
1927	0.8	PNN = 0.1	PNN coverage	ZIV	1	0.1
1928	0.8	PNN = 0.1	Sensitivity: 1.00*pi	ZIV	0.556818	NA
1929	0.8	PNN = 0.1	Sensitivity: 0.50*pi	ZIV	0.386364	NA
1930	0.8	PNN = 0.1	Sensitivity: 0.25*pi	ZIV	0.193182	NA
1931	0.8	PNN = 0.1	FDR: 1.00*pi	ZIV	0.556818	NA
1932	0.8	PNN = 0.1	FDR: 0.50*pi	ZIV	0.128205	NA
1933	0.8	PNN = 0.1	FDR: 0.25*pi	ZIV	0.105263	NA
1934	0.8	PNN = 0.1	FVE CI range	ZIV	0.0202866	0.8
1935	0.8	PNN = 0.1	PNN CI range	ZIV	0.0870733	0.1
1936	0.8	PNN = 0.1	FVE	ZIV	0.790798	0.8
1937	0.8	PNN = 0.1	PNN	ZIV	0.089574	0.1
1938	0.8	PNN = 0.1	MAE	ZIV	1.78579	NA
1939	0.8	PNN = 0.1	MAE	LASSO	1.77289	NA
1940	0.8	PNN = 0.1	MAE	RIDGE	1.78745	NA
1941	0.8	PNN = 0.1	FVE coverage	ZIV	1	0.8
1942	0.8	PNN = 0.1	PNN coverage	ZIV	1	0.1
1943	0.8	PNN = 0.1	Sensitivity: 1.00*pi	ZIV	0.522727	NA
1944	0.8	PNN = 0.1	Sensitivity: 0.50*pi	ZIV	0.386364	NA
1945	0.8	PNN = 0.1	Sensitivity: 0.25*pi	ZIV	0.204545	NA
1946	0.8	PNN = 0.1	FDR: 1.00*pi	ZIV	0.522727	NA
1947	0.8	PNN = 0.1	FDR: 0.50*pi	ZIV	0.128205	NA
1948	0.8	PNN = 0.1	FDR: 0.25*pi	ZIV	0.0526316	NA
1949	0.8	PNN = 0.1	FVE CI range	ZIV	0.0214381	0.8
1950	0.8	PNN = 0.1	PNN CI range	ZIV	0.10583	0.1
1951	0.8	PNN = 0.1	FVE	ZIV	0.801501	0.8
1952	0.8	PNN = 0.1	PNN	ZIV	0.08446	0.1
1953	0.8	PNN = 0.1	MAE	ZIV	1.49563	NA
1954	0.8	PNN = 0.1	MAE	LASSO	1.4949	NA
1955	0.8	PNN = 0.1	MAE	RIDGE	1.50431	NA
1956	0.8	PNN = 0.1	FVE coverage	ZIV	1	0.8
1957	0.8	PNN = 0.1	PNN coverage	ZIV	1	0.1
1958	0.8	PNN = 0.1	Sensitivity: 1.00*pi	ZIV	0.568182	NA
1959	0.8	PNN = 0.1	Sensitivity: 0.50*pi	ZIV	0.386364	NA
1960	0.8	PNN = 0.1	Sensitivity: 0.25*pi	ZIV	0.181818	NA
1961	0.8	PNN = 0.1	FDR: 1.00*pi	ZIV	0.568182	NA
1962	0.8	PNN = 0.1	FDR: 0.50*pi	ZIV	0.0810811	NA
1963	0.8	PNN = 0.1	FDR: 0.25*pi	ZIV	0.111111	NA
1964	0.8	PNN = 0.1	FVE CI range	ZIV	0.014834	0.8
1965	0.8	PNN = 0.1	PNN CI range	ZIV	0.104127	0.1
1966	0.8	PNN = 0.1	FVE	ZIV	0.791361	0.8
1967	0.8	PNN = 0.1	PNN	ZIV	0.0819057	0.1
1968	0.8	PNN = 0.1	MAE	ZIV	1.82749	NA
1969	0.8	PNN = 0.1	MAE	LASSO	1.81882	NA
1970	0.8	PNN = 0.1	MAE	RIDGE	1.8352	NA
1971	0.8	PNN = 0.1	FVE coverage	ZIV	1	0.8
1972	0.8	PNN = 0.1	PNN coverage	ZIV	1	0.1
1973	0.8	PNN = 0.1	Sensitivity: 1.00*pi	ZIV	0.511364	NA
1974	0.8	PNN = 0.1	Sensitivity: 0.50*pi	ZIV	0.363636	NA
1975	0.8	PNN = 0.1	Sensitivity: 0.25*pi	ZIV	0.193182	NA
1976	0.8	PNN = 0.1	FDR: 1.00*pi	ZIV	0.511364	NA
1977	0.8	PNN = 0.1	FDR: 0.50*pi	ZIV	0.111111	NA
1978	0.8	PNN = 0.1	FDR: 0.25*pi	ZIV	0.0555556	NA
1979	0.8	PNN = 0.1	FVE CI range	ZIV	0.0206166	0.8
1980	0.8	PNN = 0.1	PNN CI range	ZIV	0.130105	0.1
1981	0.8	PNN = 0.1	FVE	ZIV	0.79026	0.8
1982	0.8	PNN = 0.1	PNN	ZIV	0.0786236	0.1
1983	0.8	PNN = 0.1	MAE	ZIV	1.99742	NA
1984	0.8	PNN = 0.1	MAE	LASSO	1.99819	NA
1985	0.8	PNN = 0.1	MAE	RIDGE	2.02093	NA
1986	0.8	PNN = 0.1	FVE coverage	ZIV	1	0.8
1987	0.8	PNN = 0.1	PNN coverage	ZIV	1	0.1
1988	0.8	PNN = 0.1	Sensitivity: 1.00*pi	ZIV	0.454545	NA
1989	0.8	PNN = 0.1	Sensitivity: 0.50*pi	ZIV	0.329545	NA
1990	0.8	PNN = 0.1	Sensitivity: 0.25*pi	ZIV	0.181818	NA
1991	0.8	PNN = 0.1	FDR: 1.00*pi	ZIV	0.454545	NA
1992	0.8	PNN = 0.1	FDR: 0.50*pi	ZIV	0.147059	NA
1993	0.8	PNN = 0.1	FDR: 0.25*pi	ZIV	0.0588235	NA
1994	0.8	PNN = 0.1	FVE CI range	ZIV	0.0232944	0.8
1995	0.8	PNN = 0.1	PNN CI range	ZIV	0.117499	0.1
1996	0.8	PNN = 0.1	FVE	ZIV	0.784146	0.8
1997	0.8	PNN = 0.1	PNN	ZIV	0.0736473	0.1
1998	0.8	PNN = 0.1	MAE	ZIV	1.91052	NA
1999	0.8	PNN = 0.1	MAE	LASSO	1.89969	NA
[truncated: 70,001 more rows]

## Sheet: Supplementary_Data_4
	outcome	modality	var_name	pi	beta_mu
0	cbcl_scr_dsm5_depress_t	rsmri_list	rsfmri_cor_network.gordon_auditory_network.gordon_auditory	0.025541	-0.222058
1	cbcl_scr_dsm5_depress_t	rsmri_list	rsfmri_cor_network.gordon_auditory_network.gordon_cingulooperc	0.00263031	0.0744499
2	cbcl_scr_dsm5_depress_t	rsmri_list	rsfmri_cor_network.gordon_auditory_network.gordon_cinguloparietal	0.123455	0.33901
3	cbcl_scr_dsm5_depress_t	rsmri_list	rsfmri_cor_network.gordon_auditory_network.gordon_default	0.00708341	-0.183368
4	cbcl_scr_dsm5_depress_t	rsmri_list	rsfmri_cor_network.gordon_auditory_network.gordon_dorsalattn	0.00271767	0.0123953
5	cbcl_scr_dsm5_depress_t	rsmri_list	rsfmri_cor_network.gordon_auditory_network.gordon_frontoparietal	0.0127283	-0.220111
6	cbcl_scr_dsm5_depress_t	rsmri_list	rsfmri_cor_network.gordon_auditory_network.gordon_none	0.0144275	-0.202283
7	cbcl_scr_dsm5_depress_t	rsmri_list	rsfmri_cor_network.gordon_auditory_network.gordon_retrosplenialtemporal	0.00656717	0.16315
8	cbcl_scr_dsm5_depress_t	rsmri_list	rsfmri_cor_network.gordon_auditory_network.gordon_smhand	0.00607525	-0.119443
9	cbcl_scr_dsm5_depress_t	rsmri_list	rsfmri_cor_network.gordon_auditory_network.gordon_smmouth	0.00422937	-0.138197
10	cbcl_scr_dsm5_depress_t	rsmri_list	rsfmri_cor_network.gordon_auditory_network.gordon_salience	0.0132018	0.184644
11	cbcl_scr_dsm5_depress_t	rsmri_list	rsfmri_cor_network.gordon_auditory_network.gordon_ventralattn	0.00388191	-0.0428206
12	cbcl_scr_dsm5_depress_t	rsmri_list	rsfmri_cor_network.gordon_auditory_network.gordon_visual	0.0105802	0.200021
13	cbcl_scr_dsm5_depress_t	rsmri_list	rsfmri_cor_network.gordon_cingulooperc_network.gordon_auditory	0.00239092	0.0788481
14	cbcl_scr_dsm5_depress_t	rsmri_list	rsfmri_cor_network.gordon_cingulooperc_network.gordon_cingulooperc	0.00946125	-0.12698
15	cbcl_scr_dsm5_depress_t	rsmri_list	rsfmri_cor_network.gordon_cingulooperc_network.gordon_cinguloparietal	0.00696798	0.144363
16	cbcl_scr_dsm5_depress_t	rsmri_list	rsfmri_cor_network.gordon_cingulooperc_network.gordon_default	0.0354307	0.260558
17	cbcl_scr_dsm5_depress_t	rsmri_list	rsfmri_cor_network.gordon_cingulooperc_network.gordon_dorsalattn	0.00564913	-0.118704
18	cbcl_scr_dsm5_depress_t	rsmri_list	rsfmri_cor_network.gordon_cingulooperc_network.gordon_frontoparietal	0.00333163	-0.0899452
19	cbcl_scr_dsm5_depress_t	rsmri_list	rsfmri_cor_network.gordon_cingulooperc_network.gordon_none	0.00290477	0.0477132
20	cbcl_scr_dsm5_depress_t	rsmri_list	rsfmri_cor_network.gordon_cingulooperc_network.gordon_retrosplenialtemporal	0.00631985	0.144331
21	cbcl_scr_dsm5_depress_t	rsmri_list	rsfmri_cor_network.gordon_cingulooperc_network.gordon_smhand	0.0852887	0.311779
22	cbcl_scr_dsm5_depress_t	rsmri_list	rsfmri_cor_network.gordon_cingulooperc_network.gordon_smmouth	0.00652783	0.131061
23	cbcl_scr_dsm5_depress_t	rsmri_list	rsfmri_cor_network.gordon_cingulooperc_network.gordon_salience	0.00360428	0.0332747
24	cbcl_scr_dsm5_depress_t	rsmri_list	rsfmri_cor_network.gordon_cingulooperc_network.gordon_ventralattn	0.00336991	-0.0518878
25	cbcl_scr_dsm5_depress_t	rsmri_list	rsfmri_cor_network.gordon_cingulooperc_network.gordon_visual	0.00673297	-0.098302
26	cbcl_scr_dsm5_depress_t	rsmri_list	rsfmri_cor_network.gordon_cinguloparietal_network.gordon_auditory	0.124503	0.337749
27	cbcl_scr_dsm5_depress_t	rsmri_list	rsfmri_cor_network.gordon_cinguloparietal_network.gordon_cingulooperc	0.00273795	0.142572
28	cbcl_scr_dsm5_depress_t	rsmri_list	rsfmri_cor_network.gordon_cinguloparietal_network.gordon_cinguloparietal	0.00224675	-0.115815
29	cbcl_scr_dsm5_depress_t	rsmri_list	rsfmri_cor_network.gordon_cinguloparietal_network.gordon_default	0.00360612	0.0505366
30	cbcl_scr_dsm5_depress_t	rsmri_list	rsfmri_cor_network.gordon_cinguloparietal_network.gordon_dorsalattn	0.00283676	-0.0155404
31	cbcl_scr_dsm5_depress_t	rsmri_list	rsfmri_cor_network.gordon_cinguloparietal_network.gordon_frontoparietal	0.00313301	0.0245085
32	cbcl_scr_dsm5_depress_t	rsmri_list	rsfmri_cor_network.gordon_cinguloparietal_network.gordon_none	0.0767249	-0.305273
33	cbcl_scr_dsm5_depress_t	rsmri_list	rsfmri_cor_network.gordon_cinguloparietal_network.gordon_retrosplenialtemporal	0.0049966	-0.138545
34	cbcl_scr_dsm5_depress_t	rsmri_list	rsfmri_cor_network.gordon_cinguloparietal_network.gordon_smhand	0.0943247	0.32238
35	cbcl_scr_dsm5_depress_t	rsmri_list	rsfmri_cor_network.gordon_cinguloparietal_network.gordon_smmouth	0.00473237	0.0444973
36	cbcl_scr_dsm5_depress_t	rsmri_list	rsfmri_cor_network.gordon_cinguloparietal_network.gordon_salience	0.0228743	0.221033
37	cbcl_scr_dsm5_depress_t	rsmri_list	rsfmri_cor_network.gordon_cinguloparietal_network.gordon_ventralattn	0.00119725	-0.122091
38	cbcl_scr_dsm5_depress_t	rsmri_list	rsfmri_cor_network.gordon_cinguloparietal_network.gordon_visual	0.00399445	0.0552406
39	cbcl_scr_dsm5_depress_t	rsmri_list	rsfmri_cor_network.gordon_default_network.gordon_auditory	0.00888231	-0.184617
40	cbcl_scr_dsm5_depress_t	rsmri_list	rsfmri_cor_network.gordon_default_network.gordon_cingulooperc	0.0347706	0.260066
41	cbcl_scr_dsm5_depress_t	rsmri_list	rsfmri_cor_network.gordon_default_network.gordon_cinguloparietal	0.00249032	0.0500968
42	cbcl_scr_dsm5_depress_t	rsmri_list	rsfmri_cor_network.gordon_default_network.gordon_default	0.0578867	-0.295045
43	cbcl_scr_dsm5_depress_t	rsmri_list	rsfmri_cor_network.gordon_default_network.gordon_dorsalattn	0.113805	0.337021
44	cbcl_scr_dsm5_depress_t	rsmri_list	rsfmri_cor_network.gordon_default_network.gordon_frontoparietal	0.040676	0.263264
45	cbcl_scr_dsm5_depress_t	rsmri_list	rsfmri_cor_network.gordon_default_network.gordon_none	0.00472808	-0.219059
46	cbcl_scr_dsm5_depress_t	rsmri_list	rsfmri_cor_network.gordon_default_network.gordon_retrosplenialtemporal	0.00396918	-0.186818
47	cbcl_scr_dsm5_depress_t	rsmri_list	rsfmri_cor_network.gordon_default_network.gordon_smhand	0.00430858	-0.11868
48	cbcl_scr_dsm5_depress_t	rsmri_list	rsfmri_cor_network.gordon_default_network.gordon_smmouth	0.0216629	-0.225854
49	cbcl_scr_dsm5_depress_t	rsmri_list	rsfmri_cor_network.gordon_default_network.gordon_salience	0.00937851	0.168398
50	cbcl_scr_dsm5_depress_t	rsmri_list	rsfmri_cor_network.gordon_default_network.gordon_ventralattn	0.0100324	-0.173958
51	cbcl_scr_dsm5_depress_t	rsmri_list	rsfmri_cor_network.gordon_default_network.gordon_visual	0.00104538	0.0765674
52	cbcl_scr_dsm5_depress_t	rsmri_list	rsfmri_cor_network.gordon_dorsalattn_network.gordon_auditory	0.00411549	0.0150046
53	cbcl_scr_dsm5_depress_t	rsmri_list	rsfmri_cor_network.gordon_dorsalattn_network.gordon_cingulooperc	0.00652387	-0.122435
54	cbcl_scr_dsm5_depress_t	rsmri_list	rsfmri_cor_network.gordon_dorsalattn_network.gordon_cinguloparietal	0.00122258	-0.00598024
55	cbcl_scr_dsm5_depress_t	rsmri_list	rsfmri_cor_network.gordon_dorsalattn_network.gordon_default	0.117574	0.336983
56	cbcl_scr_dsm5_depress_t	rsmri_list	rsfmri_cor_network.gordon_dorsalattn_network.gordon_dorsalattn	0.00492502	-0.0642728
57	cbcl_scr_dsm5_depress_t	rsmri_list	rsfmri_cor_network.gordon_dorsalattn_network.gordon_frontoparietal	0.00247187	-0.0583167
58	cbcl_scr_dsm5_depress_t	rsmri_list	rsfmri_cor_network.gordon_dorsalattn_network.gordon_none	0.0459708	0.269845
59	cbcl_scr_dsm5_depress_t	rsmri_list	rsfmri_cor_network.gordon_dorsalattn_network.gordon_retrosplenialtemporal	0.00441267	-0.0211386
60	cbcl_scr_dsm5_depress_t	rsmri_list	rsfmri_cor_network.gordon_dorsalattn_network.gordon_smhand	0.00363146	0.0484512
61	cbcl_scr_dsm5_depress_t	rsmri_list	rsfmri_cor_network.gordon_dorsalattn_network.gordon_smmouth	0.00619571	0.181974
62	cbcl_scr_dsm5_depress_t	rsmri_list	rsfmri_cor_network.gordon_dorsalattn_network.gordon_salience	0.00116154	0.0398806
63	cbcl_scr_dsm5_depress_t	rsmri_list	rsfmri_cor_network.gordon_dorsalattn_network.gordon_ventralattn	0.00299763	-0.108825
64	cbcl_scr_dsm5_depress_t	rsmri_list	rsfmri_cor_network.gordon_dorsalattn_network.gordon_visual	0.0044005	-0.0861238
65	cbcl_scr_dsm5_depress_t	rsmri_list	rsfmri_cor_network.gordon_frontoparietal_network.gordon_auditory	0.013872	-0.223119
66	cbcl_scr_dsm5_depress_t	rsmri_list	rsfmri_cor_network.gordon_frontoparietal_network.gordon_cingulooperc	0.00316033	-0.0900752
67	cbcl_scr_dsm5_depress_t	rsmri_list	rsfmri_cor_network.gordon_frontoparietal_network.gordon_cinguloparietal	0.00270452	0.0230491
68	cbcl_scr_dsm5_depress_t	rsmri_list	rsfmri_cor_network.gordon_frontoparietal_network.gordon_default	0.0400854	0.261093
69	cbcl_scr_dsm5_depress_t	rsmri_list	rsfmri_cor_network.gordon_frontoparietal_network.gordon_dorsalattn	0.00244161	-0.0584306
70	cbcl_scr_dsm5_depress_t	rsmri_list	rsfmri_cor_network.gordon_frontoparietal_network.gordon_frontoparietal	0.00192504	-0.0666083
71	cbcl_scr_dsm5_depress_t	rsmri_list	rsfmri_cor_network.gordon_frontoparietal_network.gordon_none	0.00272951	0.0618507
72	cbcl_scr_dsm5_depress_t	rsmri_list	rsfmri_cor_network.gordon_frontoparietal_network.gordon_retrosplenialtemporal	0.00396107	-0.0122513
73	cbcl_scr_dsm5_depress_t	rsmri_list	rsfmri_cor_network.gordon_frontoparietal_network.gordon_smhand	0.0034643	-0.0505142
74	cbcl_scr_dsm5_depress_t	rsmri_list	rsfmri_cor_network.gordon_frontoparietal_network.gordon_smmouth	0.00897154	-0.203233
75	cbcl_scr_dsm5_depress_t	rsmri_list	rsfmri_cor_network.gordon_frontoparietal_network.gordon_salience	0.00110126	0.0176686
76	cbcl_scr_dsm5_depress_t	rsmri_list	rsfmri_cor_network.gordon_frontoparietal_network.gordon_ventralattn	0.00469969	-0.112264
77	cbcl_scr_dsm5_depress_t	rsmri_list	rsfmri_cor_network.gordon_frontoparietal_network.gordon_visual	0.00652177	0.0944524
78	cbcl_scr_dsm5_depress_t	rsmri_list	rsfmri_cor_network.gordon_none_network.gordon_auditory	0.0152644	-0.20181
79	cbcl_scr_dsm5_depress_t	rsmri_list	rsfmri_cor_network.gordon_none_network.gordon_cingulooperc	0.00254554	0.0482087
80	cbcl_scr_dsm5_depress_t	rsmri_list	rsfmri_cor_network.gordon_none_network.gordon_cinguloparietal	0.033366	-0.300055
81	cbcl_scr_dsm5_depress_t	rsmri_list	rsfmri_cor_network.gordon_none_network.gordon_default	0.00900993	-0.219695
82	cbcl_scr_dsm5_depress_t	rsmri_list	rsfmri_cor_network.gordon_none_network.gordon_dorsalattn	0.0445865	0.272531
83	cbcl_scr_dsm5_depress_t	rsmri_list	rsfmri_cor_network.gordon_none_network.gordon_frontoparietal	0.00237786	0.0639578
84	cbcl_scr_dsm5_depress_t	rsmri_list	rsfmri_cor_network.gordon_none_network.gordon_none	0.00406586	-0.00212681
85	cbcl_scr_dsm5_depress_t	rsmri_list	rsfmri_cor_network.gordon_none_network.gordon_retrosplenialtemporal	0.0034216	0.0270095
86	cbcl_scr_dsm5_depress_t	rsmri_list	rsfmri_cor_network.gordon_none_network.gordon_smhand	0.0400552	-0.259642
87	cbcl_scr_dsm5_depress_t	rsmri_list	rsfmri_cor_network.gordon_none_network.gordon_smmouth	0.0106279	-0.166853
88	cbcl_scr_dsm5_depress_t	rsmri_list	rsfmri_cor_network.gordon_none_network.gordon_salience	0.00325748	-0.11356
89	cbcl_scr_dsm5_depress_t	rsmri_list	rsfmri_cor_network.gordon_none_network.gordon_ventralattn	0.00269651	-0.195961
90	cbcl_scr_dsm5_depress_t	rsmri_list	rsfmri_cor_network.gordon_none_network.gordon_visual	0.00218832	0.00481159
91	cbcl_scr_dsm5_depress_t	rsmri_list	rsfmri_cor_network.gordon_retrosplenialtemporal_network.gordon_auditory	0.00827328	0.159901
92	cbcl_scr_dsm5_depress_t	rsmri_list	rsfmri_cor_network.gordon_retrosplenialtemporal_network.gordon_cingulooperc	0.00619332	0.143241
93	cbcl_scr_dsm5_depress_t	rsmri_list	rsfmri_cor_network.gordon_retrosplenialtemporal_network.gordon_cinguloparietal	0.00207956	-0.144592
94	cbcl_scr_dsm5_depress_t	rsmri_list	rsfmri_cor_network.gordon_retrosplenialtemporal_network.gordon_default	0.0116522	-0.187618
95	cbcl_scr_dsm5_depress_t	rsmri_list	rsfmri_cor_network.gordon_retrosplenialtemporal_network.gordon_dorsalattn	0.00365016	-0.0202644
96	cbcl_scr_dsm5_depress_t	rsmri_list	rsfmri_cor_network.gordon_retrosplenialtemporal_network.gordon_frontoparietal	0.00392015	-0.0154217
97	cbcl_scr_dsm5_depress_t	rsmri_list	rsfmri_cor_network.gordon_retrosplenialtemporal_network.gordon_none	0.0017144	0.0288999
98	cbcl_scr_dsm5_depress_t	rsmri_list	rsfmri_cor_network.gordon_retrosplenialtemporal_network.gordon_retrosplenialtemporal	0.101542	-0.334307
99	cbcl_scr_dsm5_depress_t	rsmri_list	rsfmri_cor_network.gordon_retrosplenialtemporal_network.gordon_smhand	0.00453348	0.0930476
100	cbcl_scr_dsm5_depress_t	rsmri_list	rsfmri_cor_network.gordon_retrosplenialtemporal_network.gordon_smmouth	0.00285708	0.0788404
101	cbcl_scr_dsm5_depress_t	rsmri_list	rsfmri_cor_network.gordon_retrosplenialtemporal_network.gordon_salience	0.00227639	0.0951393
102	cbcl_scr_dsm5_depress_t	rsmri_list	rsfmri_cor_network.gordon_retrosplenialtemporal_network.gordon_ventralattn	0.00245374	0.108186
103	cbcl_scr_dsm5_depress_t	rsmri_list	rsfmri_cor_network.gordon_retrosplenialtemporal_network.gordon_visual	0.000706614	-0.0186769
104	cbcl_scr_dsm5_depress_t	rsmri_list	rsfmri_cor_network.gordon_smhand_network.gordon_auditory	0.00357365	-0.118422
105	cbcl_scr_dsm5_depress_t	rsmri_list	rsfmri_cor_network.gordon_smhand_network.gordon_cingulooperc	0.0801171	0.311646
106	cbcl_scr_dsm5_depress_t	rsmri_list	rsfmri_cor_network.gordon_smhand_network.gordon_cinguloparietal	0.0945139	0.320834
107	cbcl_scr_dsm5_depress_t	rsmri_list	rsfmri_cor_network.gordon_smhand_network.gordon_default	0.00322907	-0.121553
108	cbcl_scr_dsm5_depress_t	rsmri_list	rsfmri_cor_network.gordon_smhand_network.gordon_dorsalattn	0.00375464	0.0521064
109	cbcl_scr_dsm5_depress_t	rsmri_list	rsfmri_cor_network.gordon_smhand_network.gordon_frontoparietal	0.0038884	-0.0528815
110	cbcl_scr_dsm5_depress_t	rsmri_list	rsfmri_cor_network.gordon_smhand_network.gordon_none	0.0400893	-0.26027
111	cbcl_scr_dsm5_depress_t	rsmri_list	rsfmri_cor_network.gordon_smhand_network.gordon_retrosplenialtemporal	0.00236568	0.0909127
112	cbcl_scr_dsm5_depress_t	rsmri_list	rsfmri_cor_network.gordon_smhand_network.gordon_smhand	0.00838761	-0.147499
113	cbcl_scr_dsm5_depress_t	rsmri_list	rsfmri_cor_network.gordon_smhand_network.gordon_smmouth	0.00326988	0.00396139
114	cbcl_scr_dsm5_depress_t	rsmri_list	rsfmri_cor_network.gordon_smhand_network.gordon_salience	0.0278976	0.233319
115	cbcl_scr_dsm5_depress_t	rsmri_list	rsfmri_cor_network.gordon_smhand_network.gordon_ventralattn	0.00451004	-0.148634
116	cbcl_scr_dsm5_depress_t	rsmri_list	rsfmri_cor_network.gordon_smhand_network.gordon_visual	0.00254993	0.00643903
117	cbcl_scr_dsm5_depress_t	rsmri_list	rsfmri_cor_network.gordon_smmouth_network.gordon_auditory	0.00363686	-0.140638
118	cbcl_scr_dsm5_depress_t	rsmri_list	rsfmri_cor_network.gordon_smmouth_network.gordon_cingulooperc	0.00560991	0.129478
119	cbcl_scr_dsm5_depress_t	rsmri_list	rsfmri_cor_network.gordon_smmouth_network.gordon_cinguloparietal	0.00216264	0.0394244
120	cbcl_scr_dsm5_depress_t	rsmri_list	rsfmri_cor_network.gordon_smmouth_network.gordon_default	0.0175321	-0.227122
121	cbcl_scr_dsm5_depress_t	rsmri_list	rsfmri_cor_network.gordon_smmouth_network.gordon_dorsalattn	0.00912213	0.178793
122	cbcl_scr_dsm5_depress_t	rsmri_list	rsfmri_cor_network.gordon_smmouth_network.gordon_frontoparietal	0.0102357	-0.204035
123	cbcl_scr_dsm5_depress_t	rsmri_list	rsfmri_cor_network.gordon_smmouth_network.gordon_none	0.00811098	-0.165914
124	cbcl_scr_dsm5_depress_t	rsmri_list	rsfmri_cor_network.gordon_smmouth_network.gordon_retrosplenialtemporal	0.00500532	0.0794084
125	cbcl_scr_dsm5_depress_t	rsmri_list	rsfmri_cor_network.gordon_smmouth_network.gordon_smhand	0.00316866	-0.0029688
126	cbcl_scr_dsm5_depress_t	rsmri_list	rsfmri_cor_network.gordon_smmouth_network.gordon_smmouth	0.109003	-0.32199
127	cbcl_scr_dsm5_depress_t	rsmri_list	rsfmri_cor_network.gordon_smmouth_network.gordon_salience	0.00814106	0.13826
128	cbcl_scr_dsm5_depress_t	rsmri_list	rsfmri_cor_network.gordon_smmouth_network.gordon_ventralattn	0.00372929	-0.0260743
129	cbcl_scr_dsm5_depress_t	rsmri_list	rsfmri_cor_network.gordon_smmouth_network.gordon_visual	0.00188766	0.12426
130	cbcl_scr_dsm5_depress_t	rsmri_list	rsfmri_cor_network.gordon_salience_network.gordon_auditory	0.0131214	0.185034
131	cbcl_scr_dsm5_depress_t	rsmri_list	rsfmri_cor_network.gordon_salience_network.gordon_cingulooperc	0.00359659	0.0350765
132	cbcl_scr_dsm5_depress_t	rsmri_list	rsfmri_cor_network.gordon_salience_network.gordon_cinguloparietal	0.0230519	0.221525
133	cbcl_scr_dsm5_depress_t	rsmri_list	rsfmri_cor_network.gordon_salience_network.gordon_default	0.00762539	0.170978
134	cbcl_scr_dsm5_depress_t	rsmri_list	rsfmri_cor_network.gordon_salience_network.gordon_dorsalattn	0.00388109	0.0394781
135	cbcl_scr_dsm5_depress_t	rsmri_list	rsfmri_cor_network.gordon_salience_network.gordon_frontoparietal	0.00296649	0.018
136	cbcl_scr_dsm5_depress_t	rsmri_list	rsfmri_cor_network.gordon_salience_network.gordon_none	0.00377886	-0.119553
137	cbcl_scr_dsm5_depress_t	rsmri_list	rsfmri_cor_network.gordon_salience_network.gordon_retrosplenialtemporal	0.00419573	0.0945579
138	cbcl_scr_dsm5_depress_t	rsmri_list	rsfmri_cor_network.gordon_salience_network.gordon_smhand	0.0264967	0.237482
139	cbcl_scr_dsm5_depress_t	rsmri_list	rsfmri_cor_network.gordon_salience_network.gordon_smmouth	0.00552716	0.137548
140	cbcl_scr_dsm5_depress_t	rsmri_list	rsfmri_cor_network.gordon_salience_network.gordon_salience	0.00183032	-0.0449514
141	cbcl_scr_dsm5_depress_t	rsmri_list	rsfmri_cor_network.gordon_salience_network.gordon_ventralattn	0.063737	-0.293538
142	cbcl_scr_dsm5_depress_t	rsmri_list	rsfmri_cor_network.gordon_salience_network.gordon_visual	0.00166028	-0.10671
143	cbcl_scr_dsm5_depress_t	rsmri_list	rsfmri_cor_network.gordon_ventralattn_network.gordon_auditory	0.00258934	-0.045425
144	cbcl_scr_dsm5_depress_t	rsmri_list	rsfmri_cor_network.gordon_ventralattn_network.gordon_cingulooperc	0.00291817	-0.0506867
145	cbcl_scr_dsm5_depress_t	rsmri_list	rsfmri_cor_network.gordon_ventralattn_network.gordon_cinguloparietal	0.00431214	-0.125141
146	cbcl_scr_dsm5_depress_t	rsmri_list	rsfmri_cor_network.gordon_ventralattn_network.gordon_default	0.00969726	-0.171087
147	cbcl_scr_dsm5_depress_t	rsmri_list	rsfmri_cor_network.gordon_ventralattn_network.gordon_dorsalattn	0.000999761	-0.10023
148	cbcl_scr_dsm5_depress_t	rsmri_list	rsfmri_cor_network.gordon_ventralattn_network.gordon_frontoparietal	0.00481824	-0.114031
149	cbcl_scr_dsm5_depress_t	rsmri_list	rsfmri_cor_network.gordon_ventralattn_network.gordon_none	0.0110745	-0.188579
150	cbcl_scr_dsm5_depress_t	rsmri_list	rsfmri_cor_network.gordon_ventralattn_network.gordon_retrosplenialtemporal	0.00196364	0.106816
151	cbcl_scr_dsm5_depress_t	rsmri_list	rsfmri_cor_network.gordon_ventralattn_network.gordon_smhand	0.00656606	-0.147039
152	cbcl_scr_dsm5_depress_t	rsmri_list	rsfmri_cor_network.gordon_ventralattn_network.gordon_smmouth	0.00287507	-0.0316152
153	cbcl_scr_dsm5_depress_t	rsmri_list	rsfmri_cor_network.gordon_ventralattn_network.gordon_salience	0.0636578	-0.293758
154	cbcl_scr_dsm5_depress_t	rsmri_list	rsfmri_cor_network.gordon_ventralattn_network.gordon_ventralattn	0.00384993	-0.00416912
155	cbcl_scr_dsm5_depress_t	rsmri_list	rsfmri_cor_network.gordon_ventralattn_network.gordon_visual	0.00256419	0.0414775
156	cbcl_scr_dsm5_depress_t	rsmri_list	rsfmri_cor_network.gordon_visual_network.gordon_auditory	0.0132837	0.203075
157	cbcl_scr_dsm5_depress_t	rsmri_list	rsfmri_cor_network.gordon_visual_network.gordon_cingulooperc	0.00541593	-0.0972961
158	cbcl_scr_dsm5_depress_t	rsmri_list	rsfmri_cor_network.gordon_visual_network.gordon_cinguloparietal	0.00466887	0.0554428
159	cbcl_scr_dsm5_depress_t	rsmri_list	rsfmri_cor_network.gordon_visual_network.gordon_default	0.00406536	0.0775462
160	cbcl_scr_dsm5_depress_t	rsmri_list	rsfmri_cor_network.gordon_visual_network.gordon_dorsalattn	0.00182066	-0.0836322
161	cbcl_scr_dsm5_depress_t	rsmri_list	rsfmri_cor_network.gordon_visual_network.gordon_frontoparietal	0.00572705	0.0888521
162	cbcl_scr_dsm5_depress_t	rsmri_list	rsfmri_cor_network.gordon_visual_network.gordon_none	0.00209707	0.00640135
163	cbcl_scr_dsm5_depress_t	rsmri_list	rsfmri_cor_network.gordon_visual_network.gordon_retrosplenialtemporal	0.00114349	-0.0161921
164	cbcl_scr_dsm5_depress_t	rsmri_list	rsfmri_cor_network.gordon_visual_network.gordon_smhand	0.00230039	0.00457897
165	cbcl_scr_dsm5_depress_t	rsmri_list	rsfmri_cor_network.gordon_visual_network.gordon_smmouth	0.00542833	0.127476
166	cbcl_scr_dsm5_depress_t	rsmri_list	rsfmri_cor_network.gordon_visual_network.gordon_salience	0.0041291	-0.105887
167	cbcl_scr_dsm5_depress_t	rsmri_list	rsfmri_cor_network.gordon_visual_network.gordon_ventralattn	0.00157511	0.0408425
168	cbcl_scr_dsm5_depress_t	rsmri_list	rsfmri_cor_network.gordon_visual_network.gordon_visual	0.00303135	0.0144967
169	cbcl_scr_dsm5_depress_t	rsmri_list	rsfmri_cor_network.gordon_auditory_subcort.aseg_cerebellum.cortex.lh	0.00343533	0.208565
170	cbcl_scr_dsm5_depress_t	rsmri_list	rsfmri_cor_network.gordon_auditory_subcort.aseg_thalamus.proper.lh	0.00304057	-0.0369556
171	cbcl_scr_dsm5_depress_t	rsmri_list	rsfmri_cor_network.gordon_auditory_subcort.aseg_caudate.lh	0.00507577	-0.143865
172	cbcl_scr_dsm5_depress_t	rsmri_list	rsfmri_cor_network.gordon_auditory_subcort.aseg_putamen.lh	0.00243561	-0.0896274
173	cbcl_scr_dsm5_depress_t	rsmri_list	rsfmri_cor_network.gordon_auditory_subcort.aseg_pallidum.lh	0.00154528	-0.0399016
174	cbcl_scr_dsm5_depress_t	rsmri_list	rsfmri_cor_network.gordon_auditory_subcort.aseg_brain.stem	0.00435013	-0.0442115
175	cbcl_scr_dsm5_depress_t	rsmri_list	rsfmri_cor_network.gordon_auditory_subcort.aseg_hippocampus.lh	0.0145232	0.168912
176	cbcl_scr_dsm5_depress_t	rsmri_list	rsfmri_cor_network.gordon_auditory_subcort.aseg_amygdala.lh	0.00475466	-0.11045
177	cbcl_scr_dsm5_depress_t	rsmri_list	rsfmri_cor_network.gordon_auditory_subcort.aseg_accumbens.area.lh	0.0209564	0.220347
178	cbcl_scr_dsm5_depress_t	rsmri_list	rsfmri_cor_network.gordon_auditory_subcort.aseg_ventraldc.lh	0.00772397	0.150887
179	cbcl_scr_dsm5_depress_t	rsmri_list	rsfmri_cor_network.gordon_auditory_subcort.aseg_cerebellum.cortex.rh	0.0089556	-0.16793
180	cbcl_scr_dsm5_depress_t	rsmri_list	rsfmri_cor_network.gordon_auditory_subcort.aseg_thalamus.proper.rh	0.00135408	0.0462526
181	cbcl_scr_dsm5_depress_t	rsmri_list	rsfmri_cor_network.gordon_auditory_subcort.aseg_caudate.rh	0.00223215	0.0120227
182	cbcl_scr_dsm5_depress_t	rsmri_list	rsfmri_cor_network.gordon_auditory_subcort.aseg_putamen.rh	0.00615048	0.172247
183	cbcl_scr_dsm5_depress_t	rsmri_list	rsfmri_cor_network.gordon_auditory_subcort.aseg_pallidum.rh	0.00296714	-0.0406097
184	cbcl_scr_dsm5_depress_t	rsmri_list	rsfmri_cor_network.gordon_auditory_subcort.aseg_hippocampus.rh	0.000781186	0.0367331
185	cbcl_scr_dsm5_depress_t	rsmri_list	rsfmri_cor_network.gordon_auditory_subcort.aseg_amygdala.rh	0.00133214	0.062284
186	cbcl_scr_dsm5_depress_t	rsmri_list	rsfmri_cor_network.gordon_auditory_subcort.aseg_accumbens.area.rh	0.00252999	-0.13963
187	cbcl_scr_dsm5_depress_t	rsmri_list	rsfmri_cor_network.gordon_auditory_subcort.aseg_ventraldc.rh	0.00250041	0.124497
188	cbcl_scr_dsm5_depress_t	rsmri_list	rsfmri_cor_network.gordon_cingulooperc_subcort.aseg_cerebellum.cortex.lh	0.00283207	0.0367622
189	cbcl_scr_dsm5_depress_t	rsmri_list	rsfmri_cor_network.gordon_cingulooperc_subcort.aseg_thalamus.proper.lh	0.00686476	-0.134479
190	cbcl_scr_dsm5_depress_t	rsmri_list	rsfmri_cor_network.gordon_cingulooperc_subcort.aseg_caudate.lh	0.00357428	0.0442423
191	cbcl_scr_dsm5_depress_t	rsmri_list	rsfmri_cor_network.gordon_cingulooperc_subcort.aseg_putamen.lh	0.0298298	0.276619
192	cbcl_scr_dsm5_depress_t	rsmri_list	rsfmri_cor_network.gordon_cingulooperc_subcort.aseg_pallidum.lh	0.00389641	-0.0133578
193	cbcl_scr_dsm5_depress_t	rsmri_list	rsfmri_cor_network.gordon_cingulooperc_subcort.aseg_brain.stem	0.0071849	0.157427
194	cbcl_scr_dsm5_depress_t	rsmri_list	rsfmri_cor_network.gordon_cingulooperc_subcort.aseg_hippocampus.lh	0.00208617	0.0540273
195	cbcl_scr_dsm5_depress_t	rsmri_list	rsfmri_cor_network.gordon_cingulooperc_subcort.aseg_amygdala.lh	0.00241308	-0.00441858
196	cbcl_scr_dsm5_depress_t	rsmri_list	rsfmri_cor_network.gordon_cingulooperc_subcort.aseg_accumbens.area.lh	0.00863714	-0.183285
197	cbcl_scr_dsm5_depress_t	rsmri_list	rsfmri_cor_network.gordon_cingulooperc_subcort.aseg_ventraldc.lh	0.00471507	0.132492
198	cbcl_scr_dsm5_depress_t	rsmri_list	rsfmri_cor_network.gordon_cingulooperc_subcort.aseg_cerebellum.cortex.rh	0.0118361	0.19682
199	cbcl_scr_dsm5_depress_t	rsmri_list	rsfmri_cor_network.gordon_cingulooperc_subcort.aseg_thalamus.proper.rh	0.00206854	-0.171528
200	cbcl_scr_dsm5_depress_t	rsmri_list	rsfmri_cor_network.gordon_cingulooperc_subcort.aseg_caudate.rh	0.00431038	0.0574921
201	cbcl_scr_dsm5_depress_t	rsmri_list	rsfmri_cor_network.gordon_cingulooperc_subcort.aseg_putamen.rh	0.00263837	0.0127973
202	cbcl_scr_dsm5_depress_t	rsmri_list	rsfmri_cor_network.gordon_cingulooperc_subcort.aseg_pallidum.rh	0.00114204	0.009479
203	cbcl_scr_dsm5_depress_t	rsmri_list	rsfmri_cor_network.gordon_cingulooperc_subcort.aseg_hippocampus.rh	0.00296561	-0.0030223
204	cbcl_scr_dsm5_depress_t	rsmri_list	rsfmri_cor_network.gordon_cingulooperc_subcort.aseg_amygdala.rh	0.00479071	0.0811304
205	cbcl_scr_dsm5_depress_t	rsmri_list	rsfmri_cor_network.gordon_cingulooperc_subcort.aseg_accumbens.area.rh	0.00124536	-0.0128579
206	cbcl_scr_dsm5_depress_t	rsmri_list	rsfmri_cor_network.gordon_cingulooperc_subcort.aseg_ventraldc.rh	0.00348169	0.0337139
207	cbcl_scr_dsm5_depress_t	rsmri_list	rsfmri_cor_network.gordon_cinguloparietal_subcort.aseg_cerebellum.cortex.lh	0.00560067	-0.152743
208	cbcl_scr_dsm5_depress_t	rsmri_list	rsfmri_cor_network.gordon_cinguloparietal_subcort.aseg_thalamus.proper.lh	0.00525309	0.0895513
209	cbcl_scr_dsm5_depress_t	rsmri_list	rsfmri_cor_network.gordon_cinguloparietal_subcort.aseg_caudate.lh	0.0021759	-0.00600069
210	cbcl_scr_dsm5_depress_t	rsmri_list	rsfmri_cor_network.gordon_cinguloparietal_subcort.aseg_putamen.lh	0.00411607	0.0248005
211	cbcl_scr_dsm5_depress_t	rsmri_list	rsfmri_cor_network.gordon_cinguloparietal_subcort.aseg_pallidum.lh	0.00326658	0.0265755
212	cbcl_scr_dsm5_depress_t	rsmri_list	rsfmri_cor_network.gordon_cinguloparietal_subcort.aseg_brain.stem	0.00521661	-0.139481
213	cbcl_scr_dsm5_depress_t	rsmri_list	rsfmri_cor_network.gordon_cinguloparietal_subcort.aseg_hippocampus.lh	0.00250357	-0.102247
214	cbcl_scr_dsm5_depress_t	rsmri_list	rsfmri_cor_network.gordon_cinguloparietal_subcort.aseg_amygdala.lh	0.00367692	0.0923003
215	cbcl_scr_dsm5_depress_t	rsmri_list	rsfmri_cor_network.gordon_cinguloparietal_subcort.aseg_accumbens.area.lh	0.00375427	-0.118785
216	cbcl_scr_dsm5_depress_t	rsmri_list	rsfmri_cor_network.gordon_cinguloparietal_subcort.aseg_ventraldc.lh	0.00307642	0.141578
217	cbcl_scr_dsm5_depress_t	rsmri_list	rsfmri_cor_network.gordon_cinguloparietal_subcort.aseg_cerebellum.cortex.rh	0.00325729	0.0497172
218	cbcl_scr_dsm5_depress_t	rsmri_list	rsfmri_cor_network.gordon_cinguloparietal_subcort.aseg_thalamus.proper.rh	0.00526198	0.0971594
219	cbcl_scr_dsm5_depress_t	rsmri_list	rsfmri_cor_network.gordon_cinguloparietal_subcort.aseg_caudate.rh	0.0114623	0.188172
220	cbcl_scr_dsm5_depress_t	rsmri_list	rsfmri_cor_network.gordon_cinguloparietal_subcort.aseg_putamen.rh	0.00155891	-0.0874188
221	cbcl_scr_dsm5_depress_t	rsmri_list	rsfmri_cor_network.gordon_cinguloparietal_subcort.aseg_pallidum.rh	0.00374946	0.072596
222	cbcl_scr_dsm5_depress_t	rsmri_list	rsfmri_cor_network.gordon_cinguloparietal_subcort.aseg_hippocampus.rh	0.00465189	-0.127266
223	cbcl_scr_dsm5_depress_t	rsmri_list	rsfmri_cor_network.gordon_cinguloparietal_subcort.aseg_amygdala.rh	0.0177741	0.216514
224	cbcl_scr_dsm5_depress_t	rsmri_list	rsfmri_cor_network.gordon_cinguloparietal_subcort.aseg_accumbens.area.rh	0.00569215	0.0748076
225	cbcl_scr_dsm5_depress_t	rsmri_list	rsfmri_cor_network.gordon_cinguloparietal_subcort.aseg_ventraldc.rh	0.00217076	-0.0194344
226	cbcl_scr_dsm5_depress_t	rsmri_list	rsfmri_cor_network.gordon_default_subcort.aseg_cerebellum.cortex.lh	0.00155438	-0.122542
227	cbcl_scr_dsm5_depress_t	rsmri_list	rsfmri_cor_network.gordon_default_subcort.aseg_thalamus.proper.lh	0.00179793	-0.0550045
228	cbcl_scr_dsm5_depress_t	rsmri_list	rsfmri_cor_network.gordon_default_subcort.aseg_caudate.lh	0.00523926	0.184182
229	cbcl_scr_dsm5_depress_t	rsmri_list	rsfmri_cor_network.gordon_default_subcort.aseg_putamen.lh	0.00189146	0.0916926
230	cbcl_scr_dsm5_depress_t	rsmri_list	rsfmri_cor_network.gordon_default_subcort.aseg_pallidum.lh	0.00253684	-0.043039
231	cbcl_scr_dsm5_depress_t	rsmri_list	rsfmri_cor_network.gordon_default_subcort.aseg_brain.stem	0.00154864	-0.0842094
232	cbcl_scr_dsm5_depress_t	rsmri_list	rsfmri_cor_network.gordon_default_subcort.aseg_hippocampus.lh	0.00326974	-0.0327046
233	cbcl_scr_dsm5_depress_t	rsmri_list	rsfmri_cor_network.gordon_default_subcort.aseg_amygdala.lh	0.00133153	0.0200929
234	cbcl_scr_dsm5_depress_t	rsmri_list	rsfmri_cor_network.gordon_default_subcort.aseg_accumbens.area.lh	0.00247054	0.0288268
235	cbcl_scr_dsm5_depress_t	rsmri_list	rsfmri_cor_network.gordon_default_subcort.aseg_ventraldc.lh	0.0220852	-0.251564
236	cbcl_scr_dsm5_depress_t	rsmri_list	rsfmri_cor_network.gordon_default_subcort.aseg_cerebellum.cortex.rh	0.0153547	-0.185457
237	cbcl_scr_dsm5_depress_t	rsmri_list	rsfmri_cor_network.gordon_default_subcort.aseg_thalamus.proper.rh	0.0053012	0.129974
238	cbcl_scr_dsm5_depress_t	rsmri_list	rsfmri_cor_network.gordon_default_subcort.aseg_caudate.rh	0.0499555	-0.274534
239	cbcl_scr_dsm5_depress_t	rsmri_list	rsfmri_cor_network.gordon_default_subcort.aseg_putamen.rh	0.00324191	-0.0597586
240	cbcl_scr_dsm5_depress_t	rsmri_list	rsfmri_cor_network.gordon_default_subcort.aseg_pallidum.rh	0.00131385	0.0622643
241	cbcl_scr_dsm5_depress_t	rsmri_list	rsfmri_cor_network.gordon_default_subcort.aseg_hippocampus.rh	0.005408	-0.153002
242	cbcl_scr_dsm5_depress_t	rsmri_list	rsfmri_cor_network.gordon_default_subcort.aseg_amygdala.rh	0.000773563	-0.00287073
243	cbcl_scr_dsm5_depress_t	rsmri_list	rsfmri_cor_network.gordon_default_subcort.aseg_accumbens.area.rh	0.0037201	0.0635655
244	cbcl_scr_dsm5_depress_t	rsmri_list	rsfmri_cor_network.gordon_default_subcort.aseg_ventraldc.rh	0.00214173	-0.107715
245	cbcl_scr_dsm5_depress_t	rsmri_list	rsfmri_cor_network.gordon_dorsalattn_subcort.aseg_cerebellum.cortex.lh	0.00445064	0.0570084
246	cbcl_scr_dsm5_depress_t	rsmri_list	rsfmri_cor_network.gordon_dorsalattn_subcort.aseg_thalamus.proper.lh	0.00115802	-0.0288037
247	cbcl_scr_dsm5_depress_t	rsmri_list	rsfmri_cor_network.gordon_dorsalattn_subcort.aseg_caudate.lh	0.0034787	-0.0884478
248	cbcl_scr_dsm5_depress_t	rsmri_list	rsfmri_cor_network.gordon_dorsalattn_subcort.aseg_putamen.lh	0.0168018	0.191077
249	cbcl_scr_dsm5_depress_t	rsmri_list	rsfmri_cor_network.gordon_dorsalattn_subcort.aseg_pallidum.lh	0.0143529	-0.184622
250	cbcl_scr_dsm5_depress_t	rsmri_list	rsfmri_cor_network.gordon_dorsalattn_subcort.aseg_brain.stem	0.0148543	-0.189534
251	cbcl_scr_dsm5_depress_t	rsmri_list	rsfmri_cor_network.gordon_dorsalattn_subcort.aseg_hippocampus.lh	0.105582	0.317789
252	cbcl_scr_dsm5_depress_t	rsmri_list	rsfmri_cor_network.gordon_dorsalattn_subcort.aseg_amygdala.lh	0.00445329	0.0884099
253	cbcl_scr_dsm5_depress_t	rsmri_list	rsfmri_cor_network.gordon_dorsalattn_subcort.aseg_accumbens.area.lh	0.00285079	0.0743704
254	cbcl_scr_dsm5_depress_t	rsmri_list	rsfmri_cor_network.gordon_dorsalattn_subcort.aseg_ventraldc.lh	0.0324735	-0.251521
255	cbcl_scr_dsm5_depress_t	rsmri_list	rsfmri_cor_network.gordon_dorsalattn_subcort.aseg_cerebellum.cortex.rh	0.00227115	-0.00882737
256	cbcl_scr_dsm5_depress_t	rsmri_list	rsfmri_cor_network.gordon_dorsalattn_subcort.aseg_thalamus.proper.rh	0.000929865	-0.0554991
257	cbcl_scr_dsm5_depress_t	rsmri_list	rsfmri_cor_network.gordon_dorsalattn_subcort.aseg_caudate.rh	0.00173665	0.0560008
258	cbcl_scr_dsm5_depress_t	rsmri_list	rsfmri_cor_network.gordon_dorsalattn_subcort.aseg_putamen.rh	0.00160195	-0.00965299
259	cbcl_scr_dsm5_depress_t	rsmri_list	rsfmri_cor_network.gordon_dorsalattn_subcort.aseg_pallidum.rh	0.00077305	-0.0691042
260	cbcl_scr_dsm5_depress_t	rsmri_list	rsfmri_cor_network.gordon_dorsalattn_subcort.aseg_hippocampus.rh	0.00384045	-0.187315
261	cbcl_scr_dsm5_depress_t	rsmri_list	rsfmri_cor_network.gordon_dorsalattn_subcort.aseg_amygdala.rh	0.00866795	0.178817
262	cbcl_scr_dsm5_depress_t	rsmri_list	rsfmri_cor_network.gordon_dorsalattn_subcort.aseg_accumbens.area.rh	0.107131	-0.32516
263	cbcl_scr_dsm5_depress_t	rsmri_list	rsfmri_cor_network.gordon_dorsalattn_subcort.aseg_ventraldc.rh	0.0571493	-0.282835
264	cbcl_scr_dsm5_depress_t	rsmri_list	rsfmri_cor_network.gordon_frontoparietal_subcort.aseg_cerebellum.cortex.lh	0.0434121	0.264713
265	cbcl_scr_dsm5_depress_t	rsmri_list	rsfmri_cor_network.gordon_frontoparietal_subcort.aseg_thalamus.proper.lh	0.00263808	0.0723219
266	cbcl_scr_dsm5_depress_t	rsmri_list	rsfmri_cor_network.gordon_frontoparietal_subcort.aseg_caudate.lh	0.00257255	-0.00765977
267	cbcl_scr_dsm5_depress_t	rsmri_list	rsfmri_cor_network.gordon_frontoparietal_subcort.aseg_putamen.lh	0.031343	-0.242437
268	cbcl_scr_dsm5_depress_t	rsmri_list	rsfmri_cor_network.gordon_frontoparietal_subcort.aseg_pallidum.lh	0.00296394	-0.0324371
269	cbcl_scr_dsm5_depress_t	rsmri_list	rsfmri_cor_network.gordon_frontoparietal_subcort.aseg_brain.stem	0.00112081	0.0704517
270	cbcl_scr_dsm5_depress_t	rsmri_list	rsfmri_cor_network.gordon_frontoparietal_subcort.aseg_hippocampus.lh	0.00408252	-0.0197982
271	cbcl_scr_dsm5_depress_t	rsmri_list	rsfmri_cor_network.gordon_frontoparietal_subcort.aseg_amygdala.lh	0.00219259	0.142259
272	cbcl_scr_dsm5_depress_t	rsmri_list	rsfmri_cor_network.gordon_frontoparietal_subcort.aseg_accumbens.area.lh	0.00232695	0.0382124
273	cbcl_scr_dsm5_depress_t	rsmri_list	rsfmri_cor_network.gordon_frontoparietal_subcort.aseg_ventraldc.lh	0.00515944	-0.0635257
274	cbcl_scr_dsm5_depress_t	rsmri_list	rsfmri_cor_network.gordon_frontoparietal_subcort.aseg_cerebellum.cortex.rh	0.00625867	0.109222
275	cbcl_scr_dsm5_depress_t	rsmri_list	rsfmri_cor_network.gordon_frontoparietal_subcort.aseg_thalamus.proper.rh	0.00764272	0.157931
276	cbcl_scr_dsm5_depress_t	rsmri_list	rsfmri_cor_network.gordon_frontoparietal_subcort.aseg_caudate.rh	0.00178888	-0.0253177
277	cbcl_scr_dsm5_depress_t	rsmri_list	rsfmri_cor_network.gordon_frontoparietal_subcort.aseg_putamen.rh	0.00124027	0.106107
278	cbcl_scr_dsm5_depress_t	rsmri_list	rsfmri_cor_network.gordon_frontoparietal_subcort.aseg_pallidum.rh	0.0561511	0.288592
279	cbcl_scr_dsm5_depress_t	rsmri_list	rsfmri_cor_network.gordon_frontoparietal_subcort.aseg_hippocampus.rh	0.00608363	-0.151943
280	cbcl_scr_dsm5_depress_t	rsmri_list	rsfmri_cor_network.gordon_frontoparietal_subcort.aseg_amygdala.rh	0.0024456	-0.0251509
281	cbcl_scr_dsm5_depress_t	rsmri_list	rsfmri_cor_network.gordon_frontoparietal_subcort.aseg_accumbens.area.rh	0.00460816	-0.0506904
282	cbcl_scr_dsm5_depress_t	rsmri_list	rsfmri_cor_network.gordon_frontoparietal_subcort.aseg_ventraldc.rh	0.00172063	0.0140803
283	cbcl_scr_dsm5_depress_t	rsmri_list	rsfmri_cor_network.gordon_none_subcort.aseg_cerebellum.cortex.lh	0.0249369	0.220642
284	cbcl_scr_dsm5_depress_t	rsmri_list	rsfmri_cor_network.gordon_none_subcort.aseg_thalamus.proper.lh	0.00388206	0.0582119
285	cbcl_scr_dsm5_depress_t	rsmri_list	rsfmri_cor_network.gordon_none_subcort.aseg_caudate.lh	0.00435748	-0.150772
286	cbcl_scr_dsm5_depress_t	rsmri_list	rsfmri_cor_network.gordon_none_subcort.aseg_putamen.lh	0.00419144	0.0663251
287	cbcl_scr_dsm5_depress_t	rsmri_list	rsfmri_cor_network.gordon_none_subcort.aseg_pallidum.lh	0.00344972	0.0478491
288	cbcl_scr_dsm5_depress_t	rsmri_list	rsfmri_cor_network.gordon_none_subcort.aseg_brain.stem	0.0357296	-0.250121
289	cbcl_scr_dsm5_depress_t	rsmri_list	rsfmri_cor_network.gordon_none_subcort.aseg_hippocampus.lh	0.00191558	-0.0193123
290	cbcl_scr_dsm5_depress_t	rsmri_list	rsfmri_cor_network.gordon_none_subcort.aseg_amygdala.lh	0.00387482	-0.0517845
291	cbcl_scr_dsm5_depress_t	rsmri_list	rsfmri_cor_network.gordon_none_subcort.aseg_accumbens.area.lh	0.00456425	-0.109947
292	cbcl_scr_dsm5_depress_t	rsmri_list	rsfmri_cor_network.gordon_none_subcort.aseg_ventraldc.lh	0.00378394	0.111255
293	cbcl_scr_dsm5_depress_t	rsmri_list	rsfmri_cor_network.gordon_none_subcort.aseg_cerebellum.cortex.rh	0.00358872	-0.0861004
294	cbcl_scr_dsm5_depress_t	rsmri_list	rsfmri_cor_network.gordon_none_subcort.aseg_thalamus.proper.rh	0.00639701	0.150428
295	cbcl_scr_dsm5_depress_t	rsmri_list	rsfmri_cor_network.gordon_none_subcort.aseg_caudate.rh	0.00383247	0.091697
296	cbcl_scr_dsm5_depress_t	rsmri_list	rsfmri_cor_network.gordon_none_subcort.aseg_putamen.rh	0.0050013	-0.0922337
297	cbcl_scr_dsm5_depress_t	rsmri_list	rsfmri_cor_network.gordon_none_subcort.aseg_pallidum.rh	0.00266383	0.0288053
298	cbcl_scr_dsm5_depress_t	rsmri_list	rsfmri_cor_network.gordon_none_subcort.aseg_hippocampus.rh	0.00399426	-0.0778154
299	cbcl_scr_dsm5_depress_t	rsmri_list	rsfmri_cor_network.gordon_none_subcort.aseg_amygdala.rh	0.00334654	0.118801
300	cbcl_scr_dsm5_depress_t	rsmri_list	rsfmri_cor_network.gordon_none_subcort.aseg_accumbens.area.rh	0.0105345	-0.149547
301	cbcl_scr_dsm5_depress_t	rsmri_list	rsfmri_cor_network.gordon_none_subcort.aseg_ventraldc.rh	0.00308888	-0.134185
302	cbcl_scr_dsm5_depress_t	rsmri_list	rsfmri_cor_network.gordon_retrosplenialtemporal_subcort.aseg_cerebellum.cortex.lh	0.00302057	0.018444
303	cbcl_scr_dsm5_depress_t	rsmri_list	rsfmri_cor_network.gordon_retrosplenialtemporal_subcort.aseg_thalamus.proper.lh	0.0892515	-0.315765
304	cbcl_scr_dsm5_depress_t	rsmri_list	rsfmri_cor_network.gordon_retrosplenialtemporal_subcort.aseg_caudate.lh	0.0078695	-0.149972
305	cbcl_scr_dsm5_depress_t	rsmri_list	rsfmri_cor_network.gordon_retrosplenialtemporal_subcort.aseg_putamen.lh	0.00381086	0.13929
306	cbcl_scr_dsm5_depress_t	rsmri_list	rsfmri_cor_network.gordon_retrosplenialtemporal_subcort.aseg_pallidum.lh	0.00896773	-0.160103
307	cbcl_scr_dsm5_depress_t	rsmri_list	rsfmri_cor_network.gordon_retrosplenialtemporal_subcort.aseg_brain.stem	0.00527627	0.197447
308	cbcl_scr_dsm5_depress_t	rsmri_list	rsfmri_cor_network.gordon_retrosplenialtemporal_subcort.aseg_hippocampus.lh	0.00371053	0.0749999
309	cbcl_scr_dsm5_depress_t	rsmri_list	rsfmri_cor_network.gordon_retrosplenialtemporal_subcort.aseg_amygdala.lh	0.00387168	-0.0570966
310	cbcl_scr_dsm5_depress_t	rsmri_list	rsfmri_cor_network.gordon_retrosplenialtemporal_subcort.aseg_accumbens.area.lh	0.0139168	0.195522
311	cbcl_scr_dsm5_depress_t	rsmri_list	rsfmri_cor_network.gordon_retrosplenialtemporal_subcort.aseg_ventraldc.lh	0.00148541	-0.0248318
312	cbcl_scr_dsm5_depress_t	rsmri_list	rsfmri_cor_network.gordon_retrosplenialtemporal_subcort.aseg_cerebellum.cortex.rh	0.00419639	0.121262
313	cbcl_scr_dsm5_depress_t	rsmri_list	rsfmri_cor_network.gordon_retrosplenialtemporal_subcort.aseg_thalamus.proper.rh	0.0229196	-0.238394
314	cbcl_scr_dsm5_depress_t	rsmri_list	rsfmri_cor_network.gordon_retrosplenialtemporal_subcort.aseg_caudate.rh	0.00520385	-0.0918878
315	cbcl_scr_dsm5_depress_t	rsmri_list	rsfmri_cor_network.gordon_retrosplenialtemporal_subcort.aseg_putamen.rh	0.00324403	0.0526031
316	cbcl_scr_dsm5_depress_t	rsmri_list	rsfmri_cor_network.gordon_retrosplenialtemporal_subcort.aseg_pallidum.rh	0.0469008	-0.268815
317	cbcl_scr_dsm5_depress_t	rsmri_list	rsfmri_cor_network.gordon_retrosplenialtemporal_subcort.aseg_hippocampus.rh	0.00150617	0.0819785
318	cbcl_scr_dsm5_depress_t	rsmri_list	rsfmri_cor_network.gordon_retrosplenialtemporal_subcort.aseg_amygdala.rh	0.00400045	0.100122
319	cbcl_scr_dsm5_depress_t	rsmri_list	rsfmri_cor_network.gordon_retrosplenialtemporal_subcort.aseg_accumbens.area.rh	0.00895156	-0.213006
320	cbcl_scr_dsm5_depress_t	rsmri_list	rsfmri_cor_network.gordon_retrosplenialtemporal_subcort.aseg_ventraldc.rh	0.00663254	0.116198
321	cbcl_scr_dsm5_depress_t	rsmri_list	rsfmri_cor_network.gordon_smhand_subcort.aseg_cerebellum.cortex.lh	0.00521107	0.116101
322	cbcl_scr_dsm5_depress_t	rsmri_list	rsfmri_cor_network.gordon_smhand_subcort.aseg_thalamus.proper.lh	0.0046191	-0.303134
323	cbcl_scr_dsm5_depress_t	rsmri_list	rsfmri_cor_network.gordon_smhand_subcort.aseg_caudate.lh	0.00657008	0.190196
324	cbcl_scr_dsm5_depress_t	rsmri_list	rsfmri_cor_network.gordon_smhand_subcort.aseg_putamen.lh	0.00389043	-0.166204
325	cbcl_scr_dsm5_depress_t	rsmri_list	rsfmri_cor_network.gordon_smhand_subcort.aseg_pallidum.lh	0.00316959	-0.0144113
326	cbcl_scr_dsm5_depress_t	rsmri_list	rsfmri_cor_network.gordon_smhand_subcort.aseg_brain.stem	0.00512877	-0.195166
327	cbcl_scr_dsm5_depress_t	rsmri_list	rsfmri_cor_network.gordon_smhand_subcort.aseg_hippocampus.lh	0.00222484	-0.0119591
328	cbcl_scr_dsm5_depress_t	rsmri_list	rsfmri_cor_network.gordon_smhand_subcort.aseg_amygdala.lh	0.0119067	0.161614
329	cbcl_scr_dsm5_depress_t	rsmri_list	rsfmri_cor_network.gordon_smhand_subcort.aseg_accumbens.area.lh	0.0145261	-0.219178
330	cbcl_scr_dsm5_depress_t	rsmri_list	rsfmri_cor_network.gordon_smhand_subcort.aseg_ventraldc.lh	0.00358106	-0.116217
331	cbcl_scr_dsm5_depress_t	rsmri_list	rsfmri_cor_network.gordon_smhand_subcort.aseg_cerebellum.cortex.rh	0.00405294	0.154864
332	cbcl_scr_dsm5_depress_t	rsmri_list	rsfmri_cor_network.gordon_smhand_subcort.aseg_thalamus.proper.rh	0.00398891	-0.026079
333	cbcl_scr_dsm5_depress_t	rsmri_list	rsfmri_cor_network.gordon_smhand_subcort.aseg_caudate.rh	0.00509089	0.0932994
334	cbcl_scr_dsm5_depress_t	rsmri_list	rsfmri_cor_network.gordon_smhand_subcort.aseg_putamen.rh	0.00521672	0.102476
335	cbcl_scr_dsm5_depress_t	rsmri_list	rsfmri_cor_network.gordon_smhand_subcort.aseg_pallidum.rh	0.00112747	-0.0153932
336	cbcl_scr_dsm5_depress_t	rsmri_list	rsfmri_cor_network.gordon_smhand_subcort.aseg_hippocampus.rh	0.00301027	0.0188989
337	cbcl_scr_dsm5_depress_t	rsmri_list	rsfmri_cor_network.gordon_smhand_subcort.aseg_amygdala.rh	0.027031	-0.2447
338	cbcl_scr_dsm5_depress_t	rsmri_list	rsfmri_cor_network.gordon_smhand_subcort.aseg_accumbens.area.rh	0.00355274	-0.0260592
339	cbcl_scr_dsm5_depress_t	rsmri_list	rsfmri_cor_network.gordon_smhand_subcort.aseg_ventraldc.rh	0.00258023	-0.0890825
340	cbcl_scr_dsm5_depress_t	rsmri_list	rsfmri_cor_network.gordon_smmouth_subcort.aseg_cerebellum.cortex.lh	0.00210191	-0.0498845
341	cbcl_scr_dsm5_depress_t	rsmri_list	rsfmri_cor_network.gordon_smmouth_subcort.aseg_thalamus.proper.lh	0.00505242	-0.12643
342	cbcl_scr_dsm5_depress_t	rsmri_list	rsfmri_cor_network.gordon_smmouth_subcort.aseg_caudate.lh	0.00343818	-0.0856428
343	cbcl_scr_dsm5_depress_t	rsmri_list	rsfmri_cor_network.gordon_smmouth_subcort.aseg_putamen.lh	0.00215723	-0.157782
344	cbcl_scr_dsm5_depress_t	rsmri_list	rsfmri_cor_network.gordon_smmouth_subcort.aseg_pallidum.lh	0.00357562	0.0907025
345	cbcl_scr_dsm5_depress_t	rsmri_list	rsfmri_cor_network.gordon_smmouth_subcort.aseg_brain.stem	0.00337644	0.00802384
346	cbcl_scr_dsm5_depress_t	rsmri_list	rsfmri_cor_network.gordon_smmouth_subcort.aseg_hippocampus.lh	0.00485035	0.13958
347	cbcl_scr_dsm5_depress_t	rsmri_list	rsfmri_cor_network.gordon_smmouth_subcort.aseg_amygdala.lh	0.00176383	0.0211301
348	cbcl_scr_dsm5_depress_t	rsmri_list	rsfmri_cor_network.gordon_smmouth_subcort.aseg_accumbens.area.lh	0.00339616	0.035559
349	cbcl_scr_dsm5_depress_t	rsmri_list	rsfmri_cor_network.gordon_smmouth_subcort.aseg_ventraldc.lh	0.00372061	0.0889112
350	cbcl_scr_dsm5_depress_t	rsmri_list	rsfmri_cor_network.gordon_smmouth_subcort.aseg_cerebellum.cortex.rh	0.00284843	-0.00461403
351	cbcl_scr_dsm5_depress_t	rsmri_list	rsfmri_cor_network.gordon_smmouth_subcort.aseg_thalamus.proper.rh	0.00451092	0.114542
352	cbcl_scr_dsm5_depress_t	rsmri_list	rsfmri_cor_network.gordon_smmouth_subcort.aseg_caudate.rh	0.0031355	-0.085253
353	cbcl_scr_dsm5_depress_t	rsmri_list	rsfmri_cor_network.gordon_smmouth_subcort.aseg_putamen.rh	0.00265122	-0.0906861
354	cbcl_scr_dsm5_depress_t	rsmri_list	rsfmri_cor_network.gordon_smmouth_subcort.aseg_pallidum.rh	0.00313064	-0.121304
355	cbcl_scr_dsm5_depress_t	rsmri_list	rsfmri_cor_network.gordon_smmouth_subcort.aseg_hippocampus.rh	0.00154631	0.00747435
356	cbcl_scr_dsm5_depress_t	rsmri_list	rsfmri_cor_network.gordon_smmouth_subcort.aseg_amygdala.rh	0.0206122	-0.224163
357	cbcl_scr_dsm5_depress_t	rsmri_list	rsfmri_cor_network.gordon_smmouth_subcort.aseg_accumbens.area.rh	0.00228566	-0.00113139
358	cbcl_scr_dsm5_depress_t	rsmri_list	rsfmri_cor_network.gordon_smmouth_subcort.aseg_ventraldc.rh	0.00414664	0.00386151
359	cbcl_scr_dsm5_depress_t	rsmri_list	rsfmri_cor_network.gordon_salience_subcort.aseg_cerebellum.cortex.lh	0.0361397	0.255516
360	cbcl_scr_dsm5_depress_t	rsmri_list	rsfmri_cor_network.gordon_salience_subcort.aseg_thalamus.proper.lh	0.00499639	0.123031
361	cbcl_scr_dsm5_depress_t	rsmri_list	rsfmri_cor_network.gordon_salience_subcort.aseg_caudate.lh	0.00147283	-0.074931
362	cbcl_scr_dsm5_depress_t	rsmri_list	rsfmri_cor_network.gordon_salience_subcort.aseg_putamen.lh	0.00874007	-0.169825
363	cbcl_scr_dsm5_depress_t	rsmri_list	rsfmri_cor_network.gordon_salience_subcort.aseg_pallidum.lh	0.00105199	-0.0682763
364	cbcl_scr_dsm5_depress_t	rsmri_list	rsfmri_cor_network.gordon_salience_subcort.aseg_brain.stem	0.00718229	-0.133644
365	cbcl_scr_dsm5_depress_t	rsmri_list	rsfmri_cor_network.gordon_salience_subcort.aseg_hippocampus.lh	0.00773027	0.141875
366	cbcl_scr_dsm5_depress_t	rsmri_list	rsfmri_cor_network.gordon_salience_subcort.aseg_amygdala.lh	0.0411484	-0.264131
367	cbcl_scr_dsm5_depress_t	rsmri_list	rsfmri_cor_network.gordon_salience_subcort.aseg_accumbens.area.lh	0.11815	-0.33305
368	cbcl_scr_dsm5_depress_t	rsmri_list	rsfmri_cor_network.gordon_salience_subcort.aseg_ventraldc.lh	0.0876795	0.313714
369	cbcl_scr_dsm5_depress_t	rsmri_list	rsfmri_cor_network.gordon_salience_subcort.aseg_cerebellum.cortex.rh	0.0194623	0.19373
370	cbcl_scr_dsm5_depress_t	rsmri_list	rsfmri_cor_network.gordon_salience_subcort.aseg_thalamus.proper.rh	0.00305011	0.03663
371	cbcl_scr_dsm5_depress_t	rsmri_list	rsfmri_cor_network.gordon_salience_subcort.aseg_caudate.rh	0.0254724	-0.228854
372	cbcl_scr_dsm5_depress_t	rsmri_list	rsfmri_cor_network.gordon_salience_subcort.aseg_putamen.rh	0.0104008	-0.154047
373	cbcl_scr_dsm5_depress_t	rsmri_list	rsfmri_cor_network.gordon_salience_subcort.aseg_pallidum.rh	0.00251853	-0.0309706
374	cbcl_scr_dsm5_depress_t	rsmri_list	rsfmri_cor_network.gordon_salience_subcort.aseg_hippocampus.rh	0.00236639	0.0266947
375	cbcl_scr_dsm5_depress_t	rsmri_list	rsfmri_cor_network.gordon_salience_subcort.aseg_amygdala.rh	0.00154236	0.0852014
376	cbcl_scr_dsm5_depress_t	rsmri_list	rsfmri_cor_network.gordon_salience_subcort.aseg_accumbens.area.rh	0.00102653	0.0650545
377	cbcl_scr_dsm5_depress_t	rsmri_list	rsfmri_cor_network.gordon_salience_subcort.aseg_ventraldc.rh	0.00429126	-0.202234
378	cbcl_scr_dsm5_depress_t	rsmri_list	rsfmri_cor_network.gordon_ventralattn_subcort.aseg_cerebellum.cortex.lh	0.0219474	0.218418
379	cbcl_scr_dsm5_depress_t	rsmri_list	rsfmri_cor_network.gordon_ventralattn_subcort.aseg_thalamus.proper.lh	0.014431	-0.179387
380	cbcl_scr_dsm5_depress_t	rsmri_list	rsfmri_cor_network.gordon_ventralattn_subcort.aseg_caudate.lh	0.0401369	-0.265116
381	cbcl_scr_dsm5_depress_t	rsmri_list	rsfmri_cor_network.gordon_ventralattn_subcort.aseg_putamen.lh	0.00758734	0.217038
382	cbcl_scr_dsm5_depress_t	rsmri_list	rsfmri_cor_network.gordon_ventralattn_subcort.aseg_pallidum.lh	0.0245079	0.224614
383	cbcl_scr_dsm5_depress_t	rsmri_list	rsfmri_cor_network.gordon_ventralattn_subcort.aseg_brain.stem	0.00194942	-0.0530616
384	cbcl_scr_dsm5_depress_t	rsmri_list	rsfmri_cor_network.gordon_ventralattn_subcort.aseg_hippocampus.lh	0.0721831	-0.315112
385	cbcl_scr_dsm5_depress_t	rsmri_list	rsfmri_cor_network.gordon_ventralattn_subcort.aseg_amygdala.lh	0.00360544	-0.0640055
386	cbcl_scr_dsm5_depress_t	rsmri_list	rsfmri_cor_network.gordon_ventralattn_subcort.aseg_accumbens.area.lh	0.00488037	0.127808
387	cbcl_scr_dsm5_depress_t	rsmri_list	rsfmri_cor_network.gordon_ventralattn_subcort.aseg_ventraldc.lh	0.00342613	-0.0520402
388	cbcl_scr_dsm5_depress_t	rsmri_list	rsfmri_cor_network.gordon_ventralattn_subcort.aseg_cerebellum.cortex.rh	0.00283271	0.0172521
389	cbcl_scr_dsm5_depress_t	rsmri_list	rsfmri_cor_network.gordon_ventralattn_subcort.aseg_thalamus.proper.rh	0.003266	0.103869
390	cbcl_scr_dsm5_depress_t	rsmri_list	rsfmri_cor_network.gordon_ventralattn_subcort.aseg_caudate.rh	0.00470984	0.101739
391	cbcl_scr_dsm5_depress_t	rsmri_list	rsfmri_cor_network.gordon_ventralattn_subcort.aseg_putamen.rh	0.0302634	0.239244
392	cbcl_scr_dsm5_depress_t	rsmri_list	rsfmri_cor_network.gordon_ventralattn_subcort.aseg_pallidum.rh	0.00232843	-0.0480118
393	cbcl_scr_dsm5_depress_t	rsmri_list	rsfmri_cor_network.gordon_ventralattn_subcort.aseg_hippocampus.rh	0.00204254	-0.0619065
394	cbcl_scr_dsm5_depress_t	rsmri_list	rsfmri_cor_network.gordon_ventralattn_subcort.aseg_amygdala.rh	0.00422854	0.00863108
395	cbcl_scr_dsm5_depress_t	rsmri_list	rsfmri_cor_network.gordon_ventralattn_subcort.aseg_accumbens.area.rh	0.00384905	0.0617042
396	cbcl_scr_dsm5_depress_t	rsmri_list	rsfmri_cor_network.gordon_ventralattn_subcort.aseg_ventraldc.rh	0.0110914	-0.191071
397	cbcl_scr_dsm5_depress_t	rsmri_list	rsfmri_cor_network.gordon_visual_subcort.aseg_cerebellum.cortex.lh	0.00284897	-0.104385
398	cbcl_scr_dsm5_depress_t	rsmri_list	rsfmri_cor_network.gordon_visual_subcort.aseg_thalamus.proper.lh	0.00326206	0.114118
399	cbcl_scr_dsm5_depress_t	rsmri_list	rsfmri_cor_network.gordon_visual_subcort.aseg_caudate.lh	0.00923578	0.160981
400	cbcl_scr_dsm5_depress_t	rsmri_list	rsfmri_cor_network.gordon_visual_subcort.aseg_putamen.lh	0.00979424	0.184773
401	cbcl_scr_dsm5_depress_t	rsmri_list	rsfmri_cor_network.gordon_visual_subcort.aseg_pallidum.lh	0.00943854	0.17054
402	cbcl_scr_dsm5_depress_t	rsmri_list	rsfmri_cor_network.gordon_visual_subcort.aseg_brain.stem	0.00286087	-0.122182
403	cbcl_scr_dsm5_depress_t	rsmri_list	rsfmri_cor_network.gordon_visual_subcort.aseg_hippocampus.lh	0.00330151	0.0675381
404	cbcl_scr_dsm5_depress_t	rsmri_list	rsfmri_cor_network.gordon_visual_subcort.aseg_amygdala.lh	0.00250452	-0.0533162
405	cbcl_scr_dsm5_depress_t	rsmri_list	rsfmri_cor_network.gordon_visual_subcort.aseg_accumbens.area.lh	0.0216222	-0.210014
406	cbcl_scr_dsm5_depress_t	rsmri_list	rsfmri_cor_network.gordon_visual_subcort.aseg_ventraldc.lh	0.00424205	0.0775431
407	cbcl_scr_dsm5_depress_t	rsmri_list	rsfmri_cor_network.gordon_visual_subcort.aseg_cerebellum.cortex.rh	0.0250385	-0.226569
408	cbcl_scr_dsm5_depress_t	rsmri_list	rsfmri_cor_network.gordon_visual_subcort.aseg_thalamus.proper.rh	0.00412795	-0.0910291
409	cbcl_scr_dsm5_depress_t	rsmri_list	rsfmri_cor_network.gordon_visual_subcort.aseg_caudate.rh	0.00259538	0.0800721
410	cbcl_scr_dsm5_depress_t	rsmri_list	rsfmri_cor_network.gordon_visual_subcort.aseg_putamen.rh	0.00585051	-0.158333
411	cbcl_scr_dsm5_depress_t	rsmri_list	rsfmri_cor_network.gordon_visual_subcort.aseg_pallidum.rh	0.00784588	0.137954
412	cbcl_scr_dsm5_depress_t	rsmri_list	rsfmri_cor_network.gordon_visual_subcort.aseg_hippocampus.rh	0.120994	0.338515
413	cbcl_scr_dsm5_depress_t	rsmri_list	rsfmri_cor_network.gordon_visual_subcort.aseg_amygdala.rh	0.0098738	-0.200415
414	cbcl_scr_dsm5_depress_t	rsmri_list	rsfmri_cor_network.gordon_visual_subcort.aseg_accumbens.area.rh	0.00983614	0.1657
415	cbcl_scr_dsm5_depress_t	rsmri_list	rsfmri_cor_network.gordon_visual_subcort.aseg_ventraldc.rh	0.00468822	-0.0676044
0	cbcl_scr_dsm5_depress_t	tfmri_list	tfmri_nback_all_beta_tr	0.000852696	-0.00969586
1	cbcl_scr_dsm5_depress_t	tfmri_list	tfmri_nback_all_beta_dof	0.202628	-0.308937
2	cbcl_scr_dsm5_depress_t	tfmri_list	tfmri_nback_all_beta_nvols	0.00243294	-0.14087
3	cbcl_scr_dsm5_depress_t	tfmri_list	tfmri_nback_all_0.back_beta_subcort.aseg_cerebral.white.matter.lh	0.00302835	0.0596192
4	cbcl_scr_dsm5_depress_t	tfmri_list	tfmri_nback_all_0.back_beta_subcort.aseg_lateral.ventricle.lh	0.00468651	0.100284
5	cbcl_scr_dsm5_depress_t	tfmri_list	tfmri_nback_all_0.back_beta_subcort.aseg_inf.lat.vent.lh	0.00301101	0.137248
6	cbcl_scr_dsm5_depress_t	tfmri_list	tfmri_nback_all_0.back_beta_subcort.aseg_cerebellum.white.matter.lh	0.00403835	0.0879723
7	cbcl_scr_dsm5_depress_t	tfmri_list	tfmri_nback_all_0.back_beta_subcort.aseg_cerebellum.cortex.lh	0.00713534	0.149746
8	cbcl_scr_dsm5_depress_t	tfmri_list	tfmri_nback_all_0.back_beta_subcort.aseg_thalamus.proper.lh	0.00358683	0.0609621
9	cbcl_scr_dsm5_depress_t	tfmri_list	tfmri_nback_all_0.back_beta_subcort.aseg_caudate.lh	0.00395734	-0.0065171
10	cbcl_scr_dsm5_depress_t	tfmri_list	tfmri_nback_all_0.back_beta_subcort.aseg_putamen.lh	0.00817104	-0.12317
11	cbcl_scr_dsm5_depress_t	tfmri_list	tfmri_nback_all_0.back_beta_subcort.aseg_pallidum.lh	0.00415871	-0.0682586
12	cbcl_scr_dsm5_depress_t	tfmri_list	tfmri_nback_all_0.back_beta_subcort.aseg_3rd.ventricle	0.00222598	-0.0119483
13	cbcl_scr_dsm5_depress_t	tfmri_list	tfmri_nback_all_0.back_beta_subcort.aseg_4th.ventricle	0.00194285	0.0413019
14	cbcl_scr_dsm5_depress_t	tfmri_list	tfmri_nback_all_0.back_beta_subcort.aseg_brain.stem	0.00374326	0.0765828
15	cbcl_scr_dsm5_depress_t	tfmri_list	tfmri_nback_all_0.back_beta_subcort.aseg_hippocampus.lh	0.0033224	0.119103
16	cbcl_scr_dsm5_depress_t	tfmri_list	tfmri_nback_all_0.back_beta_subcort.aseg_amygdala.lh	0.002402	-0.0103211
17	cbcl_scr_dsm5_depress_t	tfmri_list	tfmri_nback_all_0.back_beta_subcort.aseg_csf	0.00530739	0.106732
18	cbcl_scr_dsm5_depress_t	tfmri_list	tfmri_nback_all_0.back_beta_subcort.aseg_accumbens.area.lh	0.00336398	0.0670445
19	cbcl_scr_dsm5_depress_t	tfmri_list	tfmri_nback_all_0.back_beta_subcort.aseg_ventraldc.lh	0.00336032	0.0229925
20	cbcl_scr_dsm5_depress_t	tfmri_list	tfmri_nback_all_0.back_beta_subcort.aseg_cerebral.white.matter.rh	0.00457142	0.112445
21	cbcl_scr_dsm5_depress_t	tfmri_list	tfmri_nback_all_0.back_beta_subcort.aseg_lateral.ventricle.rh	0.00627	0.117031
22	cbcl_scr_dsm5_depress_t	tfmri_list	tfmri_nback_all_0.back_beta_subcort.aseg_inf.lat.vent.rh	0.00473505	0.0994209
23	cbcl_scr_dsm5_depress_t	tfmri_list	tfmri_nback_all_0.back_beta_subcort.aseg_cerebellum.white.matter.rh	0.00357717	0.0208328
24	cbcl_scr_dsm5_depress_t	tfmri_list	tfmri_nback_all_0.back_beta_subcort.aseg_cerebellum.cortex.rh	0.00193639	0.0167362
25	cbcl_scr_dsm5_depress_t	tfmri_list	tfmri_nback_all_0.back_beta_subcort.aseg_thalamus.proper.rh	0.00636407	0.120845
26	cbcl_scr_dsm5_depress_t	tfmri_list	tfmri_nback_all_0.back_beta_subcort.aseg_caudate.rh	0.00407816	0.0452657
27	cbcl_scr_dsm5_depress_t	tfmri_list	tfmri_nback_all_0.back_beta_subcort.aseg_putamen.rh	0.00490772	-0.0388952
28	cbcl_scr_dsm5_depress_t	tfmri_list	tfmri_nback_all_0.back_beta_subcort.aseg_pallidum.rh	0.00427803	0.0860045
29	cbcl_scr_dsm5_depress_t	tfmri_list	tfmri_nback_all_0.back_beta_subcort.aseg_hippocampus.rh	0.00652755	0.137068
30	cbcl_scr_dsm5_depress_t	tfmri_list	tfmri_nback_all_0.back_beta_subcort.aseg_amygdala.rh	0.00653982	0.125552
31	cbcl_scr_dsm5_depress_t	tfmri_list	tfmri_nback_all_0.back_beta_subcort.aseg_accumbens.area.rh	0.00464348	0.0872072
32	cbcl_scr_dsm5_depress_t	tfmri_list	tfmri_nback_all_0.back_beta_subcort.aseg_ventraldc.rh	0.00258876	0.0715367
33	cbcl_scr_dsm5_depress_t	tfmri_list	tfmri_nback_all_2.back_beta_subcort.aseg_cerebral.white.matter.lh	0.00391965	0.0821802
34	cbcl_scr_dsm5_depress_t	tfmri_list	tfmri_nback_all_2.back_beta_subcort.aseg_lateral.ventricle.lh	0.000552235	0.00711199
35	cbcl_scr_dsm5_depress_t	tfmri_list	tfmri_nback_all_2.back_beta_subcort.aseg_inf.lat.vent.lh	0.00205334	0.0294507
36	cbcl_scr_dsm5_depress_t	tfmri_list	tfmri_nback_all_2.back_beta_subcort.aseg_cerebellum.white.matter.lh	0.00322397	0.0757918
37	cbcl_scr_dsm5_depress_t	tfmri_list	tfmri_nback_all_2.back_beta_subcort.aseg_cerebellum.cortex.lh	0.00655617	0.120899
38	cbcl_scr_dsm5_depress_t	tfmri_list	tfmri_nback_all_2.back_beta_subcort.aseg_thalamus.proper.lh	0.00676013	0.137963
39	cbcl_scr_dsm5_depress_t	tfmri_list	tfmri_nback_all_2.back_beta_subcort.aseg_caudate.lh	0.0021509	-0.0313214
40	cbcl_scr_dsm5_depress_t	tfmri_list	tfmri_nback_all_2.back_beta_subcort.aseg_putamen.lh	0.00258018	0.00170014
41	cbcl_scr_dsm5_depress_t	tfmri_list	tfmri_nback_all_2.back_beta_subcort.aseg_pallidum.lh	0.00263288	0.0200918
42	cbcl_scr_dsm5_depress_t	tfmri_list	tfmri_nback_all_2.back_beta_subcort.aseg_3rd.ventricle	0.00157736	0.0469056
43	cbcl_scr_dsm5_depress_t	tfmri_list	tfmri_nback_all_2.back_beta_subcort.aseg_4th.ventricle	0.00425711	0.0912182
44	cbcl_scr_dsm5_depress_t	tfmri_list	tfmri_nback_all_2.back_beta_subcort.aseg_brain.stem	0.00317523	0.0537919
45	cbcl_scr_dsm5_depress_t	tfmri_list	tfmri_nback_all_2.back_beta_subcort.aseg_hippocampus.lh	0.00433723	0.131076
46	cbcl_scr_dsm5_depress_t	tfmri_list	tfmri_nback_all_2.back_beta_subcort.aseg_amygdala.lh	0.00239364	0.0167916
47	cbcl_scr_dsm5_depress_t	tfmri_list	tfmri_nback_all_2.back_beta_subcort.aseg_csf	0.003092	0.0014255
48	cbcl_scr_dsm5_depress_t	tfmri_list	tfmri_nback_all_2.back_beta_subcort.aseg_accumbens.area.lh	0.00318491	0.0442776
49	cbcl_scr_dsm5_depress_t	tfmri_list	tfmri_nback_all_2.back_beta_subcort.aseg_ventraldc.lh	0.00311019	-0.0257781
50	cbcl_scr_dsm5_depress_t	tfmri_list	tfmri_nback_all_2.back_beta_subcort.aseg_cerebral.white.matter.rh	0.00558737	0.13127
51	cbcl_scr_dsm5_depress_t	tfmri_list	tfmri_nback_all_2.back_beta_subcort.aseg_lateral.ventricle.rh	0.00209489	-0.00715633
52	cbcl_scr_dsm5_depress_t	tfmri_list	tfmri_nback_all_2.back_beta_subcort.aseg_inf.lat.vent.rh	0.00209226	-0.0296383
53	cbcl_scr_dsm5_depress_t	tfmri_list	tfmri_nback_all_2.back_beta_subcort.aseg_cerebellum.white.matter.rh	0.00357051	0.0596502
54	cbcl_scr_dsm5_depress_t	tfmri_list	tfmri_nback_all_2.back_beta_subcort.aseg_cerebellum.cortex.rh	0.00173141	0.000765705
55	cbcl_scr_dsm5_depress_t	tfmri_list	tfmri_nback_all_2.back_beta_subcort.aseg_thalamus.proper.rh	0.0193341	0.196407
56	cbcl_scr_dsm5_depress_t	tfmri_list	tfmri_nback_all_2.back_beta_subcort.aseg_caudate.rh	0.00303568	0.0103944
57	cbcl_scr_dsm5_depress_t	tfmri_list	tfmri_nback_all_2.back_beta_subcort.aseg_putamen.rh	0.00243344	0.0236011
58	cbcl_scr_dsm5_depress_t	tfmri_list	tfmri_nback_all_2.back_beta_subcort.aseg_pallidum.rh	0.00100713	0.0894932
59	cbcl_scr_dsm5_depress_t	tfmri_list	tfmri_nback_all_2.back_beta_subcort.aseg_hippocampus.rh	0.00530943	0.125874
60	cbcl_scr_dsm5_depress_t	tfmri_list	tfmri_nback_all_2.back_beta_subcort.aseg_amygdala.rh	0.00156681	0.103928
61	cbcl_scr_dsm5_depress_t	tfmri_list	tfmri_nback_all_2.back_beta_subcort.aseg_accumbens.area.rh	0.00377321	0.0212506
62	cbcl_scr_dsm5_depress_t	tfmri_list	tfmri_nback_all_2.back_beta_subcort.aseg_ventraldc.rh	0.00279482	0.0277628
63	cbcl_scr_dsm5_depress_t	tfmri_list	tfmri_nback_all_place_beta_subcort.aseg_cerebral.white.matter.lh	0.00350646	0.023262
64	cbcl_scr_dsm5_depress_t	tfmri_list	tfmri_nback_all_place_beta_subcort.aseg_lateral.ventricle.lh	0.0037371	0.0389145
65	cbcl_scr_dsm5_depress_t	tfmri_list	tfmri_nback_all_place_beta_subcort.aseg_inf.lat.vent.lh	0.00781567	0.136598
66	cbcl_scr_dsm5_depress_t	tfmri_list	tfmri_nback_all_place_beta_subcort.aseg_cerebellum.white.matter.lh	0.00430878	0.0895534
67	cbcl_scr_dsm5_depress_t	tfmri_list	tfmri_nback_all_place_beta_subcort.aseg_cerebellum.cortex.lh	0.00892161	0.171498
68	cbcl_scr_dsm5_depress_t	tfmri_list	tfmri_nback_all_place_beta_subcort.aseg_thalamus.proper.lh	0.00344322	0.0362614
69	cbcl_scr_dsm5_depress_t	tfmri_list	tfmri_nback_all_place_beta_subcort.aseg_caudate.lh	0.00370883	-0.0432407
70	cbcl_scr_dsm5_depress_t	tfmri_list	tfmri_nback_all_place_beta_subcort.aseg_putamen.lh	0.00490302	-0.122941
71	cbcl_scr_dsm5_depress_t	tfmri_list	tfmri_nback_all_place_beta_subcort.aseg_pallidum.lh	0.00289069	-0.0754591
72	cbcl_scr_dsm5_depress_t	tfmri_list	tfmri_nback_all_place_beta_subcort.aseg_3rd.ventricle	0.00378091	0.0446292
73	cbcl_scr_dsm5_depress_t	tfmri_list	tfmri_nback_all_place_beta_subcort.aseg_4th.ventricle	0.00364135	0.0174842
74	cbcl_scr_dsm5_depress_t	tfmri_list	tfmri_nback_all_place_beta_subcort.aseg_brain.stem	0.00346982	0.0147473
75	cbcl_scr_dsm5_depress_t	tfmri_list	tfmri_nback_all_place_beta_subcort.aseg_hippocampus.lh	0.00367247	0.0512814
76	cbcl_scr_dsm5_depress_t	tfmri_list	tfmri_nback_all_place_beta_subcort.aseg_amygdala.lh	0.00238541	-0.0159194
77	cbcl_scr_dsm5_depress_t	tfmri_list	tfmri_nback_all_place_beta_subcort.aseg_csf	0.00253221	0.0506009
78	cbcl_scr_dsm5_depress_t	tfmri_list	tfmri_nback_all_place_beta_subcort.aseg_accumbens.area.lh	0.00535461	0.085105
79	cbcl_scr_dsm5_depress_t	tfmri_list	tfmri_nback_all_place_beta_subcort.aseg_ventraldc.lh	0.00257312	-0.0121816
80	cbcl_scr_dsm5_depress_t	tfmri_list	tfmri_nback_all_place_beta_subcort.aseg_cerebral.white.matter.rh	0.00359658	0.0653604
81	cbcl_scr_dsm5_depress_t	tfmri_list	tfmri_nback_all_place_beta_subcort.aseg_lateral.ventricle.rh	0.00341968	0.00440448
82	cbcl_scr_dsm5_depress_t	tfmri_list	tfmri_nback_all_place_beta_subcort.aseg_inf.lat.vent.rh	0.0027297	-0.0199764
83	cbcl_scr_dsm5_depress_t	tfmri_list	tfmri_nback_all_place_beta_subcort.aseg_cerebellum.white.matter.rh	0.00437159	0.0297102
84	cbcl_scr_dsm5_depress_t	tfmri_list	tfmri_nback_all_place_beta_subcort.aseg_cerebellum.cortex.rh	0.00375407	0.0417314
85	cbcl_scr_dsm5_depress_t	tfmri_list	tfmri_nback_all_place_beta_subcort.aseg_thalamus.proper.rh	0.00650011	0.111883
86	cbcl_scr_dsm5_depress_t	tfmri_list	tfmri_nback_all_place_beta_subcort.aseg_caudate.rh	0.00358345	0.00747363
87	cbcl_scr_dsm5_depress_t	tfmri_list	tfmri_nback_all_place_beta_subcort.aseg_putamen.rh	0.00394136	-0.0539717
88	cbcl_scr_dsm5_depress_t	tfmri_list	tfmri_nback_all_place_beta_subcort.aseg_pallidum.rh	0.00332265	-0.00725072
89	cbcl_scr_dsm5_depress_t	tfmri_list	tfmri_nback_all_place_beta_subcort.aseg_hippocampus.rh	0.00378916	0.0185941
90	cbcl_scr_dsm5_depress_t	tfmri_list	tfmri_nback_all_place_beta_subcort.aseg_amygdala.rh	0.00410345	0.0939371
91	cbcl_scr_dsm5_depress_t	tfmri_list	tfmri_nback_all_place_beta_subcort.aseg_accumbens.area.rh	0.00748366	0.123507
92	cbcl_scr_dsm5_depress_t	tfmri_list	tfmri_nback_all_place_beta_subcort.aseg_ventraldc.rh	0.0027383	-0.00395715
93	cbcl_scr_dsm5_depress_t	tfmri_list	tfmri_nback_all_emotion_beta_subcort.aseg_cerebral.white.matter.lh	0.00253508	0.0770642
94	cbcl_scr_dsm5_depress_t	tfmri_list	tfmri_nback_all_emotion_beta_subcort.aseg_lateral.ventricle.lh	0.000702258	0.012715
95	cbcl_scr_dsm5_depress_t	tfmri_list	tfmri_nback_all_emotion_beta_subcort.aseg_inf.lat.vent.lh	0.00195279	0.048203
96	cbcl_scr_dsm5_depress_t	tfmri_list	tfmri_nback_all_emotion_beta_subcort.aseg_cerebellum.white.matter.lh	0.00348085	0.0790188
97	cbcl_scr_dsm5_depress_t	tfmri_list	tfmri_nback_all_emotion_beta_subcort.aseg_cerebellum.cortex.lh	0.00584333	0.0997951
98	cbcl_scr_dsm5_depress_t	tfmri_list	tfmri_nback_all_emotion_beta_subcort.aseg_thalamus.proper.lh	0.0032405	0.101587
99	cbcl_scr_dsm5_depress_t	tfmri_list	tfmri_nback_all_emotion_beta_subcort.aseg_caudate.lh	0.00110801	-0.00151213
100	cbcl_scr_dsm5_depress_t	tfmri_list	tfmri_nback_all_emotion_beta_subcort.aseg_putamen.lh	0.00196335	0.00218436
101	cbcl_scr_dsm5_depress_t	tfmri_list	tfmri_nback_all_emotion_beta_subcort.aseg_pallidum.lh	0.00039391	-0.00972921
102	cbcl_scr_dsm5_depress_t	tfmri_list	tfmri_nback_all_emotion_beta_subcort.aseg_3rd.ventricle	0.000815546	0.0280279
103	cbcl_scr_dsm5_depress_t	tfmri_list	tfmri_nback_all_emotion_beta_subcort.aseg_4th.ventricle	0.00315765	0.0695291
104	cbcl_scr_dsm5_depress_t	tfmri_list	tfmri_nback_all_emotion_beta_subcort.aseg_brain.stem	0.00482325	0.0908672
105	cbcl_scr_dsm5_depress_t	tfmri_list	tfmri_nback_all_emotion_beta_subcort.aseg_hippocampus.lh	0.00299619	0.127032
106	cbcl_scr_dsm5_depress_t	tfmri_list	tfmri_nback_all_emotion_beta_subcort.aseg_amygdala.lh	0.00339301	0.0146863
107	cbcl_scr_dsm5_depress_t	tfmri_list	tfmri_nback_all_emotion_beta_subcort.aseg_csf	0.00308787	0.0612403
108	cbcl_scr_dsm5_depress_t	tfmri_list	tfmri_nback_all_emotion_beta_subcort.aseg_accumbens.area.lh	0.00461254	0.0796635
109	cbcl_scr_dsm5_depress_t	tfmri_list	tfmri_nback_all_emotion_beta_subcort.aseg_ventraldc.lh	0.00167776	0.095945
110	cbcl_scr_dsm5_depress_t	tfmri_list	tfmri_nback_all_emotion_beta_subcort.aseg_cerebral.white.matter.rh	0.00873361	0.150043
111	cbcl_scr_dsm5_depress_t	tfmri_list	tfmri_nback_all_emotion_beta_subcort.aseg_lateral.ventricle.rh	0.000869047	0.0334025
112	cbcl_scr_dsm5_depress_t	tfmri_list	tfmri_nback_all_emotion_beta_subcort.aseg_inf.lat.vent.rh	0.00262489	0.0244382
113	cbcl_scr_dsm5_depress_t	tfmri_list	tfmri_nback_all_emotion_beta_subcort.aseg_cerebellum.white.matter.rh	0.0027519	0.050171
114	cbcl_scr_dsm5_depress_t	tfmri_list	tfmri_nback_all_emotion_beta_subcort.aseg_cerebellum.cortex.rh	0.00344399	-0.00155018
115	cbcl_scr_dsm5_depress_t	tfmri_list	tfmri_nback_all_emotion_beta_subcort.aseg_thalamus.proper.rh	0.00787059	0.143433
116	cbcl_scr_dsm5_depress_t	tfmri_list	tfmri_nback_all_emotion_beta_subcort.aseg_caudate.rh	0.00331351	0.0413082
117	cbcl_scr_dsm5_depress_t	tfmri_list	tfmri_nback_all_emotion_beta_subcort.aseg_putamen.rh	0.00276613	0.00763667
118	cbcl_scr_dsm5_depress_t	tfmri_list	tfmri_nback_all_emotion_beta_subcort.aseg_pallidum.rh	0.00245666	0.0822086
119	cbcl_scr_dsm5_depress_t	tfmri_list	tfmri_nback_all_emotion_beta_subcort.aseg_hippocampus.rh	0.00689651	0.127159
120	cbcl_scr_dsm5_depress_t	tfmri_list	tfmri_nback_all_emotion_beta_subcort.aseg_amygdala.rh	0.00228017	0.0964866
121	cbcl_scr_dsm5_depress_t	tfmri_list	tfmri_nback_all_emotion_beta_subcort.aseg_accumbens.area.rh	0.00194048	0.0524748
122	cbcl_scr_dsm5_depress_t	tfmri_list	tfmri_nback_all_emotion_beta_subcort.aseg_ventraldc.rh	0.00349184	0.0727389
123	cbcl_scr_dsm5_depress_t	tfmri_list	tfmri_nback_all_2.back.vs.0.back_beta_subcort.aseg_cerebral.white.matter.lh	0.0034045	0.0409384
124	cbcl_scr_dsm5_depress_t	tfmri_list	tfmri_nback_all_2.back.vs.0.back_beta_subcort.aseg_lateral.ventricle.lh	0.00501583	-0.0918565
125	cbcl_scr_dsm5_depress_t	tfmri_list	tfmri_nback_all_2.back.vs.0.back_beta_subcort.aseg_inf.lat.vent.lh	0.0048285	-0.10237
126	cbcl_scr_dsm5_depress_t	tfmri_list	tfmri_nback_all_2.back.vs.0.back_beta_subcort.aseg_cerebellum.white.matter.lh	0.00385931	-0.019727
127	cbcl_scr_dsm5_depress_t	tfmri_list	tfmri_nback_all_2.back.vs.0.back_beta_subcort.aseg_cerebellum.cortex.lh	0.0036927	-0.0249606
128	cbcl_scr_dsm5_depress_t	tfmri_list	tfmri_nback_all_2.back.vs.0.back_beta_subcort.aseg_thalamus.proper.lh	0.00613271	0.102767
129	cbcl_scr_dsm5_depress_t	tfmri_list	tfmri_nback_all_2.back.vs.0.back_beta_subcort.aseg_caudate.lh	0.00299283	-0.00730225
130	cbcl_scr_dsm5_depress_t	tfmri_list	tfmri_nback_all_2.back.vs.0.back_beta_subcort.aseg_putamen.lh	0.00962813	0.17266
131	cbcl_scr_dsm5_depress_t	tfmri_list	tfmri_nback_all_2.back.vs.0.back_beta_subcort.aseg_pallidum.lh	0.00673423	0.148471
132	cbcl_scr_dsm5_depress_t	tfmri_list	tfmri_nback_all_2.back.vs.0.back_beta_subcort.aseg_3rd.ventricle	0.00335455	0.0771618
133	cbcl_scr_dsm5_depress_t	tfmri_list	tfmri_nback_all_2.back.vs.0.back_beta_subcort.aseg_4th.ventricle	0.00232909	0.0409453
134	cbcl_scr_dsm5_depress_t	tfmri_list	tfmri_nback_all_2.back.vs.0.back_beta_subcort.aseg_brain.stem	0.00281466	-0.0186218
135	cbcl_scr_dsm5_depress_t	tfmri_list	tfmri_nback_all_2.back.vs.0.back_beta_subcort.aseg_hippocampus.lh	0.00171963	0.0318581
136	cbcl_scr_dsm5_depress_t	tfmri_list	tfmri_nback_all_2.back.vs.0.back_beta_subcort.aseg_amygdala.lh	0.00373287	0.042552
137	cbcl_scr_dsm5_depress_t	tfmri_list	tfmri_nback_all_2.back.vs.0.back_beta_subcort.aseg_csf	0.00742102	-0.13093
138	cbcl_scr_dsm5_depress_t	tfmri_list	tfmri_nback_all_2.back.vs.0.back_beta_subcort.aseg_accumbens.area.lh	0.00245471	-0.0157359
139	cbcl_scr_dsm5_depress_t	tfmri_list	tfmri_nback_all_2.back.vs.0.back_beta_subcort.aseg_ventraldc.lh	0.00346042	-0.0289311
140	cbcl_scr_dsm5_depress_t	tfmri_list	tfmri_nback_all_2.back.vs.0.back_beta_subcort.aseg_cerebral.white.matter.rh	0.00347417	0.0293218
141	cbcl_scr_dsm5_depress_t	tfmri_list	tfmri_nback_all_2.back.vs.0.back_beta_subcort.aseg_lateral.ventricle.rh	0.00561667	-0.105861
142	cbcl_scr_dsm5_depress_t	tfmri_list	tfmri_nback_all_2.back.vs.0.back_beta_subcort.aseg_inf.lat.vent.rh	0.00554076	-0.108039
143	cbcl_scr_dsm5_depress_t	tfmri_list	tfmri_nback_all_2.back.vs.0.back_beta_subcort.aseg_cerebellum.white.matter.rh	0.00369704	0.0390153
144	cbcl_scr_dsm5_depress_t	tfmri_list	tfmri_nback_all_2.back.vs.0.back_beta_subcort.aseg_cerebellum.cortex.rh	0.00395112	-0.00492815
145	cbcl_scr_dsm5_depress_t	tfmri_list	tfmri_nback_all_2.back.vs.0.back_beta_subcort.aseg_thalamus.proper.rh	0.00429754	0.106398
146	cbcl_scr_dsm5_depress_t	tfmri_list	tfmri_nback_all_2.back.vs.0.back_beta_subcort.aseg_caudate.rh	0.00363701	-0.00997164
147	cbcl_scr_dsm5_depress_t	tfmri_list	tfmri_nback_all_2.back.vs.0.back_beta_subcort.aseg_putamen.rh	0.00376916	0.1012
148	cbcl_scr_dsm5_depress_t	tfmri_list	tfmri_nback_all_2.back.vs.0.back_beta_subcort.aseg_pallidum.rh	0.00383536	0.000585986
149	cbcl_scr_dsm5_depress_t	tfmri_list	tfmri_nback_all_2.back.vs.0.back_beta_subcort.aseg_hippocampus.rh	0.00386791	0.0152895
150	cbcl_scr_dsm5_depress_t	tfmri_list	tfmri_nback_all_2.back.vs.0.back_beta_subcort.aseg_amygdala.rh	0.00274265	0.00469563
151	cbcl_scr_dsm5_depress_t	tfmri_list	tfmri_nback_all_2.back.vs.0.back_beta_subcort.aseg_accumbens.area.rh	0.00122346	0.0270983
152	cbcl_scr_dsm5_depress_t	tfmri_list	tfmri_nback_all_2.back.vs.0.back_beta_subcort.aseg_ventraldc.rh	0.002563	-0.0225269
153	cbcl_scr_dsm5_depress_t	tfmri_list	tfmri_nback_all_face.vs.place_beta_subcort.aseg_cerebral.white.matter.lh	0.00264526	0.0363567
154	cbcl_scr_dsm5_depress_t	tfmri_list	tfmri_nback_all_face.vs.place_beta_subcort.aseg_lateral.ventricle.lh	0.00298423	-0.00710066
155	cbcl_scr_dsm5_depress_t	tfmri_list	tfmri_nback_all_face.vs.place_beta_subcort.aseg_inf.lat.vent.lh	0.00581641	-0.100487
156	cbcl_scr_dsm5_depress_t	tfmri_list	tfmri_nback_all_face.vs.place_beta_subcort.aseg_cerebellum.white.matter.lh	0.0031223	-0.0365367
157	cbcl_scr_dsm5_depress_t	tfmri_list	tfmri_nback_all_face.vs.place_beta_subcort.aseg_cerebellum.cortex.lh	0.00551963	-0.0883726
158	cbcl_scr_dsm5_depress_t	tfmri_list	tfmri_nback_all_face.vs.place_beta_subcort.aseg_thalamus.proper.lh	0.00384001	0.0370162
159	cbcl_scr_dsm5_depress_t	tfmri_list	tfmri_nback_all_face.vs.place_beta_subcort.aseg_caudate.lh	0.00301735	0.0414896
160	cbcl_scr_dsm5_depress_t	tfmri_list	tfmri_nback_all_face.vs.place_beta_subcort.aseg_putamen.lh	0.00444326	0.0910721
161	cbcl_scr_dsm5_depress_t	tfmri_list	tfmri_nback_all_face.vs.place_beta_subcort.aseg_pallidum.lh	0.00443252	0.0804185
162	cbcl_scr_dsm5_depress_t	tfmri_list	tfmri_nback_all_face.vs.place_beta_subcort.aseg_3rd.ventricle	0.00311246	-0.0497494
163	cbcl_scr_dsm5_depress_t	tfmri_list	tfmri_nback_all_face.vs.place_beta_subcort.aseg_4th.ventricle	0.0021332	0.0358201
164	cbcl_scr_dsm5_depress_t	tfmri_list	tfmri_nback_all_face.vs.place_beta_subcort.aseg_brain.stem	0.00211886	0.0390646
165	cbcl_scr_dsm5_depress_t	tfmri_list	tfmri_nback_all_face.vs.place_beta_subcort.aseg_hippocampus.lh	0.00326198	0.033347
166	cbcl_scr_dsm5_depress_t	tfmri_list	tfmri_nback_all_face.vs.place_beta_subcort.aseg_amygdala.lh	0.00179419	0.0403352
167	cbcl_scr_dsm5_depress_t	tfmri_list	tfmri_nback_all_face.vs.place_beta_subcort.aseg_csf	0.00427159	-0.0210033
168	cbcl_scr_dsm5_depress_t	tfmri_list	tfmri_nback_all_face.vs.place_beta_subcort.aseg_accumbens.area.lh	0.0037583	-0.054841
169	cbcl_scr_dsm5_depress_t	tfmri_list	tfmri_nback_all_face.vs.place_beta_subcort.aseg_ventraldc.lh	0.0021624	0.0168416
170	cbcl_scr_dsm5_depress_t	tfmri_list	tfmri_nback_all_face.vs.place_beta_subcort.aseg_cerebral.white.matter.rh	0.0026463	0.0377958
171	cbcl_scr_dsm5_depress_t	tfmri_list	tfmri_nback_all_face.vs.place_beta_subcort.aseg_lateral.ventricle.rh	0.00299437	0.0492803
172	cbcl_scr_dsm5_depress_t	tfmri_list	tfmri_nback_all_face.vs.place_beta_subcort.aseg_inf.lat.vent.rh	0.00267822	0.0434208
173	cbcl_scr_dsm5_depress_t	tfmri_list	tfmri_nback_all_face.vs.place_beta_subcort.aseg_cerebellum.white.matter.rh	0.00286415	0.0151588
174	cbcl_scr_dsm5_depress_t	tfmri_list	tfmri_nback_all_face.vs.place_beta_subcort.aseg_cerebellum.cortex.rh	0.00242416	-0.0280405
175	cbcl_scr_dsm5_depress_t	tfmri_list	tfmri_nback_all_face.vs.place_beta_subcort.aseg_thalamus.proper.rh	0.00307077	0.00587686
176	cbcl_scr_dsm5_depress_t	tfmri_list	tfmri_nback_all_face.vs.place_beta_subcort.aseg_caudate.rh	0.00330867	0.0144474
177	cbcl_scr_dsm5_depress_t	tfmri_list	tfmri_nback_all_face.vs.place_beta_subcort.aseg_putamen.rh	0.00421849	0.0680258
178	cbcl_scr_dsm5_depress_t	tfmri_list	tfmri_nback_all_face.vs.place_beta_subcort.aseg_pallidum.rh	0.00382077	0.0671984
179	cbcl_scr_dsm5_depress_t	tfmri_list	tfmri_nback_all_face.vs.place_beta_subcort.aseg_hippocampus.rh	0.00615679	0.130563
180	cbcl_scr_dsm5_depress_t	tfmri_list	tfmri_nback_all_face.vs.place_beta_subcort.aseg_amygdala.rh	0.00221776	0.0105437
181	cbcl_scr_dsm5_depress_t	tfmri_list	tfmri_nback_all_face.vs.place_beta_subcort.aseg_accumbens.area.rh	0.00681579	-0.107962
182	cbcl_scr_dsm5_depress_t	tfmri_list	tfmri_nback_all_face.vs.place_beta_subcort.aseg_ventraldc.rh	0.00377239	0.0466665
183	cbcl_scr_dsm5_depress_t	tfmri_list	tfmri_nback_all_emotion.vs.neutface_beta_subcort.aseg_cerebral.white.matter.lh	0.00345171	-0.0402994
184	cbcl_scr_dsm5_depress_t	tfmri_list	tfmri_nback_all_emotion.vs.neutface_beta_subcort.aseg_lateral.ventricle.lh	0.00438146	-0.079212
185	cbcl_scr_dsm5_depress_t	tfmri_list	tfmri_nback_all_emotion.vs.neutface_beta_subcort.aseg_inf.lat.vent.lh	0.00285736	0.0195624
186	cbcl_scr_dsm5_depress_t	tfmri_list	tfmri_nback_all_emotion.vs.neutface_beta_subcort.aseg_cerebellum.white.matter.lh	0.00346299	0.0149985
187	cbcl_scr_dsm5_depress_t	tfmri_list	tfmri_nback_all_emotion.vs.neutface_beta_subcort.aseg_cerebellum.cortex.lh	0.0030114	0.0112353
188	cbcl_scr_dsm5_depress_t	tfmri_list	tfmri_nback_all_emotion.vs.neutface_beta_subcort.aseg_thalamus.proper.lh	0.00414175	0.0247642
189	cbcl_scr_dsm5_depress_t	tfmri_list	tfmri_nback_all_emotion.vs.neutface_beta_subcort.aseg_caudate.lh	0.00382737	0.00302784
190	cbcl_scr_dsm5_depress_t	tfmri_list	tfmri_nback_all_emotion.vs.neutface_beta_subcort.aseg_putamen.lh	0.00519173	0.0994022
191	cbcl_scr_dsm5_depress_t	tfmri_list	tfmri_nback_all_emotion.vs.neutface_beta_subcort.aseg_pallidum.lh	0.00355629	0.040836
192	cbcl_scr_dsm5_depress_t	tfmri_list	tfmri_nback_all_emotion.vs.neutface_beta_subcort.aseg_3rd.ventricle	0.00390874	0.0829005
193	cbcl_scr_dsm5_depress_t	tfmri_list	tfmri_nback_all_emotion.vs.neutface_beta_subcort.aseg_4th.ventricle	0.00328451	-0.0220439
194	cbcl_scr_dsm5_depress_t	tfmri_list	tfmri_nback_all_emotion.vs.neutface_beta_subcort.aseg_brain.stem	0.00304255	0.0356072
195	cbcl_scr_dsm5_depress_t	tfmri_list	tfmri_nback_all_emotion.vs.neutface_beta_subcort.aseg_hippocampus.lh	0.00400658	-0.00733628
196	cbcl_scr_dsm5_depress_t	tfmri_list	tfmri_nback_all_emotion.vs.neutface_beta_subcort.aseg_amygdala.lh	0.00410242	-0.0166069
197	cbcl_scr_dsm5_depress_t	tfmri_list	tfmri_nback_all_emotion.vs.neutface_beta_subcort.aseg_csf	0.00345236	0.0288575
198	cbcl_scr_dsm5_depress_t	tfmri_list	tfmri_nback_all_emotion.vs.neutface_beta_subcort.aseg_accumbens.area.lh	0.00334489	0.050779
199	cbcl_scr_dsm5_depress_t	tfmri_list	tfmri_nback_all_emotion.vs.neutface_beta_subcort.aseg_ventraldc.lh	0.0447902	0.24588
200	cbcl_scr_dsm5_depress_t	tfmri_list	tfmri_nback_all_emotion.vs.neutface_beta_subcort.aseg_cerebral.white.matter.rh	0.0037543	-0.0294768
201	cbcl_scr_dsm5_depress_t	tfmri_list	tfmri_nback_all_emotion.vs.neutface_beta_subcort.aseg_lateral.ventricle.rh	0.00385754	-0.0398473
202	cbcl_scr_dsm5_depress_t	tfmri_list	tfmri_nback_all_emotion.vs.neutface_beta_subcort.aseg_inf.lat.vent.rh	0.00243154	-0.0344745
203	cbcl_scr_dsm5_depress_t	tfmri_list	tfmri_nback_all_emotion.vs.neutface_beta_subcort.aseg_cerebellum.white.matter.rh	0.00340062	-0.0294415
204	cbcl_scr_dsm5_depress_t	tfmri_list	tfmri_nback_all_emotion.vs.neutface_beta_subcort.aseg_cerebellum.cortex.rh	0.00287635	0.00666602
205	cbcl_scr_dsm5_depress_t	tfmri_list	tfmri_nback_all_emotion.vs.neutface_beta_subcort.aseg_thalamus.proper.rh	0.00321823	-0.0130806
206	cbcl_scr_dsm5_depress_t	tfmri_list	tfmri_nback_all_emotion.vs.neutface_beta_subcort.aseg_caudate.rh	0.0039282	0.0377632
207	cbcl_scr_dsm5_depress_t	tfmri_list	tfmri_nback_all_emotion.vs.neutface_beta_subcort.aseg_putamen.rh	0.00474989	-0.018764
208	cbcl_scr_dsm5_depress_t	tfmri_list	tfmri_nback_all_emotion.vs.neutface_beta_subcort.aseg_pallidum.rh	0.00383803	-0.0683595
209	cbcl_scr_dsm5_depress_t	tfmri_list	tfmri_nback_all_emotion.vs.neutface_beta_subcort.aseg_hippocampus.rh	0.00523491	-0.074766
210	cbcl_scr_dsm5_depress_t	tfmri_list	tfmri_nback_all_emotion.vs.neutface_beta_subcort.aseg_amygdala.rh	0.00306257	-0.0383391
[truncated: 107,265 more rows]

## Sheet: Supplementary_Data_5
ABCD.Variable.Name	Modality
[truncated: 5,994 more rows]
